# Supplementary material for: Comparative Proteomic Analysis of Mycobacterium tuberculosis Lineage 7 and Lineage 4 Strains Reveals Differentially Abundant Proteins Linked to Slow Growth and Virulence
Source: Front Microbiol. 2017 May 9;8:795. doi: 10.3389/fmicb.2017.00795 (PMC5423352; doi:10.3389/fmicb.2017.00795)
Supplement: Supplementary file 2 [file DataSheet2.xlsx]

## Sheet: Sheet1
Supplemental file 2: List of protein groups identified in lineage 7 and lineage 4
iBAQ	iBAQ H37Rv_R1_1	iBAQ H37Rv_R1_2	iBAQ H37Rv_R1_3	iBAQ H37Rv_R2_1	iBAQ H37Rv_R2_2	iBAQ H37Rv_R2_3	iBAQ H37Rv_R3_1	iBAQ H37Rv_R3_2	iBAQ H37Rv_R3_3	iBAQ L728_R1_1	iBAQ L728_R1_2	iBAQ L728_R1_3	iBAQ L728_R2_1	iBAQ L728_R2_2	iBAQ L728_R2_3	iBAQ L728_R3_1	iBAQ L728_R3_2	iBAQ L728_R3_3	iBAQ L735_R1_1	iBAQ L735_R1_2	iBAQ L735_R1_3	iBAQ L735_R2_1	iBAQ L735_R2_2	iBAQ L735_R2_3	iBAQ L735_R3_1	iBAQ L735_R3_2	iBAQ L735_R3_3	LFQ intensity H37Rv_R1_1	LFQ intensity H37Rv_R1_2	LFQ intensity H37Rv_R1_3	LFQ intensity H37Rv_R2_1	LFQ intensity H37Rv_R2_2	LFQ intensity H37Rv_R2_3	LFQ intensity H37Rv_R3_1	LFQ intensity H37Rv_R3_2	LFQ intensity H37Rv_R3_3	LFQ intensity L710_R1_1	LFQ intensity L728_R1_1	LFQ intensity L728_R1_2	LFQ intensity L728_R1_3	LFQ intensity L728_R2_1	LFQ intensity L728_R2_2	LFQ intensity L728_R2_3	LFQ intensity L728_R3_1	LFQ intensity L728_R3_2	LFQ intensity L728_R3_3	LFQ intensity L735_R1_1	LFQ intensity L735_R1_2	LFQ intensity L735_R1_3
29.3203	23.8907	23.8994	23.7559	23.8371	23.9672	23.7063	20.8599	20.6975	20.9275	24.3889	24.6793	24.5432	25.3967	25.1114	24.8016	22.3908	22.4487	22.3991	18.8338	19.8696	20.5074	22.5289	21.9761	22.7243	20.3964	19.7141	19.5578	27.6652	27.5022	27.5524	27.6314	27.4445	27.5169	27.3524	26.7679	27.091	27.4841	28.8833	29.0789	29.0915	29.5728	29.3602	29.4178	28.6681	28.5781	28.5245	26.8282	27.5626	27.5119
28.2877	24.036	23.6599	23.5398	22.1412	22.2675	22.304	20.3766	20.4527	20.3324	22.8344	22.9796	23.125	21.7946	21.2326	21.9131	20.7377	20.5931	20.6876	16.9838	18.8582	18.4495	21.5806	21.294	22.3324	18.9346	19.153	20.2383	25.9271	26.0908	26.1504	25.201	25.2642	25.6558	25.5143	25.5724	25.6765	27.0185	25.4823	25.9484	25.7861	25.5933	25.5305	25.3487	25.4601	25.4212	25.6686	24.4153	25.2324	24.7566
25.8219	20.2239	21.4319	21.415	18.044	22.2026	22.6946	15.3138	NaN	NaN	19.8755	20.7947	20.1813	20.9314	20.8264	21.0297	17.3939	NaN	16.8254	NaN	NaN	NaN	16.66	16.8086	NaN	NaN	NaN	17.0786	23.9989	24.1391	24.5746	24.1998	24.3447	24.4554	NaN	NaN	NaN	NaN	22.1405	22.798	22.3557	23.5222	23.612	23.4391	NaN	NaN	NaN	NaN	NaN	NaN
33.4008	29.4275	29.4077	29.723	27.3894	27.3547	27.3655	26.2491	26.4899	26.4869	26.6291	27.0853	26.5895	23.3839	23.5405	23.5536	25.8456	25.861	25.8975	19.648	22.8915	22.8488	23.2093	23.1383	23.3286	23.4614	23.5959	23.2152	30.6762	30.7106	30.9342	30.2691	30.3216	30.2635	30.0012	29.0909	29.6404	29.2429	29.0884	29.231	29.0053	27.7871	27.8034	27.8401	29.8058	29.8349	29.7291	25.1267	26.4241	26.2321
35.0128	30.0859	30.0104	29.6607	28.1749	28.2289	28.2017	25.9151	24.2833	28.1269	32.2676	31.5652	31.3102	29.069	29.6782	29.3587	27.9414	28.0167	27.8723	19.9769	24.43	24.5071	25.5609	25.5674	25.5709	25.6893	25.6755	25.5284	30.0657	29.9387	29.6172	30.0852	30.2231	30.0682	28.6755	25.7881	29.6003	26.3396	32.9798	32.5131	32.1164	32.4506	32.5122	32.5355	30.8941	30.9335	30.6796	24.4728	26.4131	26.995
24.6109	19.4569	21.7572	20.7915	NaN	17.0562	17.1217	NaN	NaN	NaN	NaN	17.0382	NaN	17.107	18.354	18.2276	NaN	NaN	NaN	NaN	NaN	15.6773	NaN	NaN	17.3669	NaN	18.7347	13.0654	NaN	NaN	NaN	NaN	NaN	NaN	NaN	NaN	NaN	NaN	NaN	NaN	NaN	NaN	NaN	NaN	NaN	NaN	NaN	NaN	NaN	NaN
30.2481	24.7117	24.699	24.6993	23.9811	24.2285	24.0044	21.8034	21.8253	21.9012	25.082	25.1455	25.1063	24.8068	24.7051	24.696	22.067	22.2734	22.0244	23.1236	22.6999	22.4502	24.6207	24.9449	24.3832	22.189	21.927	21.8124	28.0229	27.9814	28.1831	28.2805	28.1903	28.2418	27.7215	27.9702	28.4362	29.2764	29.1126	29.2519	29.1458	29.3274	29.3716	29.2468	28.4134	28.4997	28.3002	28.6018	28.4585	28.634
32.706	26.9876	26.9267	26.6721	27.682	27.4617	27.6446	25.0158	25.2676	25.097	25.4619	25.9273	25.6206	26.038	27.2184	27.0304	25.0257	24.9896	25.0614	26.684	26.2696	25.9	28.4584	26.9567	26.7188	24.9989	25.2901	24.8558	27.6621	27.4917	27.185	29.8057	29.5694	29.6863	28.2332	27.6476	28.149	28.9122	27.2337	27.8483	27.7505	29.9166	30.5941	30.3301	27.1482	27.0475	26.9562	30.1342	30.4226	30.1995
29.8686	25.1255	24.9773	24.5677	25.3222	25.6468	25.7514	20.4973	20.1594	20.242	23.7793	23.8081	24.1509	23.9011	24.786	24.3713	21.6778	20.598	19.0747	19.534	20.7811	19.9708	25.4935	23.8934	23.4672	19.6584	18.6518	19.9022	25.9785	26.4151	25.9532	27.6948	27.7871	27.7099	25.9084	25.9218	26.3883	25.5207	25.4882	25.5935	25.7119	26.66	27.3962	26.9653	26.4282	NaN	NaN	NaN	26.2956	NaN
30.3779	25.5776	25.516	25.3478	24.5325	24.804	24.7889	22.6888	22.8095	22.7352	25.2123	25.1507	25.0433	24.5255	24.6644	24.466	23.1257	23.2153	22.9396	18.5139	18.9812	19.6653	24.5197	23.773	23.5297	22.8604	22.7313	23.2262	27.8666	27.6048	27.6055	27.5329	27.1004	27.4507	27.0064	26.8976	27.0961	27.7722	27.9863	27.9237	28.0325	27.8822	28.1304	27.7633	27.7163	27.7795	27.1975	26.117	25.52	26.3266
27.4119	22.0332	22.7007	21.9054	20.2808	20.8453	21.0087	19.3198	19.0838	19.1902	21.3882	22.2882	21.7293	19.1396	18.1695	18.2613	20.2873	20.9193	20.8815	NaN	NaN	NaN	16.859	17.829	22.0106	17.0924	17.4949	18.071	24.7719	24.7839	24.7447	23.3281	23.4685	23.4321	25.1752	23.7464	24.7677	24.1524	24.8724	24.5699	25.0293	23.0085	23.136	23.0454	25.928	25.6481	25.3882	NaN	NaN	NaN
28.1619	21.04	21.5992	21.8305	24.6773	24.0371	24.1073	18.8328	19.3679	18.6017	21.3131	21.567	21.393	23.7703	23.5695	23.5201	20.9418	21.0737	20.815	NaN	NaN	NaN	22.8793	22.4362	23.4376	NaN	NaN	18.6647	NaN	NaN	NaN	NaN	NaN	NaN	NaN	NaN	NaN	23.2696	23.3002	23.332	23.2991	NaN	20.7911	NaN	NaN	22.3351	NaN	NaN	NaN	NaN
27.1809	21.6264	20.6377	21.5173	20.4886	19.5575	20.1648	17.0552	18.5129	18.9781	20.8939	21.5706	21.458	21.6184	22.0581	21.7304	20.3589	20.1559	20.4911	18.7084	18.66	19.6081	19.7115	20.3717	20.7832	19.0393	18.9701	20.0352	23.7787	22.9803	24.01	23.346	23.9632	23.5277	NaN	NaN	23.6292	25.1854	23.9998	24.4057	24.3254	24.4201	24.8325	24.248	24.536	NaN	23.619	25.5891	NaN	23.8502
24.2487	NaN	NaN	NaN	NaN	18.5814	18.4968	NaN	NaN	NaN	NaN	18.8327	19.2912	18.0168	19.6592	19.071	NaN	NaN	NaN	NaN	NaN	NaN	NaN	NaN	NaN	NaN	NaN	17.8945	NaN	NaN	NaN	NaN	NaN	NaN	NaN	NaN	NaN	NaN	NaN	NaN	22.7614	NaN	NaN	NaN	NaN	NaN	NaN	NaN	NaN	NaN
29.6109	24.4244	24.2239	24.3379	22.6258	22.1255	22.9426	21.4955	21.3608	21.8642	23.8224	24.6077	24.3602	23.0308	23.6212	23.4367	23.1222	23.4447	23.4287	19.9601	21.1207	21.3784	22.8778	22.8105	23.2175	22.6604	22.6042	23.4539	26.484	26.3755	26.6759	25.941	25.5089	25.9774	25.8586	25.9539	26.8266	27.7927	27.0471	27.1472	27.1272	26.5201	26.8065	26.5359	26.7305	27.1537	27.0354	26.9074	27.0754	26.7479
32.4832	27.4005	27.6796	27.2871	26.5472	26.4612	26.4681	24.4456	26.0439	27.157	26.7828	26.96	26.9922	25.561	25.8943	25.8432	25.0433	25.0569	24.9894	24.0077	25.7479	26.1135	25.5535	25.7094	25.5289	25.8716	25.4375	25.4102	29.368	29.4235	29.2024	29.5492	29.5302	29.5723	29.7634	26.6387	30.5209	30.3185	29.2729	29.3247	29.5194	29.4878	29.5323	29.4467	29.7112	29.8312	29.6457	27.872	29.1098	29.2051
27.9648	25.7593	25.3778	25.5377	23.6091	23.5769	23.9582	23.3006	23.5085	23.5063	19.9329	20.9812	21.2818	16.497	16.1279	18.1771	18.5392	14.9591	NaN	NaN	15.9189	NaN	NaN	NaN	NaN	18.2912	16.8444	17.9392	27.6751	27.5224	27.8278	25.5111	25.7162	25.2799	26.5579	27.6571	26.8827	NaN	22.1738	21.4394	22.9355	NaN	NaN	22.5435	21.812	NaN	NaN	NaN	NaN	NaN
27.9871	22.0053	22.0311	22.3718	20.283	20.0265	15.7229	21.4023	21.3869	21.5612	19.776	20.344	19.8412	17.5665	16.9991	17.6949	18.496	22.7149	17.6387	NaN	NaN	NaN	NaN	NaN	NaN	16.7205	16.182	18.9002	21.2951	21.313	22.7107	19.9337	NaN	NaN	23.1762	23.006	22.3885	29.0844	20.3356	21.413	21.3872	20.3518	NaN	19.9632	21.7614	23.3137	20.5688	NaN	NaN	NaN
25.8718	22.9787	22.7409	22.5348	16.001	NaN	NaN	18.7166	NaN	18.9685	22.2909	19.0221	22.2438	20.3008	20.4333	20.2111	16.5784	18.8129	18.1208	NaN	NaN	NaN	15.5821	NaN	18.2796	20.0457	19.7233	18.93	NaN	24.0858	NaN	NaN	NaN	NaN	NaN	NaN	NaN	NaN	NaN	NaN	25.0211	NaN	24.6222	NaN	NaN	NaN	NaN	NaN	NaN	NaN
34.1659	29.2117	28.9713	28.9347	28.1803	28.2264	28.2571	26.0896	26.0256	26.3842	28.7025	28.7618	28.6296	27.8996	29.0892	28.0454	26.8246	26.8874	26.9715	25.8979	27.1214	27.1661	27.9012	27.9076	28.5812	26.1884	26.6968	26.6951	31.4944	31.4401	31.462	31.4859	31.5098	31.5176	30.9153	30.5951	30.9767	31.8742	31.5925	31.6563	31.6065	31.8562	31.7589	31.8629	31.2779	31.2381	31.2872	31.1123	32.0903	31.9491
28.5835	24.5063	24.1199	23.8589	23.4772	22.9648	23.0622	21.465	22.2045	21.8981	23.2226	23.1468	22.829	22.4349	22.3477	22.1888	22.5951	21.8495	22.3897	15.5865	21.0627	20.691	21.0232	21.2775	21.5211	19.9888	20.4149	20.4686	26.2466	25.8857	26.081	25.3903	25.5961	25.6951	26.0715	26.2213	25.8523	25.3347	26.2056	25.9528	26.0703	26.0336	25.4163	25.3012	26.2864	26.0585	26.2642	NaN	26.086	26.7044
29.7059	27.1721	27.1503	27.4262	23.1965	23.1328	23.2261	21.386	22.13	21.8548	23.9362	23.4148	23.724	NaN	NaN	NaN	19.7337	19.3233	19.6243	NaN	NaN	NaN	18.0959	19.0389	17.8558	21.6458	21.1371	21.2019	27.628	27.5347	27.7757	25.4545	25.4903	25.5264	24.3426	NaN	23.7862	22.5111	23.7882	23.3732	23.5613	NaN	NaN	NaN	NaN	NaN	NaN	NaN	NaN	NaN
27.5475	21.996	21.2736	22.4237	19.0156	18.2471	17.2905	19.6139	16.6576	19.3981	22.0508	21.593	21.3342	18.4944	18.6345	18.8495	20.7197	21.6717	20.8418	16.4713	18.5315	18.027	19.0993	19.6761	19.7043	20.0832	20.7435	21.2035	NaN	22.5898	24.1181	22.0033	NaN	NaN	22.8162	NaN	22.9175	NaN	23.5499	22.2526	22.6089	22.0832	21.9892	22.1158	24.251	25.1058	23.9201	NaN	24.0098	NaN
26.0486	21.5585	21.9304	21.5947	20.2601	19.5275	19.5269	18.2006	NaN	19.8851	19.9402	21.9341	19.9462	NaN	NaN	NaN	17.6973	17.6323	17.7938	NaN	NaN	NaN	15.952	NaN	NaN	19.9893	18.3675	19.9617	NaN	22.7459	NaN	22.7515	NaN	NaN	NaN	NaN	23.0252	22.2992	NaN	23.1451	NaN	NaN	NaN	NaN	NaN	NaN	NaN	NaN	NaN	NaN
30.1202	25.9559	26.1004	25.7939	25.1954	25.0152	25.2382	23.6177	23.425	23.5066	24.8268	24.9275	24.7606	24.3389	24.1891	24.3553	22.7978	22.94	22.8856	19.3207	19.9601	20.0278	23.9983	24.0335	23.8717	21.0838	20.905	21.806	28.2364	28.2125	28.1791	28.9497	28.7743	28.8942	28.0708	28.2252	28.4839	27.7798	27.9948	27.8359	27.4105	28.1954	28.2358	28.2044	27.6055	27.3593	27.2278	25.7743	26.6065	26.123
31.1471	26.6527	26.7479	26.6574	25.5935	25.4395	25.7076	23.7997	23.5443	23.6532	25.3937	25.5978	25.5199	24.9642	24.7729	25.0327	23.3446	23.4566	23.4593	21.5894	22.5291	23.1563	24.7309	24.7566	24.8064	21.886	22.6744	22.8185	28.8202	29.0192	29.0768	28.6492	28.3803	28.7037	28.2221	28.0704	27.9493	29.0011	28.0535	28.176	28.1411	28.0372	28.434	28.7584	27.7984	27.8942	27.9867	27.488	28.3854	28.5911
24.9507	NaN	21.7897	NaN	NaN	NaN	NaN	19.8304	19.0247	20.2654	NaN	NaN	NaN	19.4995	NaN	NaN	20.3992	16.1508	16.1516	NaN	NaN	NaN	NaN	NaN	NaN	NaN	NaN	13.5957	NaN	22.1701	NaN	NaN	NaN	NaN	NaN	21.1484	22.7131	NaN	NaN	NaN	NaN	NaN	NaN	NaN	22.8864	NaN	NaN	NaN	NaN	NaN
29.0703	24.9612	26.1467	25.6188	24.0715	24.2358	24.4361	19.9611	19.1448	NaN	21.5931	21.9503	21.7409	23.7926	23.5199	24.71	21.9082	22.031	18.9048	21.7431	22.0625	18.8921	21.4321	22.8144	21.5693	21.8934	21.7554	21.5816	25.5932	25.687	25.8032	25.6349	25.9029	25.8148	23.8454	24.9013	NaN	25.8011	25.0056	24.6728	24.7572	24.6711	25.2079	25.4937	NaN	25.4243	25.1836	25.8329	25.5835	NaN
29.1203	23.9562	24.2326	24.0455	24.9382	25.0697	24.9809	22.3531	22.6341	22.1991	23.139	23.3955	23.45	23.2002	23.3028	23.4769	22.1281	22.3684	22.4885	22.1192	22.1074	22.3106	23.3153	23.6968	23.3822	20.6531	20.9142	21.0802	26.8032	27.0056	26.7008	25.6023	25.6897	26.1155	26.9298	26.5327	26.5491	25.044	25.9452	26.0924	26.0657	25.0027	25.5353	25.1406	25.9554	25.9847	26.105	26.7632	25.6993	25.722
36.4198	31.2328	30.9632	32.4	31.5909	31.6832	31.7422	28.0033	27.8978	28.2312	21.5572	19.9261	19.3776	22.436	19.7934	20.2298	17.4994	NaN	NaN	27.6911	28.1198	28.388	31.5716	31.692	31.0407	28.1711	27.7052	28.1271	29.0319	28.8846	29.4111	33.9692	33.999	33.9376	29.3879	29.0284	29.3489	27.8318	NaN	22.8538	NaN	28.7637	NaN	NaN	NaN	NaN	NaN	32.1019	32.2661	32.0602
25.1297	20.8299	21.3912	20.8961	NaN	15.4616	19.3212	NaN	15.3864	17.3849	19.6615	19.3255	19.833	13.4858	14.9139	15.8744	NaN	NaN	16.0466	19.3227	19.7026	15.3419	20.0143	20.1274	18.6837	18.1001	16.9392	15.5139	23.9768	24.209	23.9417	NaN	NaN	NaN	NaN	NaN	22.7603	23.05	22.9781	22.8336	23.3204	NaN	NaN	NaN	NaN	NaN	NaN	24.5249	25.0347	NaN
31.386	27.4095	27.3892	27.2553	25.0067	25.4826	25.1911	23.8378	23.8679	23.8164	26.39	26.6157	26.6137	24.3278	26.792	24.4704	25.3088	24.8597	25.4037	23.7513	22.6945	22.3382	23.2123	23.8678	23.6361	22.8752	22.996	22.7189	28.9363	28.8459	29.0293	26.3947	26.2546	26.137	28.2691	28.4285	28.0886	28.461	28.9577	28.9344	28.9916	26.12	26.2378	26.4689	28.7495	28.8704	29.3426	26.9347	26.7462	26.2546
24.7792	19.9485	15.9726	NaN	NaN	NaN	NaN	NaN	NaN	NaN	19.7844	21.9129	19.0469	19.2694	15.992	19.6007	20.1111	20.1684	16.1073	15.1046	15.8918	15.1382	15.3646	NaN	NaN	16.9491	15.1165	NaN	NaN	NaN	NaN	NaN	NaN	NaN	NaN	NaN	NaN	NaN	NaN	NaN	NaN	NaN	NaN	23.2838	NaN	NaN	NaN	NaN	NaN	NaN
25.6007	20.0639	20.0047	19.9776	17.6489	19.7815	21.1034	NaN	NaN	18.5541	20.1255	18.5943	20.0695	18.473	20.483	21.1493	19.1346	NaN	NaN	17.7063	18.5566	19.638	16.8711	20.8224	22.2442	16.2606	16.2778	18.0956	20.6702	21.1401	21.3501	NaN	NaN	NaN	NaN	NaN	NaN	21.2738	21.9171	NaN	21.5581	NaN	NaN	NaN	NaN	NaN	NaN	NaN	NaN	NaN
28.07	22.3435	21.1721	20.8467	22.0757	20.3344	16.7474	22.7237	22.072	22.265	22.3682	22.1486	22.6285	23.2134	22.7828	21.7145	22.8489	22.4062	22.138	23.7273	23.9292	23.9783	20.5275	19.8603	20.356	20.8113	20.9215	20.709	NaN	NaN	NaN	NaN	NaN	NaN	NaN	NaN	NaN	NaN	25.6556	25.978	26.0511	26.2933	26.4621	NaN	25.0443	25.0118	NaN	27.175	NaN	NaN
29.1794	22.3901	23.0715	22.2885	24.4852	24.447	24.508	NaN	NaN	NaN	23.3284	23.4392	23.0187	23.4401	23.5677	23.3313	NaN	NaN	NaN	20.9765	20.6519	21.2999	23.6475	23.9266	23.7733	20.2393	20.9637	20.6362	NaN	24.3241	NaN	26.4354	26.3406	26.4187	NaN	NaN	NaN	25.7402	25.4306	25.323	25.1035	25.8063	26.0676	26.1133	NaN	NaN	NaN	24.9374	25.2713	24.201
31.6915	26.2348	26.4408	26.1654	25.8273	25.9272	25.9874	24.0599	24.0205	23.9511	27.3389	27.4163	27.4273	26.733	26.6701	26.6309	25.3453	25.2566	25.2496	22.4091	22.8981	23.0696	24.6738	24.8024	25.0077	22.4073	22.1067	22.5702	29.0217	29.0044	28.9042	29.168	28.9656	28.9996	29.2356	29.2052	29.1087	29.5864	30.7777	30.7314	30.8138	30.6062	30.5671	30.4399	30.4123	30.3373	30.4201	28.4347	28.6275	28.4715
32.4555	28.0661	27.78	27.7604	27.6233	27.9016	27.7456	24.9322	25.0633	25.088	26.7159	26.6418	26.4876	25.9083	26.6553	26.6077	24.7094	24.7209	24.9346	24.8926	25.1418	25.1648	26.9573	26.8294	27.1637	23.7237	23.8557	24.0784	30.5933	30.4867	30.4697	30.5358	30.4685	30.4386	30.1394	29.4073	29.8479	30.4272	29.5855	29.7243	29.6164	29.5595	29.5235	29.8876	29.4332	29.1017	29.3128	29.5605	30.1147	29.8012
29.1323	22.884	22.4107	22.5485	22.5832	22.6742	22.9603	19.7338	20.0309	20.5193	24.3441	24.1814	24.1957	22.8933	24.7133	21.8871	21.6569	21.8153	22.0248	20.9479	21.7172	22.6045	22.4499	22.1641	23.4143	21.8606	21.3861	23.0209	24.7032	24.7907	24.7694	25.5372	25.3714	25.622	NaN	24.216	25.0978	26.3117	26.2188	25.9028	25.9723	26.7036	26.2241	25.2965	25.5148	25.3465	25.1782	26.7455	27.0294	26.9129
28.4397	21.9584	22.0456	22.2018	24.005	23.9845	23.9074	21.5865	21.3407	21.396	21.5875	21.6557	21.781	22.036	22.6964	22.2685	22.353	22.8927	22.8738	22.1775	22.3128	22.5115	21.2408	21.0467	20.7686	21.236	20.7372	20.8256	24.2929	24.2001	24.5194	26.2704	25.9124	26.0912	25.1755	25.142	25.3982	25.2182	24.3811	24.3458	24.189	24.3441	24.4717	24.4103	25.3983	25.6357	25.2288	24.7842	25.0301	24.5891
26.2419	21.7905	21.7966	22.1346	22.4282	21.5556	21.6264	19.9529	19.4973	19.5569	20.9735	18.9225	15.4015	20.9656	21.0568	21.0635	NaN	18.6679	17.1696	NaN	17.4827	17.1226	20.4312	20.5337	20.7894	15.6175	17.7219	17.3317	24.3896	24.58	24.6202	25.9393	25.5669	25.4652	25.1464	24.3025	23.9421	NaN	NaN	NaN	NaN	NaN	NaN	NaN	NaN	23.9203	NaN	NaN	NaN	NaN
32.0378	26.5483	26.6722	26.7427	26.6534	26.4719	26.5021	24.0656	26.4498	25.6564	26.4502	26.5878	26.746	25.2817	25.7796	25.3307	24.0599	24.1762	23.942	23.5191	25.7136	25.7454	25.1044	26.5651	26.7166	24.1802	23.9708	23.8856	28.2021	28.2036	28.3421	28.9376	28.969	28.9277	29.1505	28.3915	28.6299	29.6812	28.6395	28.6936	28.5633	28.9632	28.9425	28.9518	28.7857	28.8551	28.422	26.0362	27.7942	27.5476
31.5902	24.8696	24.8419	25.0359	25.8297	25.874	26.2028	23.8101	23.8671	24.0559	25.34	25.5484	25.4777	24.9189	25.463	24.9714	24.6431	24.7539	24.875	22.1768	24.3142	24.6724	25.2239	26.3551	25.7175	25.0041	25.0231	24.7638	27.3305	27.3247	27.0203	28.3924	28.3855	28.5319	27.5549	27.535	27.7437	29.6237	28.1053	28.0755	28.1244	28.4367	28.4964	28.4238	28.1246	28.0627	28.2117	27.7196	28.8052	28.7665
23.9775	19.7145	19.0153	16.5789	17.7183	18.3606	17.718	16.7828	17.4455	16.7333	NaN	19.3651	19.4268	NaN	17.0684	NaN	NaN	NaN	NaN	NaN	NaN	NaN	17.7711	NaN	20.2663	10.9415	NaN	NaN	NaN	NaN	NaN	NaN	NaN	NaN	NaN	NaN	NaN	NaN	NaN	NaN	NaN	NaN	NaN	NaN	NaN	NaN	NaN	NaN	NaN	NaN
30.1418	25.7834	25.8623	25.7293	25.1169	25.4652	25.4274	23.0751	22.9666	23.2385	24.0418	24.3096	24.3498	23.9586	23.6748	23.8715	21.801	21.0153	21.9771	20.8181	22.522	22.4557	24.721	24.4937	24.3832	21.4639	21.1416	21.3369	27.808	27.7225	27.6349	28.3815	28.7769	28.6119	27.2757	27.3975	27.4276	27.1924	26.6402	26.6638	26.5973	27.6458	27.3261	27.4759	26.0119	25.3031	25.6047	27.6118	27.9246	27.5899
26.8022	23.0792	22.9764	23.0181	22.4022	22.8039	21.9505	19.8276	20.704	20.4032	20.1662	19.6595	20.3916	19.1945	18.2561	19.4478	NaN	19.4408	NaN	19.6987	20.5782	20.0626	20.9936	21.2849	20.9378	20.0773	19.9679	21.0331	24.0454	23.9173	24.2291	24.4665	25.1214	24.2344	23.761	24.6537	24.5001	21.8873	22.3099	21.4016	22.9789	21.7632	21.602	22.705	NaN	22.4383	NaN	25.4666	25.7386	24.6024
26.2509	21.74	21.9597	21.4948	21.0812	20.3025	20.6849	18.8822	18.2473	18.3795	20.3528	20.6508	20.8009	18.5585	19.3709	19.2877	17.8669	17.899	18.0926	15.598	18.3097	17.0584	19.3044	20.4505	19.9005	19.9679	19.4702	19.2045	22.9624	23.9204	23.6909	23.887	22.942	22.8014	23.3766	23.5009	23.5431	24.0059	23.0896	22.8408	23.0279	22.3848	22.6884	22.8541	NaN	NaN	NaN	NaN	23.5773	NaN
27.3415	22.6647	23.0548	23.1771	21.9393	21.7408	21.6991	20.8942	20.4947	20.3256	22.8025	19.4473	22.6799	21.5709	22.7782	22.5087	20.5914	20.5955	20.4908	NaN	20.3918	19.8616	20.6483	21.0471	20.5081	20.3987	20.0505	20.2252	23.1927	23.8372	23.389	24.1244	23.662	23.6616	NaN	NaN	NaN	NaN	22.1571	NaN	21.7546	25.3799	25.4711	25.2146	NaN	NaN	NaN	NaN	NaN	NaN
30.4084	26.2233	26.2777	25.8824	26.083	26.128	26.2877	22.9832	22.954	22.8649	24.7659	24.875	24.5853	24.2459	24.4214	24.763	22.1066	22.9442	22.1636	22.2337	23.0404	23.2981	24.4743	24.6282	24.8806	20.1699	21.0845	21.2593	28.2542	28.2363	28.0896	28.084	28.0775	27.8376	27.9963	27.8703	27.4578	27.5055	27.2127	27.2426	26.9104	27.1007	27.056	26.901	27.6228	27.0386	27.0567	27.7659	27.9111	27.412
28.7002	25.2022	25.0672	24.9273	22.5487	22.5011	22.3934	20.9933	21.7491	20.7656	23.5672	23.8846	23.5762	21.0863	22.3279	20.8935	18.925	19.8489	19.3514	NaN	20.8747	20.972	22.6722	22.8755	22.8593	NaN	20.2545	19.4165	25.6492	25.3367	25.2778	24.8143	24.8048	24.6893	25.0877	24.7371	24.6482	24.0087	24.6969	24.8366	23.9401	24.3429	25.2297	23.9018	NaN	24.5564	24.1293	NaN	NaN	23.6369
30.6006	24.9703	24.6348	24.4875	22.4605	22.6845	23.1137	21.6551	21.6966	21.5185	26.0472	26.1372	25.9851	24.9043	25.0491	25.2646	23.3585	23.6331	23.5372	19.5696	21.9766	22.2703	24.6292	24.4868	24.3275	21.9396	22.4905	22.7284	26.873	26.8121	27.0079	26.3728	26.6346	26.4386	26.3664	26.8574	26.3506	28.5167	28.8243	28.85	28.7848	28.48	28.7185	28.7088	27.6596	27.6509	27.9691	26.8129	28.2624	28.0976
23.8272	20.5083	21.3112	21.9213	NaN	NaN	NaN	NaN	NaN	NaN	20.4166	20.6039	20.2591	NaN	NaN	NaN	17.2675	NaN	NaN	NaN	NaN	NaN	NaN	NaN	NaN	NaN	NaN	NaN	21.8316	21.9153	22.9789	NaN	NaN	NaN	NaN	NaN	NaN	NaN	21.8007	22.1431	21.7526	NaN	NaN	NaN	NaN	NaN	NaN	NaN	NaN	NaN
27.743	21.9021	21.9249	21.8186	23.5459	24.1158	23.6658	17.0405	16.7815	NaN	18.5769	19.1364	19.325	20.245	18.4134	19.3741	17.4395	NaN	NaN	16.0483	17.4667	15.02	23.7201	21.4431	21.754	13.9485	18.669	16.0516	25.9642	25.9294	25.0943	26.7733	27.6197	26.9914	NaN	NaN	NaN	26.1162	NaN	NaN	NaN	25.2229	NaN	24.4222	NaN	NaN	NaN	NaN	NaN	NaN
27.0741	20.1153	18.6354	19.1861	20.9584	19.3644	20.6351	14.3947	NaN	17.5028	20.565	19.1957	18.3781	NaN	19.1004	22.9612	15.3832	NaN	18.0926	NaN	17.8008	NaN	21.0791	20.307	20.9639	15.3729	14.3851	18.7654	23.5406	22.5564	22.8978	26.4467	NaN	25.6945	NaN	NaN	NaN	NaN	24.6558	NaN	21.7795	NaN	24.332	25.723	NaN	NaN	24.6447	NaN	NaN	NaN
25.5868	22.0647	22.4727	22.0852	19.544	17.1039	20.3911	NaN	18.202	18.7414	21.1625	20.2466	20.219	NaN	NaN	NaN	NaN	18.233	NaN	NaN	NaN	NaN	NaN	17.5495	NaN	18.5943	17.5203	NaN	21.9608	21.8722	22.0998	22.2911	NaN	23.0136	NaN	NaN	NaN	NaN	22.809	NaN	NaN	NaN	NaN	NaN	NaN	NaN	NaN	NaN	NaN	NaN
25.5104	NaN	20.2214	NaN	NaN	NaN	19.5791	NaN	NaN	17.7485	17.9387	19.7155	18.5564	16.6637	18.4946	18.7788	18.9822	NaN	17.6225	NaN	18.3635	17.5541	18.8244	19.4438	19.6646	16.7769	16.6952	15.3208	NaN	NaN	NaN	NaN	NaN	NaN	NaN	NaN	NaN	NaN	NaN	NaN	NaN	NaN	NaN	22.321	NaN	NaN	NaN	NaN	NaN	NaN
32.2656	27.3449	27.4626	27.2295	27.3894	27.2744	27.2869	25.0655	24.3184	24.4611	26.0339	26.2712	26.1081	26.1154	26.5117	26.2256	24.5476	25.5417	25.6556	23.5318	24.5839	24.5987	25.982	26.6127	26.3404	24.8334	24.4132	24.4921	29.4265	29.4784	29.2401	29.5029	29.5302	29.473	28.9719	27.0926	28.2318	30.2965	29.066	28.9271	28.9324	28.8402	28.9391	28.5603	28.5523	29.2384	29.2851	28.1585	29.1825	28.6826
31.8322	27.0716	27.2047	26.7917	25.881	25.7498	25.9072	24.4402	24.3589	24.4939	26.6118	26.8088	26.7071	25.5243	25.6478	25.9666	25.3832	25.4664	25.4141	22.8206	24.6249	24.6521	24.7213	25.0322	24.9033	23.4161	23.8959	24.0207	28.7624	28.9068	28.7694	28.7962	28.6904	28.7367	29.0712	28.4743	28.8153	30.3181	29.2364	29.2758	29.2677	29.0008	28.8294	28.8956	29.1148	29.1569	29.1356	28.5995	29.1873	29.1368
31.9109	26.5077	26.6858	26.6228	27.1086	27.0372	26.9914	24.6455	24.5503	24.6753	25.9498	26.1229	26.0106	25.5752	26.1215	25.6827	25.5962	25.7651	25.81	24.5546	24.8791	24.7934	24.4803	24.7014	24.6753	24.2603	24.1029	24.0253	28.721	28.6257	28.6149	29.6931	29.7827	29.6591	28.4699	28.1714	28.3997	29.9119	28.7991	28.8122	28.7556	28.9202	28.9476	28.8376	28.8951	29.053	29.0282	28.7352	29.3577	28.7321
27.6832	23.2849	23.12	23.3479	22.1936	22.4706	22.3943	20.2419	20.2544	20.0751	22.6535	22.2781	22.4174	21.6971	21.2588	21.1071	19.0853	19.4808	19.2502	19.8588	20.2721	20.9662	22.1829	21.4616	21.358	19.7514	18.9801	18.9767	26.1723	26.0741	26.1733	25.9085	26.2387	26.0128	25.4181	25.377	25.3175	25.7815	25.852	25.5747	25.5729	26.1154	25.6556	25.9583	25.3801	24.9762	25.0544	26.3972	27.0034	26.8286
29.6532	25.7578	25.7874	26.1069	23.8544	23.8521	23.9944	22.4531	21.7466	22.0642	24.82	25.0793	24.754	21.344	21.5511	21.6773	22.8212	22.5197	22.8547	20.3109	NaN	NaN	21.1356	21.6678	21.8626	21.446	21.6386	21.5552	25.419	25.4474	25.2542	24.5714	24.0367	24.0198	25.3529	NaN	NaN	24.4684	25.21	25.2846	24.9135	NaN	NaN	NaN	NaN	NaN	NaN	NaN	NaN	NaN
31.4065	26.9207	27.0473	26.8492	25.6378	25.8025	25.7822	23.9367	23.8633	23.8333	26.3423	26.382	26.2769	26.1027	26.0568	25.996	24.0379	24.0444	24.0507	21.5819	22.6581	22.8173	24.9304	24.6777	24.952	23.2881	23.0565	23.0533	30.1937	30.299	30.2038	30.1894	29.8997	30.0462	29.3221	29.3749	29.2259	30.1393	30.4687	30.4497	30.4152	30.3311	30.4072	30.327	29.5362	29.5561	29.6227	28.4334	28.9346	29.129
32.6276	27.1665	26.6903	27.2335	27.6537	27.6104	27.6513	24.9581	24.704	25.3219	26.556	27.077	26.6294	26.7162	27.4154	26.9371	25.8548	26.0405	26.0516	24.4634	25.902	26.1413	26.2872	26.8826	27.199	25.9752	25.6386	25.8112	28.1404	28.0348	28.145	29.5721	29.3903	29.3888	27.6366	27.1097	28.0412	29.9995	28.4839	28.7977	28.5128	29.8707	29.8923	29.9787	28.4145	28.1619	28.3348	28.8343	29.8372	29.5308
32.3412	27.2073	27.5131	27.5603	27.1832	27.1827	27.2154	24.622	24.0876	24.2618	26.7949	27.2775	26.8912	26.503	26.5846	26.7588	25.37	25.6391	25.4077	24.8853	25.6294	25.8199	26.1347	26.3689	26.3867	24.5439	23.9977	23.8868	27.7383	27.9554	28.067	28.7529	28.7855	28.7121	26.8673	26.7225	26.6067	28.5186	28.2414	28.5448	28.1318	29.1634	29.0019	29.3689	26.9889	26.7414	26.2761	28.8651	29.0097	28.9248
28.9688	24.2919	24.2215	24.0931	23.4827	23.4884	23.7999	21.8361	22.302	21.6257	23.9667	23.8937	24.0708	22.9104	22.3989	22.1334	23.0144	23.3822	22.8043	19.2814	20.5078	20.5567	21.3104	21.3891	21.8764	20.4824	20.5421	21.2885	25.7355	25.93	25.8358	24.8286	24.9618	25.4439	25.6224	25.8456	25.5368	25.9746	26.0468	25.9688	25.9746	25.3285	25.1108	25.1813	26.548	26.5588	26.4356	25.6607	26.1668	26.0952
32.8149	26.6853	26.4801	26.1403	27.0287	27.1941	27.1315	24.2072	24.6206	24.5359	26.0613	26.0928	27.0259	26.8937	28.5896	26.5754	25.4568	25.4367	25.5218	25.7395	25.8701	26.9249	26.2429	27.7487	26.5736	25.3279	25.4851	25.453	29.5703	29.4618	29.0888	30.1141	30.4599	30.2442	28.401	28.9634	28.5899	31.0163	29.5872	29.4178	29.6659	30.4658	29.5708	30.2523	29.0563	29.2172	29.3043	28.7825	29.3594	29.0213
31.1131	25.2946	25.8643	25.9598	25.9555	25.9565	25.8237	22.8566	23.3023	22.7832	24.8688	25.9822	25.1348	23.2874	24.8515	24.8717	24.0968	24.0768	24.1507	22.2236	23.5667	23.668	24.857	23.8372	23.6745	23.0231	22.7084	26.0639	26.5492	26.5117	26.7131	28.3004	28.2775	28.0671	26.5571	26.3589	26.0578	28.6865	27.1857	27.6492	27.0955	26.9547	27.3201	26.9622	26.7473	26.2658	26.8197	26.6179	28.0019	28.1515
26.6269	18.5425	NaN	19.5664	20.5097	19.5211	21.3981	17.6291	17.4448	17.4431	21.2341	21.737	21.8337	20.4292	20.3005	20.6386	20.5464	20.6954	20.4538	17.8548	17.9308	18.5065	20.0865	20.1255	21.3416	18.2427	18.2424	19.2503	NaN	NaN	NaN	25.1302	NaN	24.7058	NaN	NaN	NaN	23.9576	23.1655	23.4282	23.4793	24.3424	24.2797	24.531	23.64	24.6304	24.469	NaN	NaN	25.254
30.868	26.5936	26.5943	26.6607	25.6398	25.3486	25.6997	24.0083	24.0028	24.3475	26.0335	26.2908	26.0919	22.429	23.0952	22.7338	24.0974	24.0966	24.1483	22.3625	22.783	23.5224	21.3703	22.1377	22.3763	23.0393	23.2536	23.2069	28.6115	28.5824	28.6504	28.4773	28.2483	28.3631	28.2454	27.6176	28.3968	28.2441	28.4749	28.3844	28.2481	26.5598	26.1457	26.2872	27.4006	27.4159	27.3418	27.0405	27.7442	28.2807
31.474	26.2191	26.1719	25.9126	25.952	26.0292	26.1146	22.8065	22.9343	23.1783	25.6112	25.7931	26.0862	25.8573	26.8457	25.9363	24.2122	24.294	24.4079	23.5737	23.8763	24.3404	25.1509	26.0639	26.2513	24.8495	24.3941	24.2883	27.7282	27.6541	27.2868	28.1791	28.2671	28.1964	25.9056	25.8495	26.3414	27.2932	28.0291	28.0543	28.3315	29.1778	29.7937	29.3547	26.8358	26.7526	26.87	28.6441	28.7163	28.7095
27.4425	23.963	24.1975	23.2181	21.7544	21.3845	20.3473	21.1084	21.7638	21.724	21.8528	22.6441	22.0637	20.6244	18.7601	20.1497	20.2929	20.4383	20.3238	NaN	NaN	NaN	19.5527	19.6393	20.2484	20.0288	20.3426	20.5968	24.5413	24.7878	24.5057	23.977	23.7711	23.3565	24.7689	24.9115	24.618	23.6112	23.4948	23.536	23.0756	22.6865	22.0994	22.738	23.2574	NaN	23.198	NaN	NaN	NaN
29.9932	25.1068	25.477	25.2381	24.8435	24.8895	25.0346	21.3183	22.5521	21.5554	25.3177	25.7027	25.4803	25.0826	25.1257	25.0573	22.6219	22.1406	22.9119	18.281	20.2233	20.4673	23.7024	23.3637	23.7989	20.4741	20.2942	20.4542	26.3425	26.5673	26.411	27.9877	27.8037	28.0419	25.9057	25.9539	25.5464	25.94	27.15	27.407	27.333	28.0111	27.9196	28.0324	25.9229	26.3895	26.5628	24.0687	25.3622	26.3807
28.9895	23.465	23.3324	22.8836	23.2867	23.0395	22.8579	18.7345	19.7806	19.1425	24.126	24.1426	23.898	23.7007	24.1447	23.6136	22.8599	23.3253	23.2435	18.8353	20.4887	19.4676	20.8059	22.3625	21.1341	19.2094	19.1834	17.9231	26.3202	26.1271	26.3453	25.0848	25.0408	25.4604	23.9323	23.0203	23.2308	26.5945	26.8551	26.7217	26.6532	26.4036	25.8635	26.5598	25.8714	26.2735	26.2464	NaN	25.0889	23.1841
27.8332	24.8765	24.4767	23.5278	19.4229	20.4562	20.8414	22.1987	21.7911	21.4382	22.4455	22.5708	21.7027	17.2927	17.4893	20.5944	20.4072	21.1856	21.067	NaN	16.8528	19.6751	21.1446	20.3103	20.94	22.5258	21.2171	19.7208	NaN	23.9741	NaN	NaN	NaN	NaN	NaN	NaN	NaN	NaN	NaN	24.2005	NaN	NaN	NaN	NaN	NaN	NaN	24.5028	NaN	NaN	NaN
23.7844	17.5088	18.942	18.9182	NaN	NaN	NaN	15.6257	NaN	17.2468	18.567	18.1582	18.7097	16.3897	16.2802	16.0579	NaN	NaN	NaN	NaN	NaN	NaN	NaN	17.8374	NaN	NaN	15.9352	13.4731	NaN	NaN	NaN	NaN	NaN	NaN	NaN	NaN	NaN	NaN	NaN	NaN	NaN	NaN	NaN	NaN	NaN	NaN	NaN	NaN	NaN	NaN
30.5293	26.3498	26.4827	26.3976	24.3222	24.4788	24.6327	23.7517	23.6967	23.6996	25.551	25.9258	25.8883	24.3186	23.9546	23.8893	23.891	23.5869	23.9629	20.1106	22.052	21.9306	22.8191	22.3957	22.8188	21.6765	22.8794	23.321	28.5275	28.5696	28.7632	27.891	27.9771	27.9536	28.5927	28.4244	28.4965	28.3158	27.8694	28.0047	28.0277	27.2095	27.2	27.1405	28.2557	27.7812	28.1693	26.4598	27.6632	27.3182
29.8257	24.6745	24.9802	24.6448	24.3313	24.0657	24.3098	22.7048	22.5131	22.6072	24.7864	25.1375	24.5841	22.8625	23.6825	23.6918	23.274	23.165	23.3399	20.4295	22.2128	22.5615	23.532	23.7624	24.0564	22.6745	22.8299	22.5082	26.1263	26.8232	26.5076	27.1381	26.8261	26.7749	26.5248	26.3302	26.3431	27.2076	26.6161	26.9747	26.4358	26.6095	27.058	26.9283	26.7427	26.7027	26.758	25.8452	27.1164	27.2518
30.747	26.1557	26.007	26.1034	25.8161	25.3372	25.8767	23.8368	23.6556	24.2273	24.9025	25.0364	24.9347	24.2196	24.8407	24.5455	24.4803	23.9991	24.3423	20.8452	21.9436	22.0338	24.9479	24.9066	25.8517	22.37	22.6855	23.1166	28.768	28.7004	28.8871	28.0877	27.9951	28.0113	28.5065	28.5499	28.8616	28.4067	28.085	27.9568	27.9809	27.6945	27.5613	27.5416	28.5851	28.7104	28.4364	27.4322	27.873	27.7487
29.4869	25.1951	25.0857	25.0256	23.4298	23.6456	24.005	21.6748	21.7048	21.6741	24.6653	24.5782	24.6263	23.8767	23.7551	24.062	21.9036	21.7306	21.919	20.7445	21.7262	21.3654	23.5827	23.1773	23.3965	21.5028	21.4642	20.9673	28.5729	28.3632	28.4436	27.2303	27.5475	27.5237	27.6703	27.916	27.4773	27.6928	28.8641	28.7991	28.7957	27.976	27.9011	28.2623	28.0992	28.0511	27.9178	27.5055	27.6657	27.2475
24.6217	20.9551	21.0358	20.7891	20.0397	19.6722	19.5083	17.9806	17.568	18.1061	19.2016	19.7391	19.5117	NaN	19.1882	18.8272	15.9301	15.624	NaN	NaN	NaN	NaN	18.6123	18.6898	17.2088	17.8956	17.5967	18.0101	23.3488	23.4324	22.8569	23.5492	23.6065	21.9943	22.1116	21.3701	21.6769	22.6097	22.7496	22.4778	22.7609	NaN	23.4756	24.1556	NaN	NaN	NaN	NaN	NaN	NaN
29.9074	24.8388	24.7849	24.802	24.665	24.369	24.8872	22.8022	22.3695	22.712	24.6368	24.966	24.6125	23.9377	24.3367	24.2839	22.6281	22.4915	22.8373	21.2315	22.9147	23.0275	23.8217	23.8418	23.8464	22.1348	22.1607	22.3082	26.5064	26.446	26.6209	26.7474	26.4899	27.4527	26.9252	26.3493	26.6319	26.9864	26.8463	26.8726	26.8209	26.849	26.7222	26.7283	26.4654	26.1414	26.5489	26.5869	27.4067	27.002
28.1211	23.0492	22.8857	23.2605	20.5461	20.0422	20.7628	20.4581	20.3942	20.632	22.4946	22.7537	22.7158	19.8272	20.9009	20.3008	20.6817	21.8633	21.2583	16.4197	17.4416	22.0147	20.3829	20.9573	21.1548	21.2096	21.46	21.3315	25.0428	25.303	25.3104	23.9271	23.5962	24.4351	24.8394	24.8685	25.3635	25.8975	24.8593	24.9389	25.0816	24.1181	24.5032	24.378	25.0951	25.2943	24.487	NaN	24.1105	26.4479
23.3187	NaN	NaN	17.8607	NaN	NaN	NaN	16.3518	NaN	16.8736	16.3141	13.1864	12.1177	NaN	NaN	NaN	16.8806	17.1035	NaN	NaN	NaN	NaN	NaN	NaN	NaN	14.0963	14.2068	17.4144	NaN	NaN	NaN	NaN	NaN	NaN	NaN	NaN	NaN	NaN	20.5943	NaN	NaN	NaN	NaN	NaN	NaN	NaN	NaN	NaN	NaN	NaN
26.804	21.0234	21.1534	21.0132	21.7285	22.273	22.2755	18.9658	18.9992	19.031	20.9207	21.398	20.588	20.7918	20.7924	21.181	16.866	17.1307	19.3507	17.3022	NaN	14.964	16.0054	21.3004	20.193	14.5183	NaN	14.9275	NaN	NaN	NaN	23.7748	23.6651	23.5919	NaN	NaN	NaN	NaN	24.1656	23.8974	23.9297	23.2492	NaN	NaN	NaN	NaN	NaN	NaN	NaN	NaN
27.214	22.7702	23.2721	22.8902	21.0234	17.7508	21.8462	20.654	20.1514	20.2695	21.2954	21.4891	21.6566	20.9999	19.4094	20.2999	18.0026	17.8407	18.8381	NaN	16.1132	17.5028	20.6539	20.1417	21.0152	18.3495	16.0327	17.7927	24.8314	25.5007	24.8762	24.8304	23.4789	24.0058	26.0962	26.1734	25.6287	25.083	25.1887	24.3834	24.1659	24.7823	23.9919	23.6094	24.3969	NaN	24.5847	NaN	NaN	25.2243
28.9371	22.2208	22.3165	23.2187	23.9229	23.992	24.0451	19.9648	20.249	18.5913	22.5755	22.9011	22.3526	23.2693	24.4228	23.7512	20.2567	20.874	20.9684	18.9353	22.1926	22.7839	22.9726	23.9197	23.4297	21.2309	20.5925	20.5741	24.2274	23.9112	24.489	25.6182	25.7131	25.47	NaN	NaN	NaN	25.6779	24.6936	24.9094	24.5384	26.5567	27.3616	26.9858	23.2122	23.3458	23.9386	24.7593	26.5072	27.1561
30.8789	26.7734	26.6498	26.4964	25.9922	25.8308	26.0381	24.4071	24.3162	24.5943	25.1247	25.0957	25.0207	23.8933	25.2308	24.0687	24.5533	24.8106	25.041	22.6312	21.964	22.2915	22.5593	23.7194	24.0089	21.7115	22.4777	22.5335	28.4135	28.4769	28.4021	28.006	28.0737	28.2697	27.8294	27.8507	27.8801	28.0512	27.6684	27.5901	27.5192	27.279	26.846	27.0593	27.7677	27.8517	27.9625	26.6967	27.1035	26.5263
26.5723	23.0131	23.3059	23.243	19.2955	21.0817	20.5643	17.5267	18.3503	18.8343	22.6707	22.6563	22.7008	20.9908	19.8181	20.338	19.2204	NaN	18.8662	15.1093	17.1218	16.1472	18.5732	19.7482	17.182	19.3825	19.4785	19.4728	25.9351	25.9066	25.8411	NaN	23.1302	23.9592	23.6638	23.1119	23.7284	23.289	25.5781	25.5812	25.4895	24.1147	22.6277	23.3842	NaN	NaN	NaN	NaN	NaN	NaN
28.7735	24.7285	24.3199	24.6383	22.6015	22.8542	22.8462	21.171	21.2372	21.1576	23.6388	23.6406	23.0222	22.381	21.9725	22.225	21.8701	21.7804	21.7799	16.3636	18.587	18.6681	22.4023	21.8943	22.6564	20.8876	20.7157	20.5342	26.1697	25.7752	26.1764	25.1711	25.0261	25.4143	25.6499	25.7748	25.5756	26.3047	25.8017	25.5819	25.0454	24.8453	24.7453	25.257	26.2672	25.5862	25.332	NaN	24.3655	24.8849
25.5821	21.9034	22.1385	21.8878	18.0771	15.9071	19.2667	18.2944	NaN	15.131	21.1926	20.3754	20.8886	20.3168	20.3024	20.1159	18.611	18.2797	16.7737	NaN	NaN	NaN	NaN	15.1123	16.9369	13.7449	15.6042	16.3128	23.5845	23.4884	23.571	22.8539	NaN	22.4873	23.2043	NaN	NaN	22.4902	23.4224	22.6322	23.1242	24.2843	24.4101	23.7416	24.5168	24.3499	21.0862	NaN	NaN	NaN
28.4452	26.0528	25.6383	25.346	24.8291	24.9618	24.9106	22.3802	22.3821	22.967	17.0411	17.7483	18.7488	NaN	NaN	NaN	16.7081	18.6392	18.2767	NaN	16.2111	17.2841	NaN	NaN	17.957	12.9098	NaN	14.8661	27.5728	27.6522	27.8241	27.7777	28.0831	27.8195	27.0587	25.9179	27.4036	NaN	NaN	NaN	NaN	NaN	NaN	NaN	NaN	23.1236	25.4356	NaN	NaN	NaN
32.9184	29.0025	29.0676	29.0164	28.2549	28.256	28.3249	26.3196	26.139	26.3659	27.5057	27.3442	27.4217	27.3157	27.2924	27.2964	25.2968	25.2541	25.204	23.2192	24.6099	23.8339	26.886	26.5062	26.5484	24.5566	24.372	24.4743	31.6145	31.626	31.6414	31.6759	31.5845	31.6517	31.1261	31.0449	31.126	30.6756	30.9738	30.8882	30.9618	31.1497	31.1861	31.1782	30.5766	30.5237	30.3499	29.5233	30.1496	30.1634
26.4744	24.7098	23.908	23.6166	21.6611	21.9005	22.0985	21.4234	21.7186	21.5694	NaN	NaN	17.9207	NaN	NaN	19.2264	NaN	NaN	NaN	NaN	NaN	NaN	NaN	NaN	19.0387	NaN	NaN	NaN	24.9083	24.7375	24.6675	23.5157	23.4952	23.6648	24.1521	24.6579	24.3636	NaN	NaN	NaN	NaN	NaN	NaN	NaN	NaN	NaN	NaN	NaN	NaN	NaN
31.6444	26.6427	26.6544	26.6668	26.7857	26.844	26.7939	24.2539	24.1545	24.2425	26.2317	26.1732	26.2815	26.3757	26.3272	26.3707	24.1537	24.091	24.0258	24.1202	24.5585	24.3479	25.7547	25.7156	25.7972	23.3712	22.8912	23.2922	29.4589	29.415	29.57	29.8738	29.8528	29.8387	29.3033	29.3334	29.5447	28.932	29.729	29.606	29.8824	29.8204	29.9771	29.7776	29.1132	28.9315	28.853	29.0125	29.7974	29.635
24.6857	20.0704	20.7819	19.9244	NaN	18.1365	18.3044	18.6183	17.2518	NaN	19.2703	17.3433	17.5799	17.9631	17.8125	17.9239	19.8509	20.4472	19.6029	NaN	15.9622	NaN	NaN	17.1357	NaN	17.2884	17.7121	12.0256	NaN	NaN	NaN	NaN	NaN	NaN	NaN	NaN	NaN	NaN	NaN	NaN	22.0075	NaN	NaN	NaN	NaN	NaN	NaN	NaN	NaN	NaN
21.3403	NaN	NaN	NaN	NaN	NaN	NaN	NaN	NaN	NaN	NaN	NaN	NaN	NaN	NaN	NaN	NaN	NaN	NaN	NaN	NaN	NaN	NaN	NaN	NaN	NaN	NaN	NaN	NaN	NaN	NaN	NaN	NaN	NaN	NaN	NaN	NaN	NaN	NaN	NaN	NaN	NaN	NaN	NaN	NaN	NaN	NaN	NaN	NaN	NaN
31.1646	27.2377	27.4881	27.4654	28.1121	28.091	28.2869	24.5595	25.8827	25.1728	23.3593	23.7341	23.5268	23.7616	24.2318	24.2853	21.8744	21.6402	21.8033	21.5309	23.2404	23.3288	24.6247	24.6256	24.8339	22.2959	22.3119	22.3038	28.543	28.6771	28.7241	30.1669	30.1628	30.2089	28.1742	28.1305	28.2703	27.3129	25.1392	25.915	25.3424	27.1587	26.9298	27.0271	25.9608	25.9873	26.0055	26.1374	26.5752	25.974
27.4245	23.2002	23.3265	23.0814	22.9966	22.8212	22.9288	20.6637	20.2846	20.217	21.3184	21.8289	21.4921	22.0075	21.7961	21.4825	19.1555	19.4473	20.0845	18.8894	19.25	19.6101	21.5752	21.5607	21.4314	18.0042	19.1024	19.7745	26.042	25.3994	25.811	25.8525	25.3028	25.7933	25.8688	25.5727	25.6935	25.5315	24.3611	24.764	24.305	25.3379	25.701	25.5908	24.3836	24.4686	24.9993	26.2559	NaN	26.9739
30.1292	24.8796	25.3193	25.1345	24.1879	24.0102	24.0104	22.5431	22.2084	22.3659	24.8891	24.7075	24.6611	24.2252	24.0045	23.7983	22.1422	22.4714	22.4868	22.3155	21.9561	21.6638	24.3675	25.0015	24.3994	22.1749	22.0832	22.2861	27.7636	27.9488	27.5899	27.9164	27.7587	27.6678	27.1866	26.9641	27.6247	27.9498	27.7516	27.6012	27.6558	28.055	28.1625	27.6668	27.0387	27.2304	26.7834	28.9294	28.3751	27.841
29.0797	24.775	24.5689	24.8097	23.711	23.8156	23.9869	21.7747	21.5321	21.4815	23.8014	23.8218	23.9945	23.4635	23.2153	23.4424	22.0467	22.0785	22.058	14.9544	19.2676	19.2739	22.6454	23.1493	22.9389	19.0328	19.7634	20.7411	25.8296	25.9613	26.1895	26.4261	26.6153	26.1505	25.051	25.3664	25.7664	24.8394	25.1295	25.4012	25.3347	26.3823	26.3222	26.4558	25.4263	24.8805	24.964	NaN	25.012	24.2785
27.746	23.2734	22.8163	22.3343	21.244	21.0229	21.3447	19.5414	20.0232	19.4749	22.4239	22.6017	21.8807	19.8728	20.7949	21.1527	20.3188	20.3516	20.7957	NaN	20.2635	19.4468	21.5228	21.2034	21.6417	20.1182	20.9737	20.5292	23.9735	23.9113	23.895	22.8614	22.8823	22.8403	24.2757	24.5873	24.1999	24.9576	24.1073	24.1162	23.9099	23.813	22.7873	23.4998	24.6643	24.4498	24.1351	NaN	NaN	NaN
29.1889	25.3396	24.9821	24.9375	22.991	23.3269	23.9078	20.9509	20.7993	20.7254	23.5136	23.3699	23.2745	22.8052	22.38	22.4466	21.1569	20.3142	20.7104	20.3415	20.2481	20.1551	22.8282	23.8317	23.3488	19.905	20.2278	20.9383	26.8862	26.9176	26.9455	25.5322	25.6439	25.7455	25.3462	24.9965	25.4449	26.8381	25.5888	25.2002	25.3263	26.1127	25.8295	25.8695	25.2291	24.5848	25.2479	27.2332	26.2605	25.7275
31.5578	26.8663	26.8569	26.7986	26.0095	25.9374	26.3082	24.5243	24.6287	24.6812	25.9838	26.3029	26.2257	24.6463	25.1692	24.7824	24.9327	24.9439	25.025	20.9881	23.2683	23.6299	24.55	24.9176	25.3218	23.8286	22.7686	23.3309	28.407	28.5251	28.4845	28.2687	28.1909	28.6361	28.935	28.7035	28.8244	29.1738	28.3008	28.4082	28.3474	28.084	27.5665	27.6113	29.0771	29.0213	28.8524	27.6064	28.45	28.3975
30.5472	26.3871	26.1421	26.3905	24.7609	24.7815	24.8344	23.3704	23.1779	23.449	25.4504	25.5227	25.3501	23.2785	23.6023	23.9113	23.7579	23.8682	23.9751	18.3142	20.4306	20.4505	23.2414	23.2974	23.3956	23.4244	23.2914	23.5253	28.3982	28.0627	28.5449	27.752	27.6765	27.6256	27.3265	26.7372	27.1781	28.0967	28.3721	28.3086	28.2057	27.3026	26.9087	27.636	27.0881	27.3585	27.0393	24.8714	26.1379	25.4823
33.107	26.7804	26.828	27.0157	26.2315	26.7457	26.6455	24.2804	24.1557	24.3215	27.8407	27.7081	27.7153	27.6757	27.4736	27.5965	25.5791	25.5271	25.5831	24.7442	24.6935	25.3048	27.1561	27.9547	26.7585	23.7495	23.7742	24.2566	30.2377	30.3018	30.2638	29.9373	29.9607	29.9644	29.7899	29.7864	29.6145	31.4337	31.7105	31.5807	31.5896	31.0868	31.1237	31.1758	30.9227	30.9931	31.1251	30.5981	30.8158	31.0356
31.9311	27.5911	27.8754	27.6207	25.9469	25.9518	26.0974	25.4507	25.368	25.4316	26.8208	27.0631	26.9672	25.9113	25.8187	25.8806	24.8274	24.8869	24.8823	22.6116	24.524	24.6761	24.6659	24.8657	25.2411	23.4487	23.5064	24.0666	30.2865	30.3479	30.1974	29.5488	29.4753	29.4372	30.3036	30.2687	30.1699	29.9769	29.8681	30.0619	29.8782	28.6489	28.56	28.592	29.3788	29.6766	29.3837	29.1428	29.7152	29.6527
26.5535	23.414	23.218	22.5704	23.2637	23.1381	22.8316	19.36	19.5647	20.4517	21.2713	18.9838	20.3289	NaN	NaN	NaN	18.8389	19.0558	19.5054	NaN	NaN	NaN	NaN	NaN	NaN	19.6952	18.7386	15.8996	23.9302	23.5706	23.2114	25.4692	25.0351	25.0671	23.0602	NaN	23.7557	NaN	NaN	NaN	NaN	NaN	NaN	NaN	NaN	21.6686	22.0119	NaN	NaN	NaN
24.7841	18.8543	20.0296	19.1639	17.3761	16.9713	NaN	16.7993	18.6624	18.0386	19.9095	20.1845	21.0149	20.2007	17.5484	19.1987	16.6047	14.4599	17.6444	18.0836	20.0367	20.0224	13.5094	14.0673	16.5665	9.67825	14.6679	16.166	22.6584	22.356	22.3392	NaN	NaN	NaN	NaN	24.0163	23.3404	22.4513	22.9472	22.9996	22.7133	22.855	22.2082	23.1379	22.1741	NaN	23.0277	NaN	NaN	NaN
28.3376	24.8385	24.8661	25.0254	23.036	23.1621	23.2064	21.2033	20.1338	21.9815	23.0604	22.8471	22.6724	20.3097	20.2838	20.3161	20.8959	20.7693	20.7236	NaN	19.1069	18.4508	20.1362	20.1598	20.1642	20.6653	21.1453	20.8887	24.9757	25.4011	25.241	25.0813	25.0609	25.1417	25.2068	23.8462	24.6591	24.8937	24.1855	23.995	23.8087	24.0225	23.9538	23.8612	24.746	24.712	24.5689	NaN	22.6905	NaN
30.2229	25.0875	25.1476	25.4515	25.4879	25.7028	25.8484	22.1278	21.7683	22.5495	24.6761	25.1262	25.1806	24.5022	25.3938	24.982	22.1807	21.6781	22.0052	19.908	22.5597	22.6698	23.3281	24.8491	25.0981	22.3694	21.4798	21.933	26.1238	26.0997	26.5671	27.5159	27.6958	27.7674	25.0513	24.5651	26.305	25.524	26.2983	26.3377	26.9181	27.6123	27.8304	27.9545	NaN	24.7478	24.8412	25.0691	25.7996	25.5541
24.6734	20.9412	20.6853	20.474	20.2763	21.0542	18.4275	17.7864	NaN	16.4636	NaN	NaN	16.7187	NaN	NaN	NaN	15.869	NaN	15.7755	NaN	NaN	NaN	21.7509	NaN	18.5068	NaN	NaN	NaN	22.5626	21.6639	22.7415	NaN	NaN	NaN	NaN	NaN	NaN	NaN	NaN	NaN	NaN	NaN	NaN	NaN	NaN	NaN	NaN	NaN	NaN	NaN
29.131	25.6239	25.4341	25.3841	23.0567	22.9566	23.5655	21.8041	21.4785	21.9066	24.5299	24.3417	24.3621	20.2797	21.0033	20.7379	22.5207	22.5039	23.2217	16.1129	17.7935	NaN	18.0367	16.9098	NaN	17.9447	17.6848	17.195	26.0728	25.8684	25.8485	25.6808	24.144	25.6303	25.3708	23.7913	24.9875	24.759	25.863	25.5909	25.757	24.4986	24.5832	24.2074	26.5619	25.4501	26.0226	NaN	NaN	NaN
29.1712	23.7144	22.9265	22.9107	19.9186	18.1283	18.2816	20.524	20.4108	19.4951	24.4802	24.694	24.9213	23.8178	23.8647	23.6661	22.728	23.0219	22.3195	21.28	20.3389	21.3296	22.9476	19.9471	19.6396	19.2494	19.3028	20.3557	25.5656	25.5009	25.1163	24.632	23.34	23.4198	24.6635	24.3301	24.0759	26.9902	26.7761	26.6435	27.0476	27.0486	26.6528	26.203	26.6345	26.9527	26.9349	26.5292	26.807	27.0243
23.2327	18.9866	18.5051	17.6766	20.3026	20.5225	NaN	NaN	NaN	NaN	NaN	15.6307	NaN	NaN	16.3983	18.9247	NaN	NaN	NaN	NaN	NaN	NaN	18.3676	NaN	16.6978	NaN	13.0314	NaN	NaN	NaN	NaN	NaN	NaN	NaN	NaN	NaN	NaN	NaN	NaN	NaN	NaN	NaN	NaN	NaN	NaN	NaN	NaN	NaN	NaN	NaN
25.2941	19.1765	19.2774	20.1983	19.8018	15.9469	16.0972	20.1578	17.9022	20.2549	17.7541	18.6164	19.5448	NaN	NaN	NaN	21.0686	17.0928	18.0796	15.99	16.3481	14.9085	15.6098	15.8916	NaN	17.4286	19.4808	17.0704	21.4514	21.9288	22.1353	NaN	NaN	NaN	NaN	21.8423	23.3391	NaN	NaN	NaN	NaN	NaN	NaN	NaN	NaN	NaN	22.4797	NaN	NaN	NaN
31.9817	23.0503	22.8585	22.7261	23.5692	23.5949	23.5284	19.9392	20.1803	20.4366	25.9597	26.3239	25.9431	26.6446	27.4148	26.7986	25.1908	25.0871	25.251	25.4157	25.9128	25.5022	26.4121	26.7296	26.6505	25.6532	24.7796	24.7815	24.1071	24.0399	24.1157	26.0038	26.1347	25.768	23.316	23.3357	23.6381	28.2798	28.1686	28.2693	28.1703	30.2726	30.7018	30.3727	27.8146	27.836	27.8614	27.8228	29.351	28.9836
27.4078	22.7286	23.1048	23.6926	20.4325	20.8367	19.9363	21.2263	21.5132	21.504	22.3044	22.3946	22.3958	NaN	NaN	16.863	22.8208	22.5809	23.0609	16.6219	17.9224	17.5277	17.6736	16.9094	14.4971	15.3857	18.7268	18.5091	24.0966	24.2255	24.0538	21.8303	23.8435	23.0272	25.4821	25.0008	25.0378	23.4941	23.8111	23.4613	23.6999	NaN	NaN	NaN	25.0946	24.8804	25.2005	NaN	22.832	NaN
24.7543	NaN	17.8118	18.2205	21.9794	NaN	NaN	NaN	NaN	NaN	NaN	NaN	NaN	NaN	NaN	NaN	NaN	NaN	NaN	NaN	NaN	NaN	21.878	20.8551	20.5185	NaN	NaN	NaN	NaN	NaN	NaN	NaN	NaN	NaN	NaN	NaN	NaN	NaN	NaN	NaN	NaN	NaN	NaN	NaN	NaN	NaN	NaN	NaN	NaN	NaN
29.3622	25.1528	24.2417	25.0106	22.667	23.0041	22.2641	20.3779	NaN	17.7231	22.973	23.438	24.0246	24.0331	24.6039	23.5311	21.0546	19.9714	21.2622	22.7919	23.4635	23.5974	24.0465	25.247	25.4474	20.5035	21.1269	21.335	23.118	23.8224	22.2527	23.9742	23.2805	23.5966	24.4681	NaN	NaN	26.3428	24.7542	24.9529	26.0385	26.8071	27.2737	26.9791	24.9944	NaN	24.7387	27.3738	27.5562	26.154
30.3821	25.6949	25.8721	25.5256	24.6082	24.692	24.9769	23.4399	23.343	23.4917	25.4305	25.3793	25.4612	24.2061	24.434	24.2415	23.4665	23.3388	23.0246	21.4836	22.5421	22.9667	23.053	24.2901	23.7282	22.1269	22.1524	22.6373	29.1423	29.18	29.1459	28.6637	28.7908	28.9075	29.1384	29.348	29.1299	28.9018	28.8875	28.6652	28.8598	28.53	28.2448	28.2364	28.6852	29.0416	28.7472	28.3904	28.031	28.0578
26	20.3876	20.6857	20.463	20.4765	21.1568	20.8524	18.0089	18.6447	16.876	20.1327	19.583	20.8381	20.96	20.545	21.3724	16.768	16.518	18.7115	NaN	15.2733	NaN	17.1661	NaN	20.8651	18.9759	18.5558	17.7334	22.875	23.2241	23.1721	23.8798	24.2199	25.6516	NaN	24.7674	NaN	23.7707	23.5912	23.0926	23.3974	23.8341	NaN	26.0666	NaN	NaN	25.0066	NaN	NaN	NaN
25.9009	23.7389	22.689	22.4854	22.3316	21.5022	22.671	NaN	NaN	NaN	20.1238	20.0869	19.9488	NaN	NaN	NaN	NaN	NaN	17.7429	NaN	NaN	NaN	NaN	20.8967	NaN	NaN	NaN	NaN	NaN	23.2476	NaN	NaN	NaN	NaN	NaN	NaN	NaN	NaN	NaN	NaN	NaN	NaN	NaN	NaN	NaN	NaN	NaN	NaN	NaN	NaN
28.3352	22.7903	23.1871	22.6856	23.8669	23.7961	23.6638	20.6114	19.6011	19.5532	21.8411	22.7296	23.469	23.0494	24.4895	23.2826	20.8787	21.0112	19.6656	21.0698	18.9135	22.0382	22.4564	23.1054	23.2825	21.1797	20.9545	20.9054	24.7832	24.8124	24.5713	25.8402	25.9501	25.7811	24.0444	23.2212	23.3617	24.0383	24.4395	24.7568	24.7118	26.3166	27.3833	26.3329	23.8311	23.6121	NaN	26.5122	NaN	26.0371
27.0652	19.7234	21.8345	22.9432	20.4913	21.2438	NaN	NaN	NaN	NaN	NaN	NaN	NaN	NaN	20.0434	NaN	NaN	NaN	NaN	25.317	25.8823	24.0581	NaN	NaN	20.6068	NaN	NaN	NaN	NaN	NaN	NaN	NaN	NaN	NaN	NaN	NaN	NaN	NaN	NaN	NaN	NaN	NaN	NaN	NaN	NaN	NaN	NaN	NaN	NaN	26.3234
34.7816	30.0897	30.1804	30.3661	29.5461	29.5472	29.5093	27.5967	27.3794	27.4755	29.3755	29.4204	29.3275	28.4522	28.3748	29.0598	27.103	27.1287	27.1786	25.9887	26.5419	26.5297	29.7812	29.457	28.6944	26.1447	26.3196	27.0096	33.2686	33.2459	33.37	33.4828	33.4342	33.432	32.8571	32.803	32.8778	32.6176	32.9481	33.0027	32.969	32.8661	32.9228	32.8364	32.6469	32.512	32.5551	32.617	32.7731	32.8168
27.393	22.8726	23.3677	23.1935	21.501	22.5717	21.2421	18.7943	19.4978	21.4133	21.2512	21.7218	22.3849	19.4979	19.5332	18.2114	19.3511	19.9436	19.5402	NaN	17.3193	14.2968	22.1301	20.8945	21.1336	11.7907	14.0992	17.9501	24.923	24.2847	25.1133	25.7808	25.1269	25.9045	23.9869	23.1578	25.1614	24.5096	23.7806	24.4522	25.3092	24.2702	24.315	24.2535	NaN	25.5433	25.0937	NaN	NaN	NaN
25.0721	18.4457	19.917	17.9762	NaN	NaN	NaN	NaN	17.2141	NaN	21.5534	21.7683	19.9837	19.1824	19.4898	17.5296	18.4175	15.9506	18.2833	12.8954	16.3852	NaN	13.9215	18.1668	18.4376	15.5946	NaN	16.5709	NaN	21.7925	22.8573	NaN	NaN	NaN	NaN	22.1808	NaN	22.5062	24.5319	24.953	24.8722	23.2521	23.6082	23.1482	23.8381	NaN	23.7902	NaN	23.1606	NaN
31.618	27.56	27.2241	26.9871	26.1834	26.2826	26.2979	24.1674	23.9809	24.3739	26.5569	26.548	26.4798	25.1059	25.0461	25.2052	24.2345	24.2548	24.1262	22.3798	23.6733	23.3844	25.3294	25.0404	25.2324	23.0093	23.3058	23.3439	29.4451	29.3267	29.4013	28.4649	28.3365	28.606	28.8413	28.5355	28.8962	28.7367	29.2367	29.318	29.2405	28.4182	28.3247	28.1028	28.4657	28.668	28.5752	27.4307	27.4626	27.5609
24.9049	18.0104	21.8153	23.2209	18.465	NaN	18.1233	NaN	NaN	NaN	18.8036	17.489	16.305	18.1285	18.7774	18.5422	17.2955	18.1414	17.3689	15.0531	17.4711	18.638	17.9195	18.2526	19.0694	15.0308	15.3085	18.3613	22.6211	NaN	NaN	NaN	NaN	NaN	NaN	NaN	NaN	NaN	23.0783	22.666	NaN	23.9773	NaN	NaN	NaN	NaN	NaN	NaN	NaN	NaN
24.4018	19.9072	19.9475	18.1704	NaN	19.6269	19.9472	NaN	NaN	16.8096	NaN	NaN	17.7173	19.3793	18.6426	NaN	17.1276	18.0755	NaN	NaN	NaN	16.4868	18.0919	19.2416	18.8772	17.7621	17.7833	17.7985	NaN	20.3583	NaN	NaN	NaN	NaN	NaN	NaN	NaN	NaN	NaN	NaN	NaN	NaN	NaN	NaN	NaN	NaN	NaN	NaN	NaN	NaN
28.5012	24.3704	24.1246	24.0977	23.7373	23.3956	23.4831	21.1325	20.877	21.2816	23.2085	23.3399	22.8227	21.7329	21.4186	21.6629	21.7967	20.2134	21.0643	16.6941	18.2241	17.2953	21.6667	22.1462	21.7419	19.1672	18.6907	20.1795	25.1415	25.7053	25.6913	25.2497	25.0478	24.516	NaN	NaN	25.097	25.7286	25.1368	24.9538	24.242	24.7385	24.3582	24.6108	25.382	24.1286	24.7532	NaN	24.6492	NaN
29.6216	23.6057	23.8218	23.9021	25.2824	25.2523	25.0372	22.1713	21.6857	22.0095	23.2315	23.001	23.237	23.7902	23.3091	23.9353	20.85	20.0555	19.662	22.7403	23.345	23.9023	24.1605	24.1243	23.8125	19.6753	19.9741	20.6877	24.9898	25.2017	25.1031	27.5301	27.417	27.3588	24.8557	24.8136	25.4102	26.1455	24.7186	24.5691	24.7157	27.0136	26.1902	26.9496	24.5803	NaN	NaN	27.2063	27.9328	28.2121
28.4277	23.7057	24.225	23.5134	22.6934	22.5442	22.6072	21.4084	20.7438	20.9572	23.0296	23.2036	23.2365	21.7364	21.1064	21.6565	20.791	21.4568	20.8596	20.4736	21.8395	21.1969	20.7901	23.713	21.5425	19.6045	19.9945	20.9914	25.6288	25.8089	25.6597	25.5046	25.8288	25.7955	25.2591	24.732	25.1301	26.0876	25.8118	25.5976	25.6382	25.5137	24.7051	25.748	24.9642	25.5122	25.1199	26.5686	27.0388	26.2543
28.6795	24.9488	25.1707	24.6506	24.3435	24.2207	24.0448	21.8693	21.8335	22.2762	20.7336	20.1641	19.2737	20.6458	20.6279	19.177	20.098	18.9345	20.0548	NaN	NaN	NaN	NaN	NaN	NaN	NaN	NaN	NaN	26.3582	26.4001	26.0644	26.0317	26.1004	25.0501	26.1699	26.0756	26.5872	25.4378	22.4769	22.3812	NaN	23.0287	22.3946	21.7374	22.9078	22.3854	22.7372	NaN	NaN	NaN
33.7026	28.0885	28.3068	28.5082	26.9055	27.0289	26.9719	25.3747	25.2503	25.2947	28.308	28.5154	28.4297	27.8161	27.6561	27.7751	26.0545	25.9428	25.9677	24.4874	25.9149	25.9788	27.8167	27.865	27.2836	25.4454	25.4696	26.0267	30.4618	30.5815	30.4991	30.7476	30.8085	30.6478	29.7583	29.6686	29.7638	32.3547	31.1261	31.309	31.2282	31.5814	31.5752	31.3672	30.474	30.3999	30.375	31.0883	31.5613	31.1924
29.1336	25.5232	25.6255	25.701	25.7457	25.6403	25.8463	24.1104	24.4187	23.9789	21.7999	20.9427	21.2234	20.5391	18.8656	20.6385	20.0659	21.1573	20.3826	18.2045	19.6978	20.0908	20.4026	20.4639	20.7945	18.4436	15.3551	18.1517	27.2248	27.4521	27.5018	27.8989	27.7639	27.8232	27.3127	27.7549	27.3267	23.3137	22.1567	21.8057	22.3651	21.0973	20.2269	23.0948	NaN	21.9851	NaN	23.2228	22.1446	24.4076
24.8825	21.318	21.8664	21.8125	17.7173	16.5742	18.2939	18.5097	18.8886	17.5052	20.3995	19.7733	20.6147	19.1637	18.9797	18.1749	18.1756	18.0642	19.1298	NaN	NaN	NaN	NaN	NaN	15.6568	16.8528	17.3721	18.0033	24.0617	23.3717	24.3751	22.579	22.3591	23.391	23.1253	23.4189	23.2029	24.1296	23.4649	22.7015	23.3684	24.2633	23.4059	24.147	24.1434	23.7797	23.8692	NaN	NaN	NaN
25.0235	21.8722	21.9806	22.2282	16.1971	17.6211	14.2135	18.6893	18.8949	18.6798	19.6098	20.4432	20.4771	14.9989	14.7041	15.6681	15.849	NaN	16.6572	NaN	NaN	NaN	16.3093	NaN	NaN	15.5634	NaN	15.8306	23.8082	23.9361	23.9753	NaN	NaN	NaN	22.2431	22.4348	22.2049	24.0732	NaN	23.2063	22.8811	NaN	NaN	NaN	NaN	NaN	NaN	NaN	NaN	NaN
29.2083	24.982	24.8179	24.8652	25.0844	24.9048	24.9895	22.7064	23.3081	23.2541	22.2724	22.4729	22.5566	20.3241	21.4585	21.6093	21.5936	23.4122	22.0071	17.4535	17.4219	21.7208	22.8066	23.1601	23.1732	20.2122	21.984	20.8298	27.3754	27.3624	27.2678	27.2821	27.1874	27.3391	27.1138	27.0542	27.4477	27.0726	24.7563	25.1092	25.6384	23.9267	24.4745	24.5134	24.9165	24.9956	25.271	23.8793	22.8885	25.2197
25.2225	20.4748	20.6996	20.4012	20.7113	20.7011	20.3952	NaN	17.4807	NaN	18.9682	19.052	19.9682	20.0543	NaN	19.283	NaN	NaN	18.2824	NaN	NaN	NaN	20.2895	20.0839	20.2697	NaN	NaN	NaN	NaN	NaN	NaN	22.4259	22.8029	22.3192	NaN	NaN	NaN	22.9295	NaN	NaN	21.9221	22.7821	NaN	NaN	NaN	NaN	NaN	NaN	NaN	NaN
27.3791	22.7412	23.1792	22.5858	19.8431	20.0618	20.5573	20.1089	20.7721	21.1882	22.3328	22.5848	22.0031	22.5489	21.2816	22.158	20.7856	21.2822	20.7102	15.1713	19.8593	17.3002	21.0463	20.5894	19.9959	16.4959	18.6026	18.6696	23.3148	23.5148	23.6525	23.4048	23.4078	23.3122	23.2577	25.0333	25.3364	23.4403	23.9061	24.0097	23.9475	24.3383	23.7967	23.6836	24.9146	25.6603	25.4823	NaN	25.448	NaN
31.9075	27.3753	27.398	27.4441	25.9174	25.9204	26.2829	24.844	24.836	24.9351	26.7526	26.7548	26.7446	25.6197	25.3653	25.4847	24.5854	24.2691	24.448	22.0992	23.2804	23.3012	25.2519	25.6697	25.4677	23.4994	23.9589	24.6144	29.7843	29.7981	29.782	29.6335	29.5626	29.5294	29.332	29.4836	29.4696	30.1274	29.7125	29.6685	29.6514	29.0302	28.8105	28.9411	29.2243	29.2406	29.1042	28.4096	28.8078	28.7684
32.3526	27.5926	27.6828	27.7427	26.4067	26.5143	26.5643	24.7031	24.6898	24.7932	27.0444	27.2138	27.1718	26.908	26.8065	26.772	24.9319	24.9629	25.0108	21.981	23.6185	23.7845	25.8824	26.76	25.8127	23.7934	23.5608	23.5674	30.4195	30.4148	30.5034	30.1865	30.0107	30.3005	29.9939	30.0762	30.0646	30.5829	30.8367	30.8794	30.96	30.8497	30.8353	30.9062	30.406	30.5187	30.5388	29.2407	29.9936	29.7859
24.9117	21.7427	21.7844	21.4519	14.3788	16.2115	15.773	16.7402	17.9662	18.095	19.6603	19.242	19.7041	17.1438	NaN	14.6698	18.0159	17.2378	17.1381	16.5877	15.4282	13.6317	16.8184	16.5498	NaN	9.97656	16.3768	NaN	25.1612	24.9535	24.9076	NaN	NaN	NaN	NaN	23.0353	22.6964	21.329	23.0646	22.7036	22.9854	21.9727	NaN	NaN	24.1366	NaN	22.1407	NaN	NaN	NaN
30.4507	24.0164	24.6203	24.0143	23.086	23.0369	23.2197	21.9394	22.0603	21.8428	25.1621	25.2296	25.2828	24.7643	24.4335	24.5725	22.7715	22.5362	22.5121	19.8678	21.256	22.0683	23.9296	25.3104	23.6166	21.4736	21.6298	21.7002	26.4579	26.9037	26.3022	26.8032	26.7032	26.9671	26.5396	26.5061	26.1557	27.8424	27.9402	27.7325	27.9786	28.8508	28.7226	28.7256	27.3869	27.2155	27.3925	26.9349	27.9715	27.7112
21.9891	NaN	16.7136	NaN	NaN	16.2564	NaN	NaN	NaN	NaN	NaN	NaN	NaN	16.7105	NaN	16.6315	NaN	NaN	NaN	NaN	NaN	NaN	16.3029	NaN	NaN	NaN	NaN	NaN	NaN	NaN	NaN	NaN	NaN	NaN	NaN	NaN	NaN	NaN	NaN	NaN	NaN	NaN	NaN	NaN	NaN	NaN	NaN	NaN	NaN	NaN
28.434	22.4825	22.5148	22.2156	22.2117	22.4232	22.3279	19.0658	20.3998	19.3191	20.9668	19.9301	20.7731	21.297	21.1461	21.7344	21.275	21.0631	21.1774	18.3288	21.0437	20.3459	22.0289	22.0892	22.436	21.6594	21.7842	21.2274	24.8824	24.2175	24.4744	25.2798	25.2074	25.7093	NaN	23.2191	NaN	26.1701	22.5572	22.8306	21.6917	24.2686	23.4754	23.9908	24.3301	23.583	23.4243	NaN	NaN	NaN
31.5718	27.572	27.6005	27.3586	26.3849	26.4154	26.3525	25.1095	25.1748	25.139	25.9441	26.1878	26.0381	24.0661	24.9976	24.6205	24.8438	25.0961	25.1068	22.4126	23.2968	23.471	24.5957	24.6689	24.7892	23.455	23.5458	23.5721	29.2467	29.2309	29.1724	28.9714	28.9113	28.9749	29.0787	28.8336	28.9529	28.8816	28.2025	28.3637	28.2654	27.6453	27.5171	27.6271	28.5151	28.6118	28.5001	27.4481	28.231	27.9766
31.9813	29.2479	29.3801	29.2069	27.7337	27.7054	27.8584	27.1468	27.0043	27.0854	23.7619	23.9804	23.7899	22.3688	22.053	22.457	22.9569	22.7637	23.3724	17.5194	20.6139	19.7142	20.7811	22.4526	21.4758	20.8262	20.9331	20.6356	31.2979	31.2744	31.2597	30.2802	30.2408	30.2469	31.4722	31.4851	31.5156	26.3086	27.014	26.8974	27.0128	25.2938	25.6507	25.4508	27.8429	27.7897	27.7229	22.5267	25.6249	24.7865
26.7873	21.2363	21.4489	21.5209	21.4367	21.0107	21.686	19.3242	19.4289	19.7634	22.2107	22.6095	22.5285	20.9883	21.4285	20.9781	20.1388	20.1883	19.6931	NaN	NaN	NaN	18.2844	16.3392	16.2882	18.1368	18.9697	18.1892	23.7306	24.0131	24.4349	25.2431	25.1751	26.6288	24.4132	25.1004	24.9593	24.4127	24.4735	25.1112	25.0894	25.9695	26.4824	25.8316	25.6145	24.903	24.876	NaN	NaN	NaN
27.4663	17.1367	18.8332	17.3114	19.7063	17.8032	15.8607	17.6857	NaN	17.9608	21.5898	21.7023	21.8628	20.0539	19.5156	20.3199	19.0557	20.3361	20.2576	17.5574	20.8608	19.1553	21.168	19.8512	21.4117	18.4042	18.6254	19.1113	NaN	21.3822	NaN	22.8387	NaN	NaN	NaN	NaN	NaN	25.328	23.2826	23.2245	22.6192	22.7345	22.4145	22.7651	NaN	24.1717	22.9281	22.9986	25.384	23.9973
24.2681	19.573	18.2454	19.2534	17.9946	18.417	19.1221	19.6726	18.9411	18.7715	19.8498	19.602	19.4729	17.6099	15.1419	NaN	19.8475	15.1977	19.7169	NaN	NaN	NaN	15.6018	14.8212	NaN	NaN	15.5112	NaN	NaN	NaN	21.7016	NaN	NaN	NaN	NaN	NaN	NaN	21.7698	NaN	NaN	NaN	NaN	NaN	NaN	NaN	NaN	NaN	NaN	NaN	NaN
27.2388	NaN	NaN	NaN	23.1445	22.0793	22.1228	NaN	NaN	NaN	NaN	NaN	NaN	22.2555	22.5685	22.6662	NaN	NaN	NaN	NaN	NaN	NaN	22.0565	22.9947	23.0746	16.8459	17.8416	17.5939	NaN	NaN	NaN	24.3412	23.0115	24.6729	NaN	NaN	NaN	24.4319	NaN	NaN	NaN	24.3207	24.936	24.0556	NaN	NaN	NaN	NaN	NaN	NaN
27.9823	20.3043	20.7892	21.1954	20.6276	21.0839	20.502	18.4301	16.079	17.0275	23.8364	23.8558	23.9045	23.4358	23.9614	24.1126	22.3698	22.0836	22.3767	14.9997	16.9051	16.84	19.2419	20.2402	20.3863	NaN	NaN	17.1478	22.3393	22.1411	22.6258	24.3171	23.7631	24.3494	NaN	NaN	NaN	NaN	26.4928	26.6384	26.724	26.8805	27.1594	26.8293	25.9117	26.2494	26.4248	NaN	22.878	NaN
31.1009	26.6879	26.7893	26.8489	26.5901	26.5083	26.9762	23.7023	24.2917	23.9218	25.4698	25.8478	25.6322	23.9474	24.1932	24.1979	24.514	24.4903	24.8768	21.8141	22.6516	23.335	24.3236	24.1348	24.4218	23.4349	23.6612	22.9768	28.7446	28.8554	28.8451	29.3116	29.2774	29.4625	27.5629	27.4725	27.4145	28.0853	28.3482	28.4669	28.2716	27.7281	27.5668	27.5927	27.5327	27.6808	27.6602	26.384	26.7981	26.4262
27.1055	21.976	22.2137	22.3718	20.7019	18.8717	21.2556	19.297	18.887	19.2522	22.3488	21.995	21.9667	22.3001	21.8713	22.1993	21.6581	21.6677	21.0691	NaN	17.986	16.8624	20.5393	20.8712	21.6248	19.325	18.9262	19.75	24.9644	25.0383	24.6765	24.6358	24.5949	25.2245	24.5734	24.4105	24.1156	24.5201	24.4685	24.9613	24.5687	25.6071	25.798	25.7659	25.7153	25.7964	25.421	NaN	NaN	25.1507
27.4643	22.4393	22.8809	22.1674	22.4451	21.9285	21.7658	19.2569	20.1263	19.7033	21.8478	21.4569	22.2537	22.662	22.5395	21.5546	20.1691	20.2375	20.5373	NaN	NaN	17.1766	22.3307	22.596	21.2555	14.2493	15.3559	17.4158	24.8798	24.8948	24.9491	25.2943	24.3647	24.8701	NaN	NaN	NaN	23.7836	24.8874	24.5679	24.4205	24.7262	25.1044	24.7552	NaN	NaN	NaN	NaN	NaN	NaN
29.1845	23.523	23.2945	22.5459	22.2746	23.1557	22.7351	21.4592	21.3044	21.7062	23.8343	23.6311	23.4742	21.815	22.1974	22.7994	22.1922	22.1943	22.3852	18.0561	20.8834	20.5233	22.7045	22.5354	23.1471	22.1611	22.518	22.4647	25.6851	26.7594	25.7386	24.792	25.605	25.1904	25.8579	25.332	26.4221	27.5553	25.646	25.4851	25.4628	25.2177	25.1422	25.8348	25.5721	25.8988	26.1739	24.8499	26.2774	26.8116
30.7537	25.6134	25.5829	25.4127	26.2657	26.2257	26.2483	24.0243	24.8483	24.1157	24.946	25.2457	24.9895	24.5068	25.155	24.6152	24.1611	24.3074	24.3067	20.9144	22.4933	22.9787	24.0649	24.1534	24.1849	22.0795	22.3727	22.5474	27.6264	27.3247	27.4305	28.4972	28.5384	28.3788	28.0259	27.7112	27.893	28.1344	27.533	27.5572	27.2805	27.5485	27.4805	27.6574	27.9675	27.6442	27.7494	25.573	27.1178	27.1977
30.9352	26.404	26.4243	26.2337	25.4992	25.5707	25.7215	23.7824	23.5336	23.6861	25.5601	25.8499	25.4733	24.5793	25.4525	25.0476	24.2352	24.5004	24.3996	23.1567	23.6646	23.4731	24.8406	24.7997	24.942	21.6227	21.5745	22.1984	28.0702	28.1119	28.1534	27.5168	27.6104	27.6056	27.9297	27.9765	27.5265	28.7673	27.9508	27.9576	27.8282	27.4859	27.3923	27.5711	27.786	28.2719	28.2481	26.9762	28.1321	28.0022
26.504	21.9389	21.7103	21.8149	22.0552	21.4191	21.3679	17.2286	15.8949	16.0024	21.0762	20.9152	21.3271	21.0874	20.2699	21.1604	16.1556	17.2399	14.76	16.7835	19.6164	18.2691	20.007	20.1383	20.7846	16.701	16.7224	17.0232	24.8494	24.9144	25.1185	26.0935	25.0323	25.5247	NaN	NaN	NaN	24.8537	24.2187	24.7091	24.7314	25.4993	25.224	25.8362	22.8141	23.8581	NaN	24.1323	25.9958	25.4177
29.9071	25.2795	25.4231	25.3612	23.9157	23.9881	23.8834	22.8861	22.5243	22.8949	24.7897	25.0854	24.966	23.0667	23.0995	23.4364	23.5972	23.9219	23.9064	21.2668	21.791	22.1325	22.3544	22.3444	22.4419	21.1965	19.8365	21.4841	26.9281	26.8158	27.075	26.2752	26.2755	26.2662	26.852	26.5852	26.7162	27.7861	27.3099	27.3162	27.4427	26.166	26.2309	26.4266	27.1321	27.4375	27.3937	27.1154	27.0552	27.4473
29.39	23.8768	24.1419	23.8198	23.4225	23.0464	23.1634	19.5147	19.1748	18.23	23.2687	23.4695	23.8078	23.3253	23.5907	23.3953	21.4707	20.5487	21.6252	19.1338	18.0578	19.0699	23.3373	24.1136	22.7247	19.7355	20.1546	21.7671	25.3698	25.8215	25.3302	26.1003	25.7823	26.0912	24.2072	23.9194	22.7343	26.2135	25.0474	25.209	25.0846	26.0826	26.3146	26.3577	24.9698	24.4704	25.5175	24.2251	24.272	23.6104
27.5208	19.5276	20.8524	17.1129	16.7697	15.5513	18.1836	17.1865	16.7353	18.478	22.1506	22.5333	22.3984	21.261	20.0984	22.2971	20.0479	19.4011	19.9356	20.2679	18.5802	19.3191	19.9654	22.0533	21.8102	18.3496	18.202	17.6987	24.6212	24.774	23.5375	NaN	NaN	24.0968	NaN	NaN	24.4185	24.1465	24.3623	24.5063	24.1193	25.3671	25.2121	25.4171	24.7328	24.5349	25.1861	27.0158	25.963	25.4284
24.0027	18.6357	15.8371	17.7181	21.2301	18.0305	18.4807	16.8979	NaN	NaN	18.9289	20.5373	18.9533	16.8205	12.8467	18.7172	15.5728	NaN	16.626	NaN	NaN	NaN	NaN	NaN	NaN	13.8165	NaN	NaN	21.7908	NaN	NaN	NaN	NaN	NaN	NaN	NaN	NaN	21.1292	21.5301	NaN	21.4421	NaN	NaN	NaN	NaN	NaN	20.759	NaN	NaN	NaN
27.8947	23.1088	22.8284	22.8184	22.8802	23.1312	23.1209	20.3871	19.9264	20.6305	22.3279	22.7975	22.8886	21.5288	21.987	21.4104	21.3158	20.7685	21.3729	18.6094	21.1611	20.164	20.8586	20.724	20.5392	19.8624	20.6347	21.1686	25.348	24.9152	24.8233	24.5218	24.5603	24.9016	25.1107	25.0619	25.1307	26.0337	25.0398	25.2158	25.57	25.2836	25.0717	25.1801	25.1839	24.0675	24.6704	25.5009	26.7777	25.7255
28.4998	22.34	22.0351	21.0182	24.103	23.5595	23.9771	19.8071	18.8021	18.4896	21.0015	21.9492	22.7842	23.3679	23.7387	23.3115	19.2202	21.0255	20.5101	21.2008	21.3455	22.5775	22.1381	22.5919	22.1895	18.7736	18.5145	17.0823	25.7321	25.0853	25.6119	25.4936	25.4375	25.7837	24.5926	NaN	NaN	25.9337	23.7272	25.1923	26.0124	26.2307	26.3375	25.9549	NaN	23.3351	24.6834	25.9032	25.4482	27.1615
27.9603	23.6792	23.6585	23.8873	20.552	20.9284	21.3773	21.3267	20.9678	20.851	23.5958	23.6452	23.3699	20.8535	21.236	21.8749	21.4388	22.0437	19.4926	NaN	NaN	NaN	20.9486	21.6392	20.907	19.1577	18.6445	20.669	23.9758	24.2015	24.0901	22.8112	24.0493	23.8044	24.3026	24.606	24.4194	24.072	24.6116	24.2698	24.3058	24.2679	24.1924	24.2731	24.6731	25.0997	NaN	NaN	NaN	NaN
25.319	21.1022	21.3571	21.0717	18.9338	17.6367	19.4973	NaN	NaN	NaN	15.7348	18.1919	17.9211	NaN	NaN	NaN	NaN	NaN	NaN	NaN	NaN	NaN	17.5063	NaN	17.5406	18.8892	18.659	18.6419	21.7792	22.7647	21.841	NaN	NaN	22.1285	NaN	NaN	NaN	NaN	NaN	NaN	NaN	NaN	NaN	NaN	NaN	NaN	NaN	NaN	NaN	NaN
31.5478	26.8259	26.8667	26.8339	25.8269	25.6889	25.688	24.012	23.904	23.9226	26.4161	26.7689	26.5422	25.5844	25.6577	25.5478	24.0447	23.9739	24.0905	23.5224	24.3731	24.6282	25.3567	25.6165	25.4466	22.9469	22.8318	23.3805	29.8564	29.9368	29.833	29.0653	29.1447	29.1218	29.6269	29.417	29.5923	29.903	30.1493	30.2694	30.2361	28.9281	28.8132	28.8334	29.508	29.761	29.7625	28.677	29.3903	29.4613
29.9909	22.9931	23.9743	23.4003	22.0937	22.5485	22.488	22.52	22.4294	22.5194	24.4783	24.6592	24.7722	23.6509	23.4704	23.5598	23.6413	23.6715	23.7185	20.1252	21.9833	21.8886	23.4903	23.9004	23.1345	21.5924	21.8223	22.4366	25.956	26.3063	26.1122	26.4894	26.5992	26.9027	25.5193	26.1015	25.8979	28.3573	27.7846	27.9156	28.1325	27.7147	27.8107	27.6384	28.1801	28.2581	28.2275	27.2932	27.7702	27.9711
27.8499	21.7624	22.2516	22.263	20.492	19.2442	20.5933	18.7008	18.5956	19.0518	22.1458	22.557	22.3617	22.2859	21.9016	22.3305	19.4922	19.6643	20.4524	20.3902	19.0282	18.2847	19.5488	19.7677	20.5749	18.4491	18.8866	19.7048	24.4041	25.4744	25.098	24.3224	23.4297	24.6562	23.0511	24.2304	24.4549	26.5253	24.9696	25.6851	25.4045	24.8205	25.2061	25.7443	24.8227	25.3793	25.1212	24.3396	25.3018	25.224
30.438	25.7509	26.0165	26.3168	23.6101	23.3401	23.919	22.9205	22.7491	22.1617	23.9398	23.8221	24.1655	23.7807	24.2075	24.1746	21.2154	22.364	21.2616	NaN	NaN	20.5775	21.8528	22.5172	23.805	23.2653	23.2416	21.4838	25.4088	25.4705	25.2203	23.8198	23.8692	23.8735	24.658	25.0063	24.1796	24.711	24.1058	23.4317	23.0326	25.7411	26.3455	25.8418	23.0602	23.9684	NaN	NaN	NaN	NaN
28.1888	21.3253	21.7292	21.7664	19.6205	18.9131	19.9482	17.3714	18.1278	18.6337	22.5336	22.6237	22.9337	21.0723	21.5141	20.9275	20.2807	20.2164	19.8129	17.8218	18.7791	18.1711	23.7901	23.8997	22.2218	20.6998	20.305	20.3138	24.3365	24.4414	24.5689	23.5041	23.6122	24.0361	NaN	24.4131	24.5853	27.4386	25.2068	25.7101	25.9758	24.4944	24.6876	24.9476	25.4124	25.4124	25.4133	24.6907	25.6011	25.1943
28.6782	24.5154	24.3276	24.2823	22.8854	23.1705	22.179	20.9054	20.9202	21.7634	23.3462	23.3631	23.5655	22.0283	22.5923	22.1401	21.8891	22.2258	22.3291	19.6013	21.4735	21.297	22.0851	22.5418	22.7048	22.7153	22.6374	23.0249	25.2978	25.2087	25.3318	24.6148	24.7989	24.318	24.0141	23.9321	24.6695	25.0227	25.3089	24.9346	25.5289	25.0308	25.4429	25.1556	23.8055	24.3156	24.5733	25.6296	26.5543	25.5292
33.3043	29.151	29.1413	29.3641	27.7281	27.5204	27.4325	25.8388	25.423	25.2797	28.7643	28.4528	28.691	25.9412	26.3984	25.9888	26.0727	26.4203	26.3679	23.8558	24.6942	24.2288	25.1257	25.8837	25.6258	25.9837	26.3828	25.4718	30.8458	30.9304	30.955	30.1968	30.2179	30.0632	29.087	28.6358	29.0738	29.2336	30.9814	30.8571	30.9336	29.4404	29.3806	29.5974	29.4827	29.7214	29.6142	28.5329	29.0015	28.8098
28.2252	22.9681	22.9649	22.9285	21.7282	21.6715	21.5821	19.5387	20.1939	19.5096	22.5383	22.0803	22.9741	22.5703	22.139	22.4137	19.8466	20.3996	20.0804	17.818	19.9167	20.6167	23.2229	23.3724	23.2341	21.3255	20.0747	20.2552	26.173	25.969	25.9277	26.2573	26.2407	26.5585	25.9396	25.8968	25.8871	27.642	26.6517	26.416	26.6536	27.1081	26.6589	26.9043	26.8449	26.5611	26.8321	25.9774	26.9208	28.0038
33.0788	27.7858	27.8201	27.7846	26.8224	27.0016	26.9901	24.9297	24.9301	24.9061	27.5876	27.7396	27.6302	27.4461	27.4812	27.4173	25.5091	25.4607	25.4695	24.0948	24.9775	25.2542	27.0114	27.3322	27.1635	25.1704	24.69	24.4713	31.3068	31.341	31.3255	30.7572	30.9431	30.8844	30.5325	30.8042	30.4984	31.884	32.0271	31.9828	31.9857	31.8847	31.8827	31.8579	31.3764	31.2704	31.345	31.1494	31.3698	31.3031
28.1612	21.3937	22.1345	21.1499	20.3837	21.6253	20.6743	19.5057	18.711	18.9512	22.8357	23.0563	22.9556	22.4556	23.0352	22.588	20.3754	20.7702	20.5238	19.2578	20.5687	18.7075	21.3182	22.0449	21.729	20.1739	20.2091	20.812	23.8666	24.0141	23.8261	NaN	NaN	24.5644	24.3295	24.1936	23.813	25.8003	25.0009	25.0359	25.2077	25.7042	26.3462	25.9894	24.2413	24.7087	24.2528	26.8151	26.8651	NaN
30.3161	24.5229	24.1894	23.8405	24.4744	24.6884	24.6546	19.7978	20.9586	20.3123	24.8629	24.7356	25.0393	25.2749	25.4649	24.9917	23.9536	24.0754	24.0425	22.6713	23.6099	23.5133	24.8399	24.9465	25.5134	22.133	22.5227	22.167	25.2598	24.65	24.5225	25.6004	25.7578	25.6143	23.1981	24.5161	NaN	26.8229	25.9811	25.9924	26.4517	27.4825	26.8855	27.052	26.3894	25.8429	26.3958	25.088	26.3834	26.2887
28.5608	22.6207	22.7819	23.0774	22.0512	23.2256	22.7755	18.708	18.0313	16.5902	23.921	23.08	23.3181	22.4405	23.5865	22.3369	21.2153	21.0306	21.6606	NaN	14.4892	17.417	22.7754	22.5753	22.8196	19.9446	19.5618	19.7485	24.4936	24.6342	24.8602	24.5173	25.7185	25.2775	25.0456	NaN	NaN	25.4084	25.5987	25.1763	24.9874	26.2216	26.7114	25.934	24.7666	24.5135	25.0168	NaN	NaN	24.196
23.3846	NaN	NaN	NaN	17.7717	NaN	14.8601	18.4576	NaN	19.1055	NaN	NaN	NaN	13.9767	NaN	15.7067	14.9193	18.666	17.6668	NaN	NaN	NaN	22.3475	NaN	NaN	NaN	NaN	NaN	NaN	NaN	NaN	20.1235	NaN	NaN	NaN	NaN	NaN	NaN	NaN	NaN	NaN	NaN	NaN	NaN	NaN	NaN	NaN	NaN	NaN	NaN
28.556	20.5764	22.0082	20.9776	23.04	22.2639	23.4514	17.8876	NaN	14.9504	22.2326	23.1755	23.3669	23.811	23.7358	24.1929	20.3857	21.0804	21.0907	18.8537	15.6037	14.3697	20.5585	19.7199	22.2193	19.082	18.2352	18.4467	24.9242	25.3948	25.526	26.6722	26.0206	25.5605	23.6532	NaN	NaN	26.2676	26.5033	26.5722	26.5671	27.1163	27.0098	27.2312	26.6713	25.8776	27.0025	24.8681	NaN	NaN
36.5024	31.5756	31.6727	31.5335	31.3025	31.2764	31.3083	29.2222	29.1796	29.1935	31.175	31.3186	31.3632	31.1489	30.933	31.0233	29.1596	29.1553	29.226	28.4281	29.5105	29.5001	30.1986	30.2508	30.3506	27.9876	28.2049	29.387	34.4583	34.4707	34.4649	34.9218	34.893	34.9423	33.6982	33.5926	33.6549	34.2811	34.6419	34.6288	34.6599	34.9675	35.1059	35.069	34.0102	33.878	34.0503	34.8347	35.3616	35.3244
22.6342	NaN	NaN	17.7218	NaN	NaN	NaN	NaN	17.2362	NaN	NaN	18.0927	18.3802	NaN	16.5452	NaN	NaN	16.6918	16.4498	NaN	NaN	NaN	NaN	NaN	NaN	NaN	14.7159	NaN	NaN	NaN	NaN	NaN	NaN	NaN	NaN	NaN	NaN	NaN	NaN	NaN	NaN	NaN	NaN	NaN	NaN	NaN	NaN	NaN	NaN	NaN
29.2048	24.4462	24.4253	24.3731	25.6261	25.5244	25.637	22.9543	22.8723	23.0281	22.6211	22.4595	22.7568	22.5355	23.2143	22.5268	22.3328	22.6022	20.4424	18.4518	20.7746	20.9521	22.4872	23.3629	23.0428	20.2996	21.6741	20.8408	28.2826	28.0089	28.0981	29.0943	29.0137	29.1839	28.0728	27.3022	27.9297	27.1929	26.1781	26.1972	26.2856	26.8943	26.732	26.6633	25.622	25.5715	24.662	26.015	25.8377	26.9713
26.8441	23.9297	23.777	23.9151	23.2785	22.4002	22.1732	19.1101	19.5104	NaN	20.7747	20.4332	21.2574	20.4539	22.5975	NaN	NaN	NaN	NaN	NaN	NaN	NaN	NaN	NaN	NaN	19.2167	18.3619	18.8639	25.3461	25.1898	24.9626	24.9655	24.6471	23.7853	NaN	NaN	NaN	NaN	22.0705	21.8538	NaN	NaN	NaN	NaN	NaN	NaN	NaN	NaN	NaN	NaN
26.079	20.1304	22.179	22.1277	20.7211	21.0621	20.568	18.7341	NaN	20.2162	20.7125	20.6641	20.8175	18.7627	18.8008	16.0053	19.3182	19.9759	20.2563	16.5667	NaN	NaN	18.9289	19.4198	19.1811	18.0149	18.4663	17.6936	NaN	23.5586	23.518	23.5391	24.1457	23.3863	23.8138	NaN	23.6915	23.6457	22.1528	22.6293	22.2582	NaN	22.7954	NaN	23.0094	23.6791	23.2714	NaN	NaN	NaN
27.4418	23.028	21.8976	22.6393	19.7266	19.0378	19.5833	18.874	17.7719	17.7709	24.2679	24.4532	24.0741	22.967	21.5641	21.7776	21.9206	22.0454	22.3198	NaN	NaN	15.0088	15.9841	16.5796	NaN	16.1015	16.6176	17.0691	23.5452	22.9366	23.5658	22.6195	22.1583	22.3675	22.442	NaN	NaN	21.9544	26.4912	26.5978	26.3709	24.2701	23.7338	24.0379	25.3308	24.4275	24.6222	NaN	NaN	NaN
29.0871	24.3821	24.1227	24.0272	23.1909	23.1879	23.2996	20.107	20.2512	20.1594	22.6034	22.7289	23.547	22.3871	22.5529	22.1556	20.8703	22.3171	22.0339	NaN	21.0427	NaN	22.7344	25.112	23.1492	21.9857	21.9039	22.1401	26.3982	25.9816	26.1254	25.5843	25.482	25.3636	NaN	NaN	23.8811	24.1935	25.0926	25.0051	25.668	25.1711	24.4456	24.7482	24.3825	24.5958	24.1622	NaN	NaN	NaN
26.4441	23.3335	23.9888	23.1164	20.4617	19.2637	19.4321	18.4727	17.7374	18.1548	20.8365	22.2727	21.7	NaN	NaN	19.118	18.3133	17.6966	17.5287	NaN	NaN	NaN	NaN	NaN	NaN	17.8986	17.797	16.8652	23.9134	24.1051	23.9269	NaN	NaN	NaN	NaN	NaN	NaN	23.0894	NaN	23.5773	23.1102	NaN	NaN	NaN	NaN	NaN	NaN	NaN	NaN	NaN
24.7862	22.3678	22.4753	22.6666	17.1036	17.571	18.2337	18.8317	19.4149	19.4384	18.8963	NaN	NaN	NaN	NaN	NaN	NaN	NaN	NaN	14.6259	16.7249	16.4422	NaN	NaN	NaN	NaN	NaN	NaN	23.5957	23.9855	24.4008	NaN	21.7696	21.7425	NaN	NaN	23.2568	22.2205	NaN	NaN	NaN	NaN	NaN	NaN	NaN	NaN	NaN	NaN	NaN	NaN
28.2415	23.8803	23.1458	22.7745	23.6608	23.4079	22.8886	18.2183	20.0419	19.2225	22.5806	22.254	22.4085	22.5861	22.9789	22.4947	20.1122	21.8778	20.3477	19.1415	20.3572	21.8431	22.2433	22.697	22.3192	19.839	20.0136	20.4546	25.6323	25.3704	25.2825	27.0404	25.5472	25.5316	23.9815	24.7274	25.7389	25.8264	25.3722	25.0282	25.3747	26.3989	26.6381	25.9335	24.9417	26.1288	25.1911	NaN	25.8624	25.6457
25.9322	22.3983	22.4949	22.3044	20.9514	21.5658	21.5507	19.4021	19.3366	19.0277	20.6394	20.566	20.4902	19.5364	20.3646	19.801	17.5952	17.7764	18.4468	14.3078	12.2941	13.2821	18.0476	18.6826	19.2662	17.1155	17.6417	17.4169	26.965	26.6753	26.7762	26.4367	26.7157	26.7388	25.6568	26.1451	25.7807	24.2111	26.4174	26.1826	26.3457	26.0297	26.5709	26.1481	25.7241	25.0915	25.6218	22.6565	NaN	NaN
25.0195	19.2592	NaN	19.0992	19.5834	19.1035	18.0775	NaN	NaN	NaN	18.4934	18.9202	18.0581	18.757	20.1876	20.023	NaN	NaN	NaN	18.6043	17.7791	16.6086	18.3864	20.7298	18.1083	14.2973	16.5608	17.8054	NaN	NaN	NaN	NaN	22.6192	NaN	NaN	NaN	NaN	22.9133	20.8648	NaN	NaN	NaN	NaN	NaN	NaN	NaN	NaN	NaN	NaN	NaN
29.2264	25.0694	25.4574	25.1467	22.4296	23.2304	22.6465	23.0783	23.2452	23.3035	24.3418	24.913	25.2679	23.384	23.1543	23.1113	23.193	20.9457	19.7029	20.3022	21.7617	22.0695	21.9261	21.7009	20.1215	20.883	22.06	23.8855	28.6173	28.9962	28.7228	27.8738	28.1766	28.0915	28.0894	28.3427	28.5566	26.8552	27.9638	28.9191	28.6528	27.6601	27.6729	27.6091	27.8729	27.7269	26.6498	28.5572	28.2305	29.0677
27.7869	24.9249	25.0958	25.0498	23.4964	23.4385	23.5954	22.214	23.9722	23.6075	19.5563	22.317	22.1134	NaN	NaN	NaN	NaN	NaN	19.0941	17.6991	20.128	NaN	20.4081	19.4455	22.2137	16.3392	NaN	17.6153	26.0577	25.9197	26.5885	26.0291	25.5717	25.4155	26.7117	25.1482	26.9878	NaN	NaN	NaN	NaN	NaN	NaN	NaN	NaN	NaN	NaN	NaN	NaN	NaN
29.9485	22.1513	23.1774	22.7007	23.0819	21.641	22.9563	21.4958	18.9875	19.5226	23.6029	24.3611	23.9747	22.8833	23.9324	23.1205	23.5517	23.5715	23.8242	19.5537	20.4164	20.9349	22.1488	22.6436	22.5135	23.9415	23.517	23.701	24.2885	24.3936	24.7435	25.649	23.6934	25.426	25.1135	24.6654	24.5174	28.0996	26.2699	26.8125	26.4936	26.5879	26.4906	26.5105	26.7149	26.2485	26.5729	25.0927	25.35	25.1236
25.1441	17.4294	17.6272	18.488	20.1514	20.2764	20.3666	16.0302	NaN	NaN	20.4869	21.5718	20.7328	20.0978	20.5428	20.9814	18.6675	18.2612	18.8992	NaN	NaN	NaN	19.5205	19.9617	19.9441	16.7267	18.0262	17.5507	NaN	NaN	NaN	NaN	NaN	NaN	NaN	NaN	NaN	NaN	22.9772	23.5605	22.8277	22.7719	23.0726	23.7783	22.7224	22.5491	22.5748	NaN	NaN	NaN
27.5486	22.2066	22.1498	22.4851	20.6012	20.7432	21.4675	19.6833	19.7863	20.0058	22.6357	22.3829	22.0939	21.9833	22.0409	22.1159	20.1201	20.4182	20.1221	17.3357	17.0253	17.5823	20.6815	21.7695	20.5607	20.1908	18.9313	19.0065	26.8485	26.7235	27.0767	26.817	26.7004	27.0877	27.6173	27.5181	27.7518	27.2629	27.8784	27.8781	27.9415	27.8918	27.624	27.9597	28.332	28.5202	28.238	26.1857	25.3039	25.694
28.2442	22.8294	23.1395	22.7402	21.8864	22.4132	22.1866	20.4912	20.7185	20.7479	22.4936	22.6105	22.5894	21.9284	21.3554	22.29	20.4278	20.3866	20.2135	20.3169	20.744	21.2369	21.7141	22.4711	22.4203	19.9993	20.2302	20.5263	25.1946	25.2483	25.4455	26.2382	26.2418	26.5522	25.0517	25.5319	24.9774	26.7492	25.1553	25.2559	25.1952	26.0891	26.1296	26.7762	25.4835	24.6824	24.2717	27.7769	27.754	27.6786
31.0366	24.5596	24.7696	24.3555	26.4476	26.4936	26.8232	NaN	18.2893	18.5312	25.3712	25.3316	25.2278	26.6132	26.2192	26.309	22.3686	21.8678	21.7946	21.8372	23.766	24.0304	25.6794	25.874	25.7231	21.2641	19.8702	19.0297	23.6687	23.7274	23.3389	27.4442	27.3006	27.6665	NaN	NaN	NaN	25.5219	24.8813	24.8254	24.6829	27.559	27.6544	27.7591	23.555	23.3667	22.9764	NaN	26.1038	NaN
27.6368	22.7168	22.0332	22.5348	21.5486	20.7083	21.9694	18.8188	19.5554	19.363	22.2259	22.5876	21.8822	22.4842	22.0467	22.4547	20.744	20.6446	20.5969	NaN	16.5105	16.8579	20.7208	20.8609	20.3368	18.9944	20.4349	18.6054	23.5012	23.5745	23.5135	21.8791	21.8972	23.1407	NaN	NaN	NaN	24.8215	23.4705	23.7379	23.4385	22.7124	22.3886	22.8305	NaN	NaN	NaN	NaN	NaN	NaN
30.0532	25.6532	25.7302	25.0786	25.0011	24.7885	25.0813	22.3288	22.663	22.3959	24.4408	24.448	24.4064	24.7006	24.0578	24.6082	23.1129	23.2549	23.3941	21.6492	22.8234	23.039	23.6567	23.6489	24.3139	20.9293	21.3113	21.4437	27.4354	27.2863	27.2526	28.4225	28.2421	28.0824	26.5188	26.706	27.4041	27.1829	27.1782	26.9543	26.8333	27.6531	28.2249	27.9087	26.3516	26.7146	26.6214	27.2591	28.3075	28.4466
30.0133	24.691	24.5474	24.5291	23.5527	23.2733	23.7439	21.2542	20.7416	21.2007	24.1634	24.1026	23.8817	23.183	23.4004	22.8978	22.4566	21.4479	22.1294	19.254	20.7483	20.4895	24.2252	24.1032	24.5281	22.2679	22.5134	22.85	26.7423	26.7244	26.6996	25.5324	25.7361	25.7637	26.2271	25.979	25.7864	28.2034	26.6554	26.3593	26.4661	26.0429	25.6971	26.2694	26.0794	25.764	26.1814	26.5133	26.8099	26.7861
27.1054	22.5635	22.775	22.3539	18.387	18.4563	20.2621	18.5231	18.0922	19.1707	21.4406	21.5091	21.1094	21.0072	21.3641	21.0744	20.4122	20.9715	19.9572	NaN	NaN	NaN	18.3773	16.7899	18.4764	19.0378	19.0913	19.6452	24.1019	24.2097	24.732	23.4145	22.788	24.5277	24.2193	23.601	23.6023	25.1162	24.1569	23.6079	23.7374	24.0217	23.6923	23.6261	NaN	25.4753	24.2676	NaN	NaN	NaN
28.0159	21.9416	21.7579	22.0955	22.1168	22.2409	22.2243	19.7775	20.0609	18.6206	20.2087	20.9203	20.951	23.1165	23.0931	22.8888	21.3053	21.6304	21.9821	14.9073	19.9135	19.8514	21.1754	21.9082	22.2086	18.7567	19.8112	19.2574	24.8703	24.2293	24.172	25.1453	24.974	25.0242	24.9414	24.6981	24.9204	26.0058	25.3327	24.7353	25.3973	25.9642	25.2872	26.076	25.0354	26.089	26.5655	NaN	26.7005	26.7954
26.7764	21.7853	22.3141	21.9767	18.8125	18.1371	18.9195	18.6817	18.936	19.3107	20.5263	21.0509	20.9563	18.5767	20.3983	15.7346	14.5693	NaN	18.5401	18.0478	15.6298	16.1029	18.7489	21.1303	19.4189	15.4131	17.102	16.3903	24.4197	24.7394	24.651	23.4279	23.263	NaN	23.5919	23.6715	24.0283	25.2373	23.259	23.5513	23.4685	23.8856	25.2755	22.3825	NaN	NaN	24.2345	25.2282	23.3198	23.7654
29.9328	26.4662	26.6539	26.5117	25.3878	25.3206	25.431	23.9101	23.9459	23.9234	24.0498	24.1708	24.29	23.3163	23.1297	23.1051	22.0425	21.5228	21.9864	17.6897	20.8633	20.5144	21.4291	21.5774	22.1395	20.0933	20.2269	20.885	29.2041	29.2605	29.2841	29.4915	29.4091	29.4811	28.8888	29.0276	28.9727	27.2011	27.2933	27.3421	27.5686	27.6435	27.2933	27.1733	26.9658	26.5976	26.8447	25.2423	26.9663	27.0618
30.3742	24.3655	24.309	24.1585	23.5888	23.6173	23.8544	21.515	21.2712	21.7996	25.4372	25.5187	25.6491	24.5017	24.4301	24.3124	22.9257	22.9997	22.8796	21.5884	22.7945	23.3346	24.2772	24.1608	24.4616	22.058	22.4324	22.6063	27.1601	27.3081	26.7353	26.666	26.9072	27.2436	26.5178	26.4728	27.0274	29.1923	28.8612	28.8435	28.846	28.0186	28.0225	27.749	27.5956	27.7934	27.7519	28.3012	28.6144	29.1285
27.358	22.719	22.3098	22.3811	21.2495	22.0494	21.8429	18.9554	17.9157	18.4994	20.9047	21.6003	22.0909	21.8029	20.7164	21.1683	18.2069	16.5532	17.8362	22.3139	21.8999	23.0563	19.9068	22.1287	22.2971	18.3986	18.2605	18.9728	26.3978	26.741	26.668	NaN	26.126	25.2087	25.6741	26.2519	25.2381	27.2222	25.3552	26.0962	25.6986	26.4605	NaN	25.215	NaN	NaN	25.0036	28.2199	27.0979	27.7757
29.2736	24.4845	24.6662	24.5142	23.7677	23.4628	23.5437	22.0917	22.1517	21.8857	23.5987	23.5871	23.5573	23.7253	22.9945	23.752	21.736	21.842	21.7792	22.3598	21.6166	22.4085	23.5823	24.3259	22.6529	21.2914	21.4177	22.5033	26.7078	27.0652	26.9134	26.8196	26.9733	26.5474	26.7161	26.6733	26.5882	26.8022	26.6186	26.4814	26.1832	26.2085	26.1148	26.4486	26.2399	26.7505	26.5653	27.4962	27.5271	27.5652
29.4424	24.3727	24.1771	24.1306	24.4854	24.3572	24.4313	22.1711	22.6294	22.4247	23.3815	23.1428	23.233	23.0783	22.97	23.0461	22.8148	23.0575	22.7573	20.6318	21.5247	21.2039	23.0495	22.8353	22.9291	20.735	20.8188	21.4048	25.919	25.8023	25.5192	26.2047	26.188	25.9482	25.5027	25.6105	25.7759	26.8226	25.2341	25.304	25.6501	25.0611	24.4391	24.5947	25.0426	25.4355	25.1985	26.0893	25.1812	25.6541
32.6849	27.1676	26.5474	26.4097	25.1097	25.3667	24.9203	23.2534	23.2528	23.6837	26.9738	26.9029	27.0492	26.0533	25.8443	26.2333	23.1936	22.9136	22.7779	24.2778	25.3553	25.0532	26.7633	27.6454	27.0273	23.8959	24.0503	24.3623	29.1656	28.7043	28.5701	28.167	28.6013	28.2667	27.9544	27.7487	28.0143	31.2959	29.6508	29.7249	29.9697	28.7121	28.9773	29.366	27.2461	27.1682	27.4504	29.3764	29.9174	30.0566
28.8995	23.783	24.5264	23.8149	23.1772	24.1226	23.3842	20.4937	20.2393	20.8186	23.6326	23.8983	23.8939	22.6512	22.9546	22.7506	21.2741	22.4186	21.3974	17.5359	20.8135	20.0936	21.1964	22.3571	19.7127	17.4019	18.5361	19.5772	25.4725	25.8629	25.5833	26.3336	26.5723	25.8635	25.2923	25.124	24.7432	25.384	26.0256	25.8556	26.0118	25.9438	26.2935	26.3399	25.3069	25.9856	25.7346	NaN	26.0712	26.5414
29.4488	24.8822	24.934	24.7959	24.6295	24.4415	24.5576	22.2171	22.0126	22.0342	23.9849	24.0974	24.1737	23.7945	23.5152	23.717	21.3704	21.4196	20.5968	19.7254	21.2822	21.5439	23.1679	22.7402	23.2922	20.3243	21.0638	21.5593	27.0152	27.0318	27.0727	26.6409	26.7246	26.3889	26.9733	26.7203	26.446	26.9449	26.6309	26.5823	26.6402	26.3116	26.3749	26.5845	25.7886	26.3433	26.1053	25.0151	26.5004	26.8615
24.2145	21.721	21.5436	20.1871	20.7942	21.5189	21.516	NaN	NaN	NaN	19.2271	NaN	19.7389	14.8371	14.4945	15.6925	NaN	NaN	NaN	NaN	NaN	NaN	NaN	NaN	NaN	NaN	NaN	NaN	NaN	NaN	NaN	23.8652	24.4252	24.3193	NaN	NaN	NaN	NaN	NaN	NaN	NaN	NaN	NaN	NaN	NaN	NaN	NaN	NaN	NaN	NaN
28.0381	23.2312	23.2164	23.2421	22.544	22.5392	22.4928	20.8506	20.9905	21.1486	22.9421	22.8781	23.0076	23.2574	23.515	23.1903	20.8373	21.0986	21.0212	17.4379	18.3072	19.4944	22.001	22.3878	22.1074	19.6206	18.9537	19.1173	27.0396	27.1703	27.231	28.1071	27.5764	27.4918	27.3506	27.2317	27.1843	26.2656	28.1424	28.2726	28.1354	28.4898	28.7411	28.5134	28.1729	28.0005	27.919	26.602	26.1541	26.7313
30.4011	25.8259	25.8302	25.7285	24.9574	25.2295	25.4139	23.225	23.0392	23.5904	24.9929	25.1898	25.2625	24.7938	24.5914	24.5792	22.9006	22.8472	23.0378	21.4781	22.1097	22.1658	23.6425	23.6932	24.0272	21.9584	22.4972	22.5409	28.6291	28.5772	28.6488	28.6013	28.8178	28.5409	28.4319	28.4677	28.2407	28.7087	28.4323	28.59	28.7833	28.0513	28.2353	28.167	27.646	27.8868	27.9855	27.8339	28.5986	28.1385
21.6159	17.6149	18.302	17.8635	NaN	NaN	NaN	NaN	16.9667	NaN	16.6415	NaN	16.7851	NaN	NaN	NaN	NaN	NaN	NaN	NaN	NaN	NaN	15.7302	NaN	NaN	16.888	17.1353	17.1986	NaN	NaN	NaN	NaN	NaN	NaN	NaN	NaN	NaN	NaN	NaN	NaN	NaN	NaN	NaN	NaN	NaN	NaN	NaN	NaN	NaN	NaN
27.0187	22.7047	22.3976	21.771	20.9818	20.8598	21.1419	18.6896	19.2529	18.7745	20.8062	20.4416	19.3066	19.3048	20.0525	19.295	19.7816	20.8723	18.8683	19.2388	20.7223	20.7083	22.0171	21.4634	21.82	18.0688	20.3486	20.9426	23.8274	22.7417	23.529	23.4645	23.3395	23.6127	NaN	NaN	NaN	24.8467	22.7457	22.4283	NaN	22.7768	23.09	NaN	NaN	23.7574	NaN	24.4777	NaN	24.504
30.1586	25.603	25.6858	25.3662	25.1415	25.0513	25.1839	22.3047	22.4284	23.081	24.6375	24.663	24.6249	25.6732	26.0637	25.876	21.73	20.8307	21.9772	20.9334	19.0706	19.1824	23.5708	23.2073	23.7037	18.7127	21.5226	21.5681	25.6761	25.9104	25.4663	26.2056	26.0065	26.0102	24.0521	24.4009	24.4999	25.1065	25.814	25.7302	25.4123	28.1354	28.2695	28.258	23.2241	NaN	23.3044	NaN	NaN	NaN
36.5739	31.2687	31.2659	30.9816	28.4358	28.465	28.6557	27.7155	29.9635	28.625	31.3466	31.377	31.6837	28.6656	28.8807	28.6526	29.2553	29.2227	29.2047	28.3848	29.1571	29.1293	28.9882	29.4686	29.3109	29.4836	28.9456	29.2846	32.4954	32.618	32.3575	30.9094	31.0045	31.0255	32.7273	34.0438	32.5292	33.3334	33.2453	33.4673	33.6487	31.683	31.6984	31.6883	33.7415	33.7379	33.6323	31.9006	32.5604	32.6171
26.6958	22.7143	22.7876	22.1571	19.6056	20.2732	20.9126	19.2828	20.0454	19.5368	20.9785	20.9044	20.6499	19.9848	19.2106	21.2341	19.5738	19.2921	19.4933	16.2988	18.1576	17.4042	19.3771	19.1268	20.7743	19.6058	18.9314	18.1119	25.1623	25.4025	24.7084	23.8417	24.428	24.7945	25.2013	25.5116	25.585	25.1126	24.6781	24.4142	24.3695	23.6341	23.4659	23.6048	24.1362	25.5856	25.583	23.7073	24.7965	23.9636
24.8323	NaN	NaN	NaN	21.8618	NaN	NaN	NaN	NaN	NaN	17.8137	NaN	17.8386	14.473	NaN	14.6802	NaN	NaN	NaN	NaN	NaN	NaN	19.6092	NaN	NaN	NaN	NaN	NaN	NaN	NaN	NaN	NaN	NaN	NaN	NaN	NaN	NaN	NaN	NaN	NaN	NaN	NaN	NaN	NaN	NaN	NaN	NaN	NaN	NaN	NaN
26.1721	22.2018	22.5178	22.4276	20.3511	20.4279	19.3735	20.1177	20.3616	19.5805	19.9962	20.5676	21.4227	19.1595	18.894	19.3486	19.7555	20.236	20.106	NaN	NaN	18.0949	16.7002	18.2416	18.7678	17.564	NaN	13.3211	23.9177	24.7872	25.0194	24.468	23.2595	23.1444	24.5818	24.9365	24.3719	23.7858	24.0649	24.1558	24.4384	23.3177	23.3606	23.4751	25.0062	24.892	24.938	NaN	NaN	NaN
24.78	21.3165	21.3741	21.6599	20.0242	19.8075	19.5354	17.545	15.8885	NaN	17.2033	18.4653	18.4506	19.7089	19.0067	19.2387	16.1703	NaN	NaN	NaN	15.021	NaN	18.8688	20.4406	19.3001	18.2509	15.6612	17.5573	24.1312	24.3488	24.2412	25.6571	23.2795	22.977	22.8909	NaN	NaN	NaN	22.1366	23.1556	22.9097	23.497	22.9502	NaN	22.5321	NaN	NaN	NaN	NaN	NaN
30.0121	25.0158	25.3338	25.0744	25.4808	25.4886	25.5178	23.8483	23.0091	23.2107	24.7247	24.7381	24.6516	24.2684	24.7139	24.269	23.9793	24.0167	23.9535	19.1856	19.4033	20.0729	23.5922	23.5844	24.2618	21.5133	21.8678	21.3058	27.9792	27.709	27.5044	27.446	27.1683	27.649	27.316	26.6495	27.1876	27.4397	27.8458	27.3825	27.5315	27.2574	26.6619	26.8986	27.4889	27.6189	27.4387	25.1637	25.7421	25.3629
30.6474	26.1405	26.1342	26.0211	21.9459	22.1113	22.0472	22.5028	26.0378	23.1807	27.2967	27.3192	27.2364	22.4552	22.5221	22.2593	25.2394	24.2096	25.1966	17.8934	17.3414	18.9405	19.7354	18.6081	19.4313	17.1121	20.7079	21.0817	27.1406	27.0297	26.9974	24.6816	24.537	24.4581	27.4992	26.6918	27.0592	26.0883	28.9127	28.7209	28.7424	26.4342	26.3837	26.0399	29.6582	28.7715	29.5467	22.4909	NaN	23.0241
27.4367	23.9684	23.8731	24.1553	23.2539	23.3774	23.6713	21.0148	21.0106	21.0162	16.4094	17.7369	17.6557	19.2933	18.1825	18.1057	NaN	14.5671	15.2559	21.3754	21.8583	21.666	22.6279	22.4553	22.3953	19.4074	18.4861	19.5952	26.7213	26.6812	27.0639	26.4146	26.3833	26.3375	25.9448	26.2447	26.264	25.3037	20.5485	21.6429	NaN	23.4817	NaN	NaN	NaN	NaN	NaN	25.8947	26.3036	25.2588
24.2255	NaN	14.2628	16.985	NaN	16.4483	NaN	17.1724	17.1368	17.1465	18.9552	18.1234	18.5161	16.2645	NaN	NaN	17.2449	15.5192	16.0084	13.2972	NaN	NaN	17.8478	18.4458	NaN	11.8	NaN	NaN	NaN	NaN	NaN	NaN	NaN	NaN	NaN	NaN	NaN	NaN	NaN	NaN	NaN	NaN	NaN	NaN	NaN	NaN	NaN	NaN	NaN	NaN
26.3309	22.9292	22.7298	22.9036	21.3468	21.3164	20.5376	19.2742	18.9066	19.2385	21.3708	21.6496	21.3436	20.3668	20.0355	20.5541	18.8133	18.4971	18.384	17.6075	17.7169	18.1126	16.7949	17.5027	18.3483	18.131	17.9286	17.4243	25.8041	25.6938	25.2435	25.3405	25.3459	25.206	24.3269	24.4324	24.1933	23.5054	24.6702	25.0097	24.5049	24.8017	24.7838	25.1558	24.4064	24.3184	24.6809	25.2418	NaN	25.1873
28.5676	23.3625	23.8469	21.3429	23.8104	23.5355	23.7214	21.8863	21.7205	22.2997	22.8033	23.5101	23.0071	21.444	22.223	22.4956	22.22	22.7068	22.438	17.9786	19.5001	20.045	21.7018	21.688	21.6764	22.0649	21.4623	21.4242	24.9192	25.2008	24.5952	26.1972	25.4859	25.5647	25.6882	25.0998	25.7587	25.5405	25.5857	25.7143	25.1007	25.0895	25.0291	25.4864	25.3519	25.1666	25.6776	NaN	NaN	NaN
28.314	23.7801	23.9651	24.0193	22.3489	22.6	22.9989	21.0431	20.9633	21.5052	22.7094	22.538	22.6175	20.6076	20.2371	22.1645	18.9381	19.5756	19.4189	19.727	21.0087	19.7714	23.776	21.961	21.6923	20.4614	20.9243	21.3654	26.3444	26.4044	26.331	26.3943	26.2462	26.3758	25.5857	26.134	25.7292	26.5381	26.0554	25.767	25.6094	25.5846	25.3968	26.7223	24.4094	24.5976	24.6159	26.3992	27.0712	26.5262
27.0236	19.4537	18.9989	18.0525	20.2641	20.1513	21.395	19.3755	19.2606	19.2922	21.9981	21.8645	21.6867	20.6731	19.2355	19.6037	20.4498	20.4347	20.8453	NaN	17.654	17.8366	21.0585	20.8573	21.4443	17.3877	17.2933	18.5466	23.5912	23.3184	NaN	25.2633	24.9919	24.3202	NaN	NaN	NaN	25.3781	25.0547	25.3299	24.9734	24.8479	24.6812	24.2379	24.8179	25.9302	26.1864	NaN	25.6486	NaN
29.6252	25.7742	25.8823	25.6768	23.2015	23.0523	23.1642	23.1027	22.7765	23.1907	23.9782	23.8589	23.9823	23.2907	21.9805	22.2272	22.0778	21.7636	21.3282	20.1225	21.4376	21.6488	23.2767	23.3948	23.1703	20.3513	20.7743	21.4937	27.5212	27.5868	27.598	26.5331	26.2922	26.551	27.3424	27.1314	27.4727	27.8331	26.3265	26.1807	26.3583	24.8373	24.5163	24.4505	26.3254	26.2526	26.017	25.9849	26.2384	26.373
22.0668	NaN	NaN	17.9209	NaN	NaN	NaN	NaN	NaN	NaN	NaN	16.1077	17.4072	NaN	19.8878	NaN	NaN	NaN	NaN	NaN	NaN	NaN	NaN	19.3419	NaN	15.994	15.3751	16.6798	NaN	NaN	NaN	NaN	NaN	NaN	NaN	NaN	NaN	NaN	NaN	NaN	NaN	NaN	24.198	NaN	NaN	NaN	NaN	NaN	NaN	NaN
26.4607	19.8852	20.666	21.3528	18.4314	18.1392	19.7847	18.3537	22.1148	17.1918	18.5058	19.6902	17.4296	17.8759	17.1059	17.6964	16.548	17.5956	16.5546	16.8271	17.0993	17.1978	20.0274	19.7109	19.5777	19.9153	18.0808	18.3723	25.8291	26.246	26.3413	26.1864	25.4719	26.6345	25.7234	27.8654	25.3921	26.0922	24.7165	24.5687	24.8039	24.8205	NaN	NaN	NaN	25.2416	24.9117	NaN	NaN	NaN
27.2474	24.3761	24.3721	24.8449	22.179	22.3648	22.083	21.4894	21.458	21.7164	21.6122	21.6042	21.833	18.7395	20.1191	17.9621	19.8168	18.7802	20.4407	NaN	15.7603	18.0632	NaN	15.6371	16.4269	19.2686	18.5576	17.0054	25.976	25.8429	25.9511	25.1227	24.9618	25.153	25.5029	25.8681	25.8104	NaN	24.2973	25.0476	24.3529	23.4167	25.2	23.3782	23.6539	NaN	24.1352	NaN	NaN	NaN
26.3711	18.2321	18.9892	19.2522	20.5667	NaN	20.9879	NaN	NaN	NaN	20.3283	20.1298	19.9838	18.5971	21.9487	20.5261	17.1867	18.6527	NaN	NaN	14.3679	NaN	NaN	18.0449	18.318	19.6677	18.1206	19.48	21.9168	22.3234	22.4897	NaN	NaN	23.6741	NaN	NaN	NaN	24.5576	23.3017	23.5585	23.3624	21.5619	24.8234	23.0484	NaN	NaN	NaN	NaN	NaN	NaN
28.5851	24.6096	24.6683	24.1933	22.0088	21.8265	22.4213	22.3469	21.3384	21.1557	21.4011	21.5877	20.869	21.2022	21.852	21.9787	19.6917	20.2226	20.4925	18.6589	20.9362	20.5906	21.894	22.0839	22.0956	21.985	20.8522	21.0019	28.1149	28.058	27.7653	26.8642	26.7229	26.4947	27.0019	27.0648	26.8533	27.7117	25.08	25.4574	24.8679	22.2072	22.9568	22.8493	NaN	23.4574	23.4333	26.5812	28.0224	27.9539
31.3329	24.5189	24.2362	24.1964	22.3071	22.7648	22.3675	21.2405	21.7404	20.9368	23.4616	23.5463	23.6667	22.9826	22.7195	23.1136	21.5973	21.5081	21.246	22.2755	23.5898	23.8407	24.852	25.0067	24.096	21.5829	21.4145	21.8675	27.4519	26.9463	26.7959	26.622	26.7836	26.8389	26.2736	26.5316	26.4896	29.8	26.7416	26.7812	26.6968	27.1483	26.7619	27.2694	26.1898	26.8928	26.6143	29.0375	29.6107	29.2972
25.6223	18.5586	NaN	NaN	NaN	20.0841	19.5149	17.1027	NaN	NaN	20.6032	20.1646	20.6208	20.8768	21.2501	21.6712	16.5759	NaN	NaN	NaN	NaN	NaN	19.8783	20.5981	20.4778	17.1366	18.1348	17.5726	NaN	NaN	NaN	NaN	21.5667	22.0088	NaN	NaN	NaN	NaN	23.3769	23.1841	NaN	23.5748	24.193	24.1726	NaN	NaN	NaN	NaN	NaN	NaN
24.1618	NaN	NaN	NaN	19.7341	NaN	NaN	NaN	NaN	20.7748	NaN	NaN	NaN	NaN	19.9426	18.0866	NaN	19.7105	20.5762	18.4743	19.8349	18.4814	NaN	NaN	NaN	20.771	20.1741	19.3708	NaN	NaN	NaN	NaN	NaN	NaN	NaN	NaN	NaN	NaN	NaN	NaN	NaN	NaN	NaN	NaN	NaN	NaN	NaN	NaN	NaN	NaN
26.2542	20.7176	21.1561	21.3873	15.4928	14.8859	16.5757	18.4449	17.2193	15.8337	21.0563	21.588	21.37	17.1721	16.6306	17.2404	18.7078	18.1344	17.7279	NaN	14.9019	NaN	NaN	15.6441	15.5644	16.1428	15.9911	17.1033	24.2386	25.606	25.5751	NaN	NaN	21.0218	23.4468	NaN	NaN	25.6053	24.8533	25.2422	25.0089	23.3586	NaN	23.3335	23.4744	NaN	NaN	NaN	NaN	NaN
32.4613	27.4201	27.7704	27.7226	28.1732	28.1809	28.2859	25.6235	25.7445	25.657	26.0807	26.2657	26.145	25.4474	26.8611	25.6128	25.2065	25.4215	25.3502	23.8604	25.2578	24.9418	25.8443	26.8212	25.9817	25.9425	25.0532	25.419	29.1629	29.5286	29.3203	30.8439	30.7778	30.7655	28.9152	28.6388	29.0606	29.2825	28.6566	28.5778	28.6923	29.0331	29.5256	29.0461	27.8501	27.9729	28.0521	28.3248	29.2389	29.0675
29.7607	25.3538	25.5576	25.6455	24.581	24.6499	24.2162	22.6988	22.8648	22.8167	24.4658	24.278	24.097	23.8472	23.7095	23.6763	22.5133	22.1273	22.6039	21.1064	21.3849	21.8386	23.3821	24.4262	23.9119	22.9419	22.8501	23.0392	27.845	28.0539	28.2138	28.0115	28.2222	28.1006	27.7203	28.0061	27.8638	28.0879	27.9797	27.9273	27.9346	27.7729	27.9645	27.9214	27.6153	27.5051	27.8768	28.428	28.0814	28.2118
34.1039	27.5785	27.6857	27.392	28.5515	28.5153	28.5258	25.3456	25.2163	25.7582	27.3155	27.588	27.6974	27.8042	27.9696	27.8388	25.8568	25.917	25.9792	28.0275	27.2995	28.5556	28.3824	29.5031	29.5984	25.4476	25.2667	25.2699	30.5817	30.6526	30.3157	31.7811	31.6597	31.7533	30.0133	29.6668	30.2357	31.5476	30.9997	31.202	31.215	32.0203	32.0993	31.8477	30.3832	30.2229	30.3231	32.5856	32.8658	32.781
30.7215	26.3624	26.349	26.4836	26.2583	26.249	26.3082	24.1693	24.1838	24.3425	25.0531	24.9986	24.8853	23.9035	25.6514	24.2307	24.5961	24.6228	24.4722	21.3126	21.7279	21.1033	23.8206	24.5306	24.0859	22.2641	22.674	22.7085	27.9658	27.9342	28.0596	28.8974	28.7918	28.7803	27.7532	27.3131	27.4555	27.4441	27.6221	27.4859	27.4328	27.5519	27.1694	27.5137	27.5483	27.5421	27.1437	26.8339	26.4363	26.4341
26.0929	21.4942	21.9961	21.6969	19.3345	19.3234	20.9078	16.677	17.434	NaN	21.1305	21.3179	22.0177	19.3545	19.445	19.5655	19.3355	18.5493	19.1006	NaN	18.7095	18.4857	NaN	16.3089	14.9944	17.2874	17.6365	NaN	22.3661	22.5036	23.1422	21.9213	21.9674	22.9387	NaN	NaN	NaN	23.2201	22.2533	22.3029	22.3708	23.0803	22.3138	22.6047	22.5829	NaN	22.8131	NaN	23.6609	23.8848
28.8001	22.4435	22.5981	23.0415	22.0711	21.4096	22.5278	20.2037	20.3136	20.1908	23.797	24.368	24.5388	24.1082	23.8482	24.0227	22.6874	22.6158	22.8401	18.4724	19.66	19.6105	21.6417	21.9507	22.3443	20.7421	20.9363	21.6336	24.8372	24.8223	25.2946	25.146	25.6526	26.1884	24.7653	25.1529	24.976	25.7115	26.3392	26.7432	26.9448	27.4029	27.5322	27.5263	26.7965	26.9522	26.8859	25.578	26.7553	25.7745
28.0263	23.6146	25.0468	24.32	22.0762	21.0564	20.3125	17.9325	22.6673	21.3339	23.2621	22.6003	22.3414	16.9744	19.3398	18.0111	19.7774	20.4389	19.7439	16.2438	16.0026	18.6766	16.1378	18.2663	19.0208	21.2414	19.6972	21.0881	25.426	26.4771	25.2969	24.65	24.8569	24.4333	NaN	NaN	24.6095	23.9526	26.0309	25.8971	24.2843	NaN	NaN	NaN	23.3542	23.7182	23.13	NaN	NaN	NaN
29.8144	24.6599	24.1148	24.2898	25.157	24.8863	25.2204	21.698	21.5434	21.56	24.494	24.5895	24.2606	23.9354	25.077	24.0256	23.0334	22.4869	22.3084	22.1715	21.9022	23.3926	23.3712	23.5679	24.2708	21.4668	21.8696	21.5147	26.5783	26.4144	26.4577	28.2926	28.111	28.3435	26.0253	26.0109	26.3285	26.8553	26.7593	27.0232	26.4744	27.7855	27.2857	27.4575	26.8162	26.23	25.7793	NaN	27.7023	27.1309
27.612	23.0401	23.3762	23.1963	23.7546	24.3487	24.2534	20.9829	21.3193	20.7927	21.726	22.2595	22.145	21.2643	21.9318	21.1308	20.3247	21.319	20.9109	NaN	18.6844	NaN	20.3729	21.3127	18.8374	19.8059	20.9109	20.5228	24.1001	24.8225	24.2611	24.2186	24.6198	24.1966	24.969	25.6658	25.1805	23.4202	23.5566	23.9299	23.7273	24.1143	24.2515	23.9715	23.1668	NaN	NaN	NaN	NaN	NaN
27.51	22.5664	22.6662	22.9189	22.5549	22.4502	22.3758	19.7844	19.8726	20.1893	21.8929	21.9494	22.2033	19.2809	20.6761	20.5758	21.0111	21.1898	20.9396	15.8411	NaN	15.971	20.6585	21.1003	20.9704	17.5446	19.6278	16.3163	24.1698	24.0488	24.5172	24.091	24.3574	24.0141	23.6302	23.8468	24.0006	25.0178	24.0598	24.0452	24.1895	23.2216	23.3408	23.6464	23.0163	24.1455	23.3981	NaN	NaN	NaN
28.8162	24.702	24.5582	24.8011	23.314	23.4081	23.6381	21.3384	21.4631	21.3279	23.4183	23.4704	23.5134	23.5762	23.561	23.5117	21.1252	21.4561	21.488	19.2251	19.5013	20.5526	22.2363	22.3906	22.4151	19.8356	19.7468	19.6434	27.8759	27.8558	27.9177	28.5086	28.4371	28.6178	27.7645	27.7988	27.6512	26.7484	28.0446	28.024	27.9607	28.6449	28.6941	28.7485	27.9468	27.9137	27.8778	27.1521	27.1805	27.7354
23.9251	18.9824	18.9328	20.2788	NaN	NaN	NaN	17.6436	19.4233	16.5193	20.504	20.3373	20.1628	NaN	NaN	NaN	NaN	NaN	NaN	NaN	NaN	NaN	NaN	NaN	NaN	NaN	NaN	NaN	NaN	NaN	NaN	NaN	NaN	NaN	NaN	NaN	NaN	NaN	NaN	NaN	21.313	NaN	NaN	NaN	NaN	NaN	NaN	NaN	NaN	NaN
29.8396	24.928	25.0572	25.0278	24.1137	24.1665	24.1566	22.3541	22.3973	22.1765	24.393	24.2229	24.3699	24.3101	24.1856	24.275	22.6186	22.5315	22.5227	20.2731	20.9288	21.1658	23.7394	24.8006	25.0183	21.5148	21.2952	21.4264	28.9636	28.9851	29.0435	28.627	28.6603	28.6591	28.7925	28.8197	28.8294	29.2544	29.4177	29.4623	29.459	29.1233	28.9943	29.2238	29.7168	29.7213	29.5169	27.6657	28.2863	28.4034
30.7745	24.245	24.9809	24.575	22.3744	22.8085	22.7062	21.5359	22.0061	21.4122	24.4925	24.2814	24.5463	24.4114	24.8128	24.0532	23.6747	24.078	24.347	22.0904	23.1936	22.6475	24.6823	24.4733	24.8041	20.792	22.6957	22.5142	23.4291	23.5924	23.9184	23.051	23.3831	22.8876	NaN	23.9844	23.5091	26.4957	24.6274	24.1929	24.467	25.6197	25.5173	25.4932	24.8912	24.798	24.8413	26.3801	26.3653	27.2547
28.5718	24.0171	23.8536	23.7507	24.8223	24.9728	24.9483	18.6296	19.5571	20.2246	22.6696	22.6904	22.9018	23.636	23.4927	23.7636	19.8196	20.3872	20.9687	22.3776	22.8994	22.9418	23.4555	23.3786	23.6145	13.9859	16.3425	17.6056	26.712	26.5027	26.6724	25.9232	26.8037	26.7354	23.3926	25.0129	26.0981	25.4513	25.9676	26.0626	26.2879	26.4266	24.2945	23.7317	24.1157	25.1723	25.9164	27.3488	NaN	28.6522
26.5856	21.6948	22.8935	21.382	21.4946	19.9884	20.9973	20.0092	20.1479	20.1841	19.1207	21.3567	20.7684	18.6099	19.2974	NaN	18.9782	18.8779	18.9828	NaN	NaN	NaN	20.0292	22.6354	20.9165	18.2229	18.6748	16.3529	22.2341	24.3312	23.1892	23.8925	23.7214	23.8079	NaN	NaN	NaN	22.9122	NaN	23.1141	23.0644	22.9032	23.3359	NaN	NaN	23.791	NaN	NaN	NaN	NaN
28.1944	23.4699	23.3422	23.3314	21.1859	21.4737	20.804	21.1108	20.7375	20.9116	22.9354	23.0536	23.2528	20.4395	18.9906	19.6445	19.9987	19.6455	19.5038	19.6544	20.7725	21.3064	20.5897	20.6166	21.1256	19.8328	20.4157	21.1746	25.3267	24.9684	25.2771	24.6925	24.8214	24.7661	25.2883	25.0434	25.128	26.6016	25.3676	25.451	25.6206	24.3888	23.4079	23.9494	24.6266	24.0303	24.1654	26.3048	26.7083	26.4393
25.9559	NaN	NaN	NaN	21.5318	21.7065	NaN	NaN	NaN	NaN	NaN	NaN	NaN	22.0039	22.7283	20.8976	NaN	NaN	NaN	NaN	NaN	NaN	22.3799	20.6582	22.5465	NaN	NaN	NaN	NaN	NaN	NaN	NaN	NaN	NaN	NaN	NaN	NaN	NaN	NaN	NaN	NaN	25.3351	25.5478	NaN	NaN	NaN	NaN	NaN	NaN	NaN
28.1816	24.9447	24.9355	24.8078	24.5453	24.6362	24.8686	22.4312	22.5513	22.4029	20.781	19.6429	19.6387	18.0967	19.1456	18.1103	19.8072	18.8178	18.487	NaN	NaN	18.3794	18.9318	NaN	NaN	16.2296	17.8495	17.4924	26.5941	26.6584	26.7563	27.2247	27.1795	27.1103	26.52	26.336	27.1571	23.3277	22.8887	22.9433	NaN	21.7029	22.4953	22.0748	23.3314	22.7802	23.1461	NaN	NaN	NaN
23.4371	19.3565	18.2226	18.7769	20.774	20.6056	20.7763	17.3052	15.8583	18.0946	NaN	NaN	NaN	NaN	17.3972	13.6565	NaN	NaN	NaN	NaN	15.0524	NaN	19.4171	15.1908	NaN	14.5161	NaN	NaN	NaN	NaN	NaN	NaN	NaN	NaN	NaN	NaN	NaN	NaN	NaN	NaN	NaN	NaN	NaN	NaN	NaN	NaN	NaN	NaN	NaN	NaN
24.9358	22.0954	21.7046	21.7427	18.1946	18.6572	17.3572	16.7963	17.1777	18.5908	19.8346	20.364	20.2797	16.7698	NaN	NaN	NaN	18.4058	18.1992	NaN	NaN	NaN	13.6845	14.3071	NaN	NaN	NaN	14.6734	24.2084	24.0719	24.2849	20.711	21.3305	22.0417	NaN	NaN	23.3438	NaN	22.2182	23.0834	22.4389	NaN	NaN	NaN	NaN	NaN	NaN	NaN	NaN	NaN
28.295	24.5762	25.1641	25.0008	23.6452	23.8817	23.4516	22.4334	22.384	22.6875	22.6	22.3934	22.9348	21.9855	22.2653	22.4015	20.5038	19.9675	18.9528	NaN	19.0498	19.1238	18.7523	16.6495	19.1899	18.4531	19.8726	20.5116	26.5253	26.8771	26.8806	26.9588	27.0276	26.7434	26.177	26.1061	26.5943	23.9722	24.8011	24.7523	25.0922	25.8068	25.9007	25.9888	24.2991	23.9046	23.0169	NaN	25.9275	24.8621
23.4068	17.7025	NaN	NaN	NaN	NaN	NaN	NaN	NaN	NaN	NaN	16.7733	16.9795	NaN	NaN	NaN	NaN	NaN	NaN	NaN	NaN	15.1434	NaN	NaN	NaN	NaN	NaN	NaN	NaN	NaN	NaN	NaN	NaN	NaN	NaN	NaN	NaN	NaN	NaN	NaN	NaN	NaN	NaN	NaN	NaN	NaN	NaN	NaN	NaN	NaN
25.6063	22.1478	22.7425	22.1565	21.488	21.5189	21.4796	20.385	20.9556	20.4566	18.4842	18.4579	18.7968	NaN	NaN	NaN	16.7217	NaN	NaN	NaN	NaN	NaN	NaN	NaN	NaN	16.776	NaN	NaN	24.1066	23.5758	24.0269	24.4158	24.7464	24.4822	NaN	NaN	NaN	NaN	NaN	NaN	NaN	NaN	NaN	NaN	NaN	NaN	NaN	NaN	NaN	NaN
28.6451	24.7909	24.5983	24.7621	22.8327	23.0381	23.1652	22.0724	22.3883	22.5336	23.0469	23.0056	23.1374	22.2462	21.9876	22.0094	21.8571	21.8695	21.9531	21.3598	22.4345	22.4146	21.8298	22.4978	22.2005	21.278	22.0595	21.3985	26.8093	27.0699	26.9284	27.1194	27.0828	27.1505	26.01	27.0355	26.9706	26.8974	25.7172	25.9141	26.1176	26.3292	26.6269	26.508	25.7643	25.5188	25.788	26.3289	27.0019	27.6489
27.5319	22.1174	22.4791	22.2529	22.5082	20.8706	21.7663	19.1034	18.5458	19.6253	22.6314	22.9261	23.3336	22.4297	21.907	21.7254	20.3983	20.7749	20.57	18.6515	17.9432	NaN	19.1334	22.3803	20.0232	18.6933	19.3211	19.7097	24.2299	24.3838	23.6025	25.995	24.0344	24.7553	NaN	NaN	NaN	22.8375	23.0016	22.9011	23.2901	25.5538	25.4779	24.3634	23.6951	23.8768	23.8977	NaN	NaN	NaN
29.5813	24.5125	24.729	24.9842	24.2896	24.3899	24.3183	22.2368	22.0654	22.7547	24.0798	24.1259	24.2339	22.7526	23.2363	22.7632	23.5635	23.464	23.1618	18.9359	19.0451	19.7569	23.0512	23.4325	23.8075	23.7272	23.7882	23.3534	26.1401	26.0595	26.8682	26.6043	26.7001	26.7099	25.8726	25.3456	26.1346	26.3015	26.3256	26.5943	26.7252	25.6723	26.1285	25.7976	26.9033	26.4038	26.2965	24.7885	25.0945	24.462
25.8568	19.6843	19.0197	19.726	18.544	NaN	NaN	19.8534	19.2442	19.2902	20.7672	19.6249	19.5538	19.8205	20.0184	19.7711	20.1441	20.6528	20.6553	NaN	14.2718	NaN	20.0622	18.135	18.2804	18.0223	19.4353	18.8504	NaN	NaN	22.4976	NaN	NaN	NaN	24.7816	NaN	23.5479	22.8582	22.7544	22.9025	22.6073	23.2505	24.6849	23.9775	22.4333	23.3098	23.9435	NaN	NaN	NaN
23.5101	NaN	NaN	NaN	NaN	NaN	18.0439	NaN	NaN	NaN	16.3264	16.4185	17.2321	NaN	18.3478	17.5489	NaN	NaN	NaN	17.8754	NaN	NaN	NaN	NaN	NaN	NaN	16.1539	NaN	NaN	NaN	NaN	NaN	NaN	NaN	NaN	NaN	NaN	NaN	NaN	NaN	NaN	NaN	NaN	NaN	NaN	NaN	NaN	NaN	NaN	NaN
25.2219	NaN	NaN	NaN	21.9684	21.7478	21.8161	NaN	17.6645	NaN	18.7743	18.823	19.3742	18.6423	19.6693	18.9367	NaN	NaN	NaN	NaN	NaN	NaN	20.0913	20.2526	20.5138	15.6592	16.4201	NaN	NaN	NaN	NaN	24.0719	23.8024	23.9897	NaN	NaN	NaN	NaN	NaN	NaN	NaN	NaN	NaN	NaN	NaN	NaN	NaN	NaN	NaN	NaN
30.9693	26.1014	26.2578	26.1734	24.5687	24.7074	24.6302	23.0812	22.8607	23.0672	25.4034	25.8182	25.225	24.5624	24.5386	24.4089	22.923	23.0469	23.1183	23.0305	24.1088	24.166	25.0565	24.7645	24.5387	23.351	23.2498	23.6851	28.7318	28.8834	28.8327	28.284	28.3642	28.2598	27.9736	27.7785	28.0572	29.5144	28.5585	28.7332	28.5449	28.4788	28.3009	28.2783	28.159	28.0623	28.481	28.222	28.5101	28.9914
25.3576	21.0754	21.4764	20.9464	19.4627	19.1444	19.4052	NaN	NaN	16.5683	22.085	22.1714	21.8585	18.5159	18.5786	19.5156	18.1367	NaN	NaN	NaN	NaN	NaN	NaN	NaN	NaN	21.2938	18.5359	17.5208	22.6187	22.8399	22.457	NaN	NaN	NaN	NaN	NaN	NaN	21.6681	NaN	NaN	NaN	NaN	NaN	NaN	NaN	NaN	NaN	NaN	NaN	NaN
28.909	25.3444	25.2037	25.0411	22.3408	22.3445	22.2814	22.896	22.6706	22.7052	23.6974	23.7734	23.7914	21.1313	20.6627	21.0867	21.9238	21.5071	21.2343	19.1346	20.0812	20.7601	20.6124	20.4457	20.6745	19.7683	20.3016	21.2114	27.6632	27.4075	27.2941	26.1535	26.2095	26.174	27.3421	27.3357	27.2913	26.8859	26.7971	26.7244	26.562	25.1007	24.8927	24.7432	27.0729	26.2519	26.8579	26.3363	26.3532	26.3388
29.6673	23.7729	24.0357	23.8127	24.777	24.6421	24.7905	22.1658	22.142	22.158	24.1361	24.067	24.349	23.8831	24.8058	24.1734	23.089	23.1485	23.1701	20.972	20.9969	21.3001	23.056	23.7292	24.2928	23.07	22.1244	22.459	26.7985	26.4407	26.6565	27.7868	27.7121	27.7462	26.5492	25.7392	26.1421	27.1854	27.2852	27.1622	27.1449	27.9355	28.1088	27.8342	26.568	26.4623	26.1325	26.3431	26.4473	25.4671
25.4542	NaN	19.5497	NaN	NaN	18.3654	19.3081	NaN	NaN	NaN	20.1326	19.4297	19.8454	20.3728	20.0289	19.1882	18.1237	18.1492	17.1983	NaN	NaN	NaN	19.5964	20.4049	19.5434	19.3555	15.5254	18.6343	NaN	NaN	NaN	NaN	NaN	NaN	NaN	NaN	NaN	NaN	NaN	NaN	NaN	NaN	23.3613	NaN	NaN	NaN	NaN	NaN	NaN	NaN
26.3945	20.9352	20.6691	20.9595	22.3175	22.7526	22.0681	15.689	17.3781	NaN	16.4643	18.3758	17.9585	19.7749	21.0131	20.4713	NaN	NaN	NaN	NaN	NaN	14.5865	20.1969	20.7336	21.0105	NaN	NaN	NaN	23.4166	24.1172	22.8294	24.6746	24.2851	24.8212	NaN	NaN	NaN	23.2006	NaN	22.9727	23.0034	23.0913	NaN	22.8872	NaN	NaN	NaN	NaN	NaN	NaN
26.4236	22.2247	21.9828	21.981	19.1503	18.6316	19.9096	NaN	19.2469	18.1332	20.0668	20.3784	19.7835	20.5517	18.7015	16.9771	18.7207	19.3059	19.1316	14.8097	13.6149	14.8559	20.4668	16.7094	18.8154	18.4648	17.5857	17.8551	24.6087	24.1388	24.2649	23.1759	24.3262	22.8071	NaN	24.7921	24.5419	24.7936	23.2869	23.405	23.05	25.0783	23.3399	NaN	24.7421	24.682	24.4083	NaN	NaN	NaN
23.0811	19.8745	NaN	20.4011	NaN	NaN	NaN	18.4074	17.3908	NaN	18.7067	18.9114	NaN	17.9915	NaN	NaN	18.017	NaN	NaN	NaN	NaN	NaN	NaN	NaN	NaN	NaN	NaN	15.7784	NaN	NaN	21.4852	NaN	NaN	NaN	NaN	NaN	NaN	NaN	NaN	NaN	NaN	NaN	NaN	NaN	NaN	NaN	NaN	NaN	NaN	NaN
27.3268	22.8878	23.0079	22.8524	19.81	21.1127	22.3439	19.6943	19.4734	19.6957	22.5523	22.4856	22.5057	19.6501	19.1868	19.8308	18.081	16.6297	17.2234	NaN	17.8136	18.3215	18.9118	17.6005	19.6727	14.649	16.8515	NaN	24.748	24.5391	24.5851	23.3905	23.5045	23.3504	24.1766	24.4898	24.0733	24.836	24.2772	24.7003	24.2926	22.6334	22.1782	22.8504	23.2455	22.7961	NaN	NaN	23.3968	22.1276
26.5011	22.5821	22.8527	21.2321	21.519	21.4801	21.3486	19.988	18.9683	20.7187	20.6749	20.8271	20.5918	17.2946	17.4595	18.1701	19.1819	20.4205	19.2795	NaN	NaN	NaN	17.7287	19.0717	19.5585	18.7749	18.8843	18.7799	23.8806	23.9125	22.7238	24.8657	24.5941	23.9332	23.1428	22.0414	23.9732	24.4805	23.3668	23.5114	24.255	23.2914	23.2594	22.7242	23.7258	25.0852	24.2125	NaN	NaN	NaN
27.6136	24.3436	24.6446	24.2979	23.663	23.3538	23.9639	20.3566	17.0188	17.6841	20.9671	21.2773	21.7577	18.0811	18.5378	17.3764	NaN	NaN	NaN	18.7729	NaN	NaN	15.4709	16.9245	NaN	18.8559	17.1441	NaN	25.6821	26.0153	26.0425	25.7955	26.3088	26.8013	24.3454	NaN	NaN	23.4463	23.6632	23.3462	23.9842	22.1375	22.1223	22.2231	NaN	NaN	NaN	NaN	NaN	NaN
29.7116	24.4246	24.7103	25.012	22.7693	22.2345	22.5381	21.955	21.7294	21.6122	25.2946	25.2702	25.1434	24.1057	24.0021	24.1984	23.7703	23.3659	23.7037	18.4759	20.7889	21.4264	20.7071	21.1269	20.613	20.6958	20.4072	21.1396	26.9316	27.1	27.2326	26.6849	26.6295	26.7405	27.1963	27.5644	26.444	27.7785	28.7557	28.6402	28.6066	27.9354	27.6358	27.9309	28.6506	28.261	28.5878	26.5992	26.171	27.6958
29.1726	21.2884	20.9542	20.5161	19.3176	19.1585	19.8229	16.9775	17.3395	17.1208	24.5426	24.6937	24.6081	24.6476	24.5713	24.6586	22.6082	22.6108	22.6118	17.9746	18.2665	18.6599	21.6321	20.9856	21.4723	18.8619	19.8848	18.8375	23.5594	23.1061	23.5378	23.9568	22.8956	24.3273	NaN	21.4231	NaN	27.7033	29.6922	29.7303	29.6517	29.609	29.5873	29.5521	29.3478	29.4484	29.3383	26.2716	26.2442	25.2332
25.9673	22.8761	22.5606	22.3489	19.7732	20.296	19.6701	17.8929	NaN	16.9571	21.6174	20.6746	21.8426	21.0524	21.2079	21.3566	18.842	19.0128	19.0486	NaN	16.6395	15.2874	14.2457	NaN	NaN	12.7805	15.1251	14.3948	NaN	22.5878	23.3408	22.6579	NaN	22.2906	NaN	NaN	NaN	22.7108	22.7057	NaN	23.2838	22.6798	NaN	NaN	22.7493	NaN	22.5997	NaN	NaN	NaN
27.9731	22.5618	22.9498	22.7965	19.916	19.5213	20.3376	19.8404	21.0786	21.0474	23.2039	23.4887	23.3412	22.1144	21.4832	21.7917	20.2175	20.4028	21.6036	18.0517	20.4552	21.3766	20.2703	20.0693	20.7409	20.1737	19.6308	20.9385	24.2708	24.5459	24.4195	24.1701	25.7992	24.2689	24.5678	25.1535	25.0123	25.329	25.3587	26.2038	25.5021	25.6621	25.3243	25.3845	24.3891	25.3538	24.711	25.0299	26.4547	26.4328
29.3003	23.8964	24.1036	23.7805	25.0719	24.9085	24.9441	20.9418	21.0169	21.4398	23.6344	23.9623	23.3037	23.4035	24.8031	23.6957	20.2527	21.9272	21.7693	19.3209	21.9396	21.9825	23.2096	24.435	23.9345	21.5969	20.9989	21.367	26.1513	26.2795	25.8883	27.4003	27.3355	27.3072	25.4892	25.6533	25.5274	26.6078	26.3922	26.4362	26.2276	26.1998	25.7993	26.2171	NaN	25.2427	25.5864	24.5438	26.4303	25.9968
27.963	24.1592	24.2118	24.2212	21.9106	21.5773	21.7774	21.5051	21.4652	21.6499	22.7274	22.7425	22.6039	21.0981	21.5598	21.1716	19.6725	20.0137	20.2096	16.8018	19.2864	17.7007	19.7023	18.9439	20.9109	19.5337	18.4194	19.5206	25.4776	25.4507	25.1584	25.2524	24.5619	25.1003	25.4585	25.4369	25.4664	23.6572	24.9488	24.1285	25.1949	23.7531	23.566	23.512	24.6211	24.201	23.8376	24.2921	23.9278	24.4136
28.2096	22.1747	22.7035	22.6819	20.6974	20.385	21.6967	17.2088	18.4592	17.7118	22.8339	22.8242	22.262	21.9503	22.2461	22.4924	20.2977	19.5115	19.6674	19.3595	21.1378	22.2023	23.0887	21.3075	22.9147	20.8692	20.2904	21.0222	24.1816	24.3768	24.4553	24.3786	24.6247	25.6414	22.0926	23.2891	23.6113	26.1996	25.7802	25.7689	24.8889	25.8474	26.3096	25.9143	24.2274	23.5988	23.9919	26.6831	27.133	27.5376
29.4083	24.4001	24.7593	24.7026	24.7074	24.6062	24.6069	20.9523	20.8557	21.6218	23.8476	23.5899	23.8573	24.1472	24.0285	23.9116	22.5909	22.3855	22.2076	21.9837	22.5246	22.6151	23.2888	23.2901	23.1881	20.1301	19.37	19.4067	27.1001	27.2305	27.3253	27.8866	28.008	27.9679	26.0919	25.434	26.2725	25.7771	26.4637	26.2499	26.418	27.9805	28.0796	28.0149	26.9811	27.0348	26.7744	29.1484	28.1553	28.5054
26.8531	21.973	21.7473	22.1955	22.1284	22.1026	21.9754	17.9415	19.0855	19.0855	20.7946	20.687	20.2954	21.2109	20.6068	21.4308	NaN	17.5329	17.3276	14.4167	NaN	16.9431	19.429	21.5655	19.4484	17.9865	17.964	18.4722	22.5798	23.4499	23.1179	24.5179	24.3939	24.3659	NaN	23.2605	23.6493	24.4447	23.0519	22.403	22.7418	24.0772	23.8077	23.945	NaN	NaN	NaN	NaN	NaN	NaN
30.1386	25.0958	25.0706	25.0993	25.2957	25.2179	25.3989	23.0673	22.7658	22.5729	24.6283	24.6585	24.7392	24.9794	25.1545	25.0153	24.0723	24.1631	24.3537	16.9258	21.9159	21.645	22.7133	22.5817	23.3625	21.1534	21.3972	21.0767	26.451	26.3774	26.3084	27.7331	27.7075	27.9047	25.9859	25.4194	25.1154	26.0462	26.709	26.6043	26.7465	28.7922	28.7022	28.7	26.6761	26.9321	26.8982	23.0732	24.8806	25.6126
32.8986	28.5151	28.4809	28.3239	27.0014	26.8199	26.9999	25.6325	25.5634	25.7733	27.5298	27.6094	27.4575	26.458	26.3028	26.6955	25.7548	25.8677	25.8643	24.6313	25.5747	25.6136	26.3086	26.5805	26.8978	25.1618	25.3757	25.8739	30.6031	30.8081	30.7774	30.2999	30.2462	30.2285	30.6828	30.4001	30.6513	31.4679	30.5069	30.441	30.2523	29.6266	29.5435	29.8432	30.3799	30.3916	30.5473	30.5866	30.888	30.7328
31.4775	25.6873	25.498	25.703	26.7208	26.7664	26.7204	23.8779	23.9594	24.2038	25.2033	25.8274	25.7279	25.1749	26.6869	25.4105	24.9175	25.2381	25.3198	22.7903	23.217	23.7557	24.6617	24.6371	24.8208	22.512	23.0233	23.61	27.1368	27.0442	26.9597	28.4227	28.4395	28.3473	27.282	27.1337	27.4746	29.155	27.3968	27.5758	27.5957	27.9594	27.6148	27.8261	27.3764	27.9906	27.6661	27.2983	27.6734	27.4192
31.8744	26.5074	26.5726	26.6891	26.6034	26.449	26.5376	24.6844	24.74	24.661	26.15	26.3156	25.9975	25.2161	25.6311	25.5591	25.7676	25.9417	25.9555	21.3168	22.9749	23.2107	24.0523	24.6638	24.912	23.4383	23.3715	23.0154	28.0813	28.0327	28.1377	28.6222	28.5452	28.5258	27.7514	27.6594	27.6383	29.2509	28.471	28.3298	28.1297	28.5096	28.4534	28.3936	28.4167	28.5996	28.4697	26.405	27.1484	27.0355
26.6276	23.057	22.866	22.9613	21.8775	22.012	21.8085	20.6719	19.8921	20.3827	21.8713	21.5548	21.6441	21.7015	21.0903	20.9438	19.2511	18.8735	19.9556	13.6057	15.5667	17.9898	19.6936	19.8217	19.9826	19.2028	17.6427	18.2286	25.3695	25.2136	25.3214	25.2353	25.213	25.4477	26.2146	25.2755	25.6114	22.4261	25.0425	24.1147	24.9283	24.7597	24.0033	24.4113	25.1803	24.821	25.6913	NaN	NaN	23.172
30.8723	26.2891	26.5365	26.6475	25.5845	25.552	25.6439	23.2503	23.8598	24.026	24.7774	25.5094	25.1474	23.8009	23.5069	23.8137	22.7594	22.863	22.7929	23.0802	25.0071	25.0074	25.1608	25.8177	25.4629	24.7659	24.3709	24.1799	27.5924	27.7849	28.0055	28.542	28.6819	28.6587	27.3697	26.5535	27.7522	27.9182	26.7486	27.3983	27.0691	27.8165	28.007	28.1338	27.5764	27.4396	27.5772	27.7428	28.8135	29.1024
28.5631	23.1359	23.2706	23.8751	23.5623	23.2676	23.8699	20.6628	21.2952	21.6374	23.3427	23.0931	23.221	23.4812	23.0274	23.3262	21.0969	23.0764	23.0485	NaN	19.5981	NaN	20.711	20.3651	21.659	20.359	20.4219	19.8029	25.2877	25.1967	25.6343	26.4253	26.094	26.2977	24.6364	24.9897	25.1431	25.0059	25.8901	25.5243	25.8012	26.2951	25.6329	26.1758	25.2468	25.0756	24.9792	NaN	NaN	NaN
31.1641	26.8335	26.018	25.8889	25.5036	25.9799	25.9841	23.7247	23.4293	23.7548	26.1963	25.6835	25.7059	24.5265	25.8737	25.1682	23.8746	23.9926	24.2048	23.7752	23.9479	24.0986	25.0444	25.0943	26.0631	23.3467	23.9359	23.7219	28.5268	28.4503	28.5691	28.7509	29.1179	28.9763	28.3187	27.8352	28.4079	29.0548	28.5094	28.4148	28.5838	29.0222	29.1744	28.8399	27.9957	28.3575	28.1334	28.6279	29.1609	29.0675
28.8064	20.2928	19.9022	20.0521	19.9009	19.3681	19.2232	16.266	17.0655	17.8717	22.0468	21.8044	21.7194	21.3394	21.246	21.2195	19.8689	20.2179	19.7976	19.4383	21.2756	21.1393	24.1099	24.6934	24.5117	21.2186	20.1198	20.4581	24.426	24.2759	24.3043	25.9354	25.5681	24.3624	22.7539	23.2515	24.4534	29.8531	29.1849	29.1564	29.1577	28.8026	28.6316	28.7203	29.0341	29.492	29.252	28.9402	29.576	29.7436
26.3011	15.9591	17.9583	23.1636	NaN	NaN	17.9745	NaN	18.0429	NaN	22.8633	22.8318	22.9415	NaN	23.4799	NaN	NaN	NaN	18.4482	16.8745	NaN	19.6454	NaN	16.4519	NaN	19.279	19.9266	19.9014	NaN	NaN	NaN	NaN	NaN	NaN	NaN	NaN	NaN	24.4376	NaN	NaN	NaN	NaN	NaN	NaN	NaN	NaN	NaN	NaN	NaN	NaN
28.1953	21.1165	19.9926	22.0538	21.2303	21.9502	22.1062	17.0457	18.1558	NaN	20.6724	20.5365	20.7375	18.6731	NaN	17.4388	17.9426	20.6665	16.9903	21.7072	22.7532	23.3525	22.5203	22.123	22.0927	21.2119	21.8788	21.1376	23.403	23.3224	24.5485	24.7245	24.8016	24.9875	24.2207	NaN	NaN	26.3434	23.5898	22.8605	22.8329	22.9419	NaN	NaN	NaN	24.8195	NaN	26.5686	27.5198	27.6771
27.3141	24	23.1197	22.3811	21.0777	21.5593	21.9755	18.0682	16.2049	17.5527	21.0035	21.2004	21.0253	19.5837	18.1209	20.4379	NaN	NaN	18.9231	19.7899	20.9181	21.7099	21.6407	21.1857	21.9126	19.7933	18.6822	20.4861	24.6956	24.2711	24.8999	23.1705	23.9879	24.4326	22.8817	NaN	22.3295	24.7731	23.4892	23.6105	23.8459	23.3169	22.846	24.4151	NaN	NaN	23.0464	25.3925	25.8402	25.4036
29.8553	25.4419	25.3245	25.1631	24.6382	24.5283	24.7329	21.7814	20.8623	21.5185	21.279	20.4262	21.2216	19.6428	20.1053	19.523	NaN	NaN	19.8155	23.5244	23.8208	24.0802	24.4741	25.0567	24.8378	22.6646	22.483	22.9094	26.9183	26.9596	26.8583	27.7033	27.5368	27.6895	25.5449	25.4604	25.9972	27.2583	23.447	23.3123	23.4815	23.9781	23.8731	23.9065	NaN	NaN	23.8316	29.4903	28.9459	29.5206
25.9803	20.3349	21.2503	20.0877	18.193	18.3499	18.5645	15.4157	15.9539	NaN	21.2556	21.6158	21.5031	20.3621	20.2337	20.0313	19.1395	18.8981	19.762	18.2433	16.8241	18.7172	17.7263	18.7025	18.6389	17.8805	16.4177	18.0086	22.476	22.7855	21.0734	NaN	NaN	22.5069	NaN	NaN	NaN	23.0725	23.376	23.3399	23.3624	23.6674	23.8727	NaN	NaN	NaN	23.0086	NaN	NaN	NaN
29.3638	24.4205	24.8334	24.3515	24.0454	24.1441	24.1444	20.9128	19.8982	21.1655	23.7071	23.567	23.7068	23.2737	23.9107	23.2952	22.0503	21.8153	22.248	17.9735	21.7532	20.1811	23.0223	23.3339	23.7528	20.7498	21.2065	20.7141	26.5142	26.4653	26.2409	26.6443	26.9209	27.1907	25.481	24.6839	26.0613	26.6269	25.7664	25.4778	25.682	26.7814	26.5871	26.4764	26.9446	26.1294	26.3119	25.0088	26.4492	25.4561
28.6744	23.7723	23.8668	23.9691	21.0564	21.3744	21.0496	21.6072	21.5352	21.5072	23.2781	23.8471	23.8846	22.2263	21.2704	21.8892	20.3959	21.6716	21.3271	19.708	20.7141	20.8876	21.5664	20.9213	21.5932	18.8835	19.5378	21.0906	25.2364	25.3925	25.6929	24.5986	24.6586	24.8135	24.9197	25.5396	25.5915	27.0409	25.6202	25.7343	25.6229	25.5182	24.5878	24.6906	24.8232	25.7498	25.2772	25.7196	26.1696	25.9443
36.5363	31.2052	31.2925	31.1007	29.8687	29.8329	30.11	29.532	28.6152	28.6514	30.7157	30.8082	30.5266	29.0881	29.2424	29.3961	29.2073	29.34	29.3834	28.2052	29.5923	29.5034	29.409	29.7497	29.7876	29.2405	29.0694	29.3773	33.6203	33.7801	33.7355	32.9968	33.0271	32.929	33.7271	33.3246	33.2133	33.244	32.6358	32.8521	32.6496	32.9366	32.8974	32.9432	32.3165	32.2138	32.336	33.8465	34.015	33.9628
33.5032	28.5391	28.6066	28.8302	28.3199	28.5101	28.6788	25.8339	25.9681	26.0401	27.6501	27.6724	27.6502	26.9046	27.1011	27.0913	25.412	25.4952	25.3664	26.1778	25.7569	26.086	28.3852	28.3492	27.8265	24.6706	24.8503	25.5135	32.0155	31.8992	32.0709	32.3111	32.1197	32.2437	31.5933	31.8192	31.7301	32.0001	31.5858	31.6181	31.635	31.418	31.5723	31.6425	30.7063	31.0858	30.718	31.4786	31.8386	31.9416
28.7197	24.4685	23.5022	24.6835	24.0246	23.9381	23.9522	21.5438	18.2989	21.6717	21.6442	22.851	21.9342	22.1206	22.5814	22.9282	21.3508	21.8642	21.4374	19.8085	21.9514	21.7666	23.1087	22.9723	23.1766	23.462	21.583	22.5092	25.8965	25.1887	25.7187	NaN	NaN	25.3483	24.3298	NaN	24.7326	NaN	NaN	25.3382	24.6881	NaN	NaN	NaN	25.2328	25.6015	25.7547	NaN	NaN	NaN
29.3683	24.6532	24.7453	24.8437	23.5546	23.8034	23.6797	21.9441	21.969	21.8439	24.2373	24.4243	24.3879	23.8433	23.6668	24.0237	22.0275	22.1992	22.1565	17.9868	19.9927	20.0515	22.1842	23.0781	22.7287	20.8703	20.5525	20.8929	27.7112	27.7197	27.8874	27.9687	27.984	28.0166	27.3319	27.3616	27.3629	27.8583	27.8361	27.7626	28.113	27.8125	27.799	28.0812	27.238	27.0942	27.5504	26.9402	27.0343	26.6693
28.0241	23.9886	23.8329	23.832	21.8259	21.8391	21.9782	20.8525	20.9189	20.8535	22.7882	23.0244	22.8484	22.8192	22.9549	22.4303	20.6817	20.5756	20.5838	15.9368	18.9713	18.9394	19.402	19.5462	20.8375	21.08	20.121	20.4072	26.9563	26.8669	26.9759	26.9281	26.6776	26.7091	26.2813	26.5061	26.3452	26.3511	26.5229	26.803	26.4388	27.4984	27.6453	27.2293	26.5056	26.4378	26.6557	23.6446	26.3204	25.726
35.7303	30.7717	30.6946	30.6638	30.4397	30.5472	30.4712	28.0459	28.0535	28.3612	29.8205	29.7599	29.5772	29.1575	30.0657	29.5101	27.9939	28.0909	28.0782	26.771	27.9073	27.865	29.5622	29.6658	30.6141	27.5809	28.1117	28.0157	32.7727	32.8765	32.8167	33.7738	33.631	33.6096	32.6915	32.3608	32.8869	32.9863	32.0907	32.4314	32.2571	33.3607	33.4899	33.3372	32.0741	32.0954	32.2803	32.6011	33.0185	33.2952
27.8513	23.6374	23.0007	22.8806	22.6337	22.6965	22.54	19.5919	20.5423	19.1411	21.8476	22.0064	22.2981	21.9352	22.3446	21.997	20.9042	20.9982	21.6403	17.3229	17.703	16.0838	21.234	22.1181	22.1149	18.6726	19.2767	18.7188	24.4723	25.0945	25.1955	25.0662	25.2751	25.3814	25.7557	24.2964	24.2566	25.5163	25.0526	25.0682	25.2233	24.9984	25.119	25.2095	24.3618	NaN	25.3113	NaN	NaN	NaN
26.5904	21.9006	22.2368	21.9946	23.5813	23.5844	23.7345	20.028	20.4098	20.2663	19.2273	19.1347	19.1554	19.5271	19.3262	19.7202	19.7551	20.165	20.3084	NaN	NaN	NaN	18.3057	18.357	15.5345	18.8681	17.9307	17.8601	22.8807	23.0924	23.5064	26.1214	26.3419	26.5812	NaN	22.113	21.3945	NaN	NaN	NaN	NaN	22.1167	NaN	23.9664	NaN	NaN	NaN	NaN	NaN	NaN
29.2551	24.9102	25.1137	24.9944	24.2434	24.5215	24.4627	22.3543	22.1889	22.3354	24.1687	24.3729	24.1315	24.7572	24.3687	24.0679	22.4748	22.3767	22.2299	17.4369	19.6323	19.494	21.3736	21.5408	22.3545	21.2956	20.8681	20.4532	27.9877	28.1141	28.1201	28.5015	28.4286	28.4358	28.1221	27.8421	28.424	25.9604	28.0688	28.2728	28.1932	28.7602	28.7256	28.7591	28.4099	28.0712	28.0743	26.489	26.6795	26.1264
24.8126	21.1342	21.5169	21.7159	20.5285	21.2887	18.9775	16.1642	NaN	NaN	19.8013	19.6738	19.9207	17.8744	NaN	NaN	17.0834	NaN	16.9474	NaN	NaN	16.8658	NaN	17.2268	NaN	16.895	16.622	NaN	NaN	21.8471	NaN	NaN	NaN	21.8517	NaN	NaN	NaN	21.8606	NaN	NaN	NaN	NaN	NaN	NaN	NaN	NaN	NaN	NaN	NaN	NaN
33.0595	27.6115	27.5464	27.1102	25.9498	26.0191	26.1894	27.4168	27.5027	27.3	27.1257	27.4595	27.2311	25.0799	24.5532	24.6249	27.3948	27.0151	26.5731	24.548	23.4969	24.603	25.5415	25.3371	25.6449	25.3637	25.3038	23.2526	29.716	29.3833	29.6125	28.5378	28.6244	28.977	29.9434	29.6794	29.5523	30.533	29.5886	29.7949	29.5711	29.2694	28.3968	28.7024	29.6871	29.7341	29.7977	NaN	29.5846	30.0629
25.4954	22.0741	22.0706	21.7231	20.2098	20.7828	21.173	20.2498	20.1791	19.9818	19.703	19.2097	19.1696	NaN	NaN	NaN	NaN	NaN	NaN	14.5024	15.7277	NaN	NaN	NaN	NaN	14.2575	12.6694	17.8448	23.1822	23.4669	23.2368	24.0928	23.3832	24.565	23.7965	24.1362	23.8817	NaN	21.4409	22.1924	21.714	NaN	NaN	NaN	NaN	NaN	NaN	NaN	NaN	NaN
23.391	NaN	NaN	20.4332	NaN	17.5603	18.396	NaN	NaN	NaN	19.1675	15.6907	NaN	NaN	NaN	NaN	18.3354	17.2082	18.4971	NaN	NaN	NaN	17.4809	NaN	NaN	13.8291	NaN	NaN	NaN	NaN	NaN	NaN	NaN	NaN	NaN	NaN	NaN	NaN	NaN	NaN	NaN	NaN	NaN	NaN	NaN	NaN	NaN	NaN	NaN	NaN
25.9593	21.4654	20.0307	20.3455	20.4681	19.6365	20.435	16.3776	NaN	17.7594	21.5725	20.4624	20.0366	17.7928	19.9054	18.9732	NaN	19.9432	19.32	16.2176	NaN	17.3295	16.162	19.114	21.4163	19.12	20.0517	20.7604	24.0204	NaN	25.1516	24.757	24.6979	24.5409	NaN	NaN	NaN	24.3994	25.1881	24.1564	NaN	NaN	NaN	23.96	NaN	24.2903	NaN	NaN	NaN	NaN
29.112	20.2296	20.2383	20.9083	21.1336	21.2833	21.7838	19.2942	NaN	20.3599	24.4275	24.8071	24.2479	22.8269	23.574	23.2919	23.5309	23.6092	23.5072	18.5766	20.9611	20.7743	21.6144	21.5773	21.9358	20.6104	20.9222	20.6453	NaN	NaN	22.7005	24.3959	24.2101	24.0272	23.226	NaN	24.2592	26.5389	27.3948	27.1381	26.7893	26.5571	26.496	26.4018	26.5576	26.3502	26.6991	23.5511	24.822	NaN
25.6498	21.9912	21.905	22.4857	20.8867	21.1992	19.5196	19.4474	18.7843	19.3304	19.6173	19.9005	19.9944	19.8835	20.0406	18.8516	18.9347	15.8206	15.4478	NaN	NaN	NaN	19.903	19.105	16.4068	15.7331	15.0523	15.3692	25.611	25.4487	25.7005	22.5537	23.5529	22.659	24.3446	24.059	23.8973	NaN	22.3947	24.1632	23.5527	NaN	NaN	21.3574	22.308	NaN	NaN	NaN	NaN	NaN
23.9237	NaN	NaN	NaN	NaN	NaN	19.0557	NaN	NaN	18.3085	NaN	16.82	19.7507	NaN	18.814	NaN	NaN	NaN	NaN	18.1087	19.7397	20.3144	18.2642	NaN	NaN	NaN	NaN	NaN	NaN	NaN	NaN	NaN	NaN	NaN	NaN	NaN	NaN	NaN	NaN	NaN	NaN	NaN	NaN	NaN	NaN	NaN	NaN	NaN	NaN	NaN
30.9533	27.1122	25.7122	25.9847	24.8257	25.6194	24.7461	22.8454	22.7782	22.9798	26.2135	26.1374	25.8262	24.1597	26.4869	25.3908	24.5659	24.3772	24.4293	22.4047	22.4224	22.8258	23.7325	24.5957	25.2086	21.9281	22.6437	22.2977	27.7169	27.4609	27.8373	27.2316	27.2391	26.879	27.3297	27.2561	27.3323	27.9957	28.5053	28.6309	28.4172	27.5997	27.603	27.6838	28.6588	28.7167	28.274	27.2728	26.9608	27.6994
22.7959	17.9926	19.3906	19.7074	NaN	NaN	NaN	16.4473	NaN	NaN	18.4519	18.3188	18.3641	18.4723	18.853	18.7094	16.6392	15.5558	16.4959	NaN	NaN	NaN	NaN	NaN	NaN	16.2251	16.4893	17.9333	21.2827	22.1016	22.3483	NaN	NaN	NaN	21.3532	NaN	NaN	NaN	22.1203	22.3022	22.199	23.1926	23.4795	22.9898	22.5154	NaN	22.4056	NaN	NaN	NaN
31.5535	25.9749	26.1057	26.0727	25.3182	24.9948	25.407	23.9127	23.7319	23.8578	24.9902	25.1189	25.1823	24.3949	24.6563	24.4143	22.6656	23.0647	23.1859	22.6373	23.3863	23.2706	23.9939	25.0015	24.7548	22.6804	22.9045	23.7543	29.9791	29.9909	29.9735	29.5565	29.8482	29.5582	29.9982	30.003	29.9161	31.0412	29.4987	29.5332	29.4274	29.2817	29.2716	28.9275	28.8762	29.3111	29.6812	30.1847	30.6287	30.6417
29.0671	24.5672	24.8239	24.7058	23.2213	22.4112	22.7124	21.7612	21.695	21.8012	23.9842	23.8643	24.1182	23.1536	22.9416	22.8987	21.4522	21.2566	21.1007	20.2547	21.1288	21.6391	21.9632	22.6925	22.8923	20.5637	20.9057	21.6853	26.4315	26.5324	26.3127	26.9115	26.3069	26.7235	25.483	25.4769	25.5397	26.0953	25.9936	25.9263	26.1287	26.6026	26.7893	26.8551	25.0687	25.429	24.7193	27.1709	26.6996	27.4663
32.0287	27.992	28.3224	27.9191	24.5099	24.4218	25.2118	26.1096	26.093	26.1946	27.8866	28.0314	27.8834	23.5759	24.2663	24.1586	24.2873	24.4503	24.5599	17.3845	20.3896	20.8564	23.4121	23.2125	24.6624	23.0513	23.2654	25.5782	28.4597	28.1452	28.1349	28.7919	28.6376	28.8318	27.6379	27.5908	28.021	27.5543	29.0322	28.8794	29.0826	28.3501	28.983	28.525	28.3243	27.9777	28.3155	NaN	26.5938	26.0815
32.6234	26.6175	26.767	26.7036	26.1983	26.4501	26.3343	23.3627	23.7154	23.6865	26.7107	26.6918	26.5724	25.8333	26.8029	26.2739	24.4039	24.512	24.3594	24.3451	25.5779	25.7361	26.757	26.871	27.1534	24.7552	24.9535	25.657	27.6688	27.6879	27.638	28.9201	29.1	28.9855	26.9419	27.2738	27.0062	30.1459	28.3867	28.393	28.3611	29.3986	29.4572	29.5439	27.8418	28.4052	27.7992	29.6151	30.2633	30.3593
27.4779	23.6164	23.7423	23.6812	21.7226	22.0383	22.3469	18.3003	18.0593	18.8037	22.6609	22.5777	23.0445	21.5492	21.3847	21.2378	19.6124	19.8222	NaN	NaN	NaN	16.0292	21.0016	20.5101	20.0668	16.7404	17.4871	17.995	25.0637	25.2922	25.5156	23.9946	24.6406	24.4605	23.2274	NaN	NaN	24.9509	24.7783	24.3535	24.734	24.6651	24.5906	24.4303	NaN	23.2118	NaN	NaN	NaN	NaN
28.2138	24.4283	24.4234	24.3612	20.5928	20.359	20.7544	21.0083	21.1948	21.2289	23.1572	23.2212	23.266	20.239	19.8031	20.4895	21.6631	21.8874	21.6821	18.6549	19.7217	19.0508	20.8814	21.1323	21.2979	18.8591	20.6371	19.5909	26.0395	25.9034	25.9317	24.4972	24.3634	24.3681	25.0098	25.3899	25.1678	26.3684	25.0996	25.2648	25.2587	23.771	23.4839	23.8986	25.0449	25.4981	24.8386	25.9583	26.5356	26.2168
29.3471	24.8651	25.0295	24.8531	23.0309	23.1881	23.441	22.0534	22.0439	22.0755	23.9223	24.1533	23.9961	23.2591	23.2698	23.206	21.3164	21.2527	21.5309	20.6898	22.3287	22.1603	23.2506	23.1095	23.3868	21.9565	21.8572	21.5803	28.2856	28.205	28.3208	27.4532	27.5583	27.3876	28.0019	27.3301	27.7388	28.2139	28.1649	28.1137	28.022	27.5144	27.6957	27.4957	27.3034	27.3464	26.9986	27.8124	28.3417	27.9725
27.9376	23.289	22.819	23.6548	23.2461	23.2332	23.2527	19.8527	20.0402	20.2574	23.7662	22.3495	22.2611	22.2703	22.3696	21.4277	22.1557	22.3406	22.4738	16.3844	17.6568	18.0037	21.1026	21.1165	22.7978	14.0333	18.0658	18.4932	24.8385	24.6594	25.4218	24.8075	24.4778	24.9388	23.3044	23.515	23.0169	23.6994	24.8265	24.5728	25.1596	24.423	23.7927	24.2224	24.4823	24.5729	24.7364	NaN	NaN	23.9055
30.1442	24.8336	25.1592	24.9482	22.0815	22.7111	22.0822	21.9384	21.8132	21.9054	25.4494	25.4686	25.2876	23.0879	22.8305	22.8392	23.2894	22.9946	22.5705	21.1056	21.284	21.6459	24.0054	23.1526	23.3885	22.3949	21.872	22.0686	27.2784	27.3241	27.1718	25.915	26.5175	25.9647	26.2823	26.3396	26.5492	29.3629	28.6545	28.6776	28.6506	26.4118	26.7216	26.3245	26.8889	27.1441	26.7425	27.4298	27.6889	27.4118
28.9104	21.1947	21.8889	21.603	22.3196	22.4035	22.5146	17.429	17.8239	15.5913	19.1623	18.6586	17.2062	22.8145	21.5124	22.7908	16.8781	15.9398	16.3247	21.9353	22.6501	23.2245	25.2123	24.9942	24.5257	21.0477	21.5062	21.8317	24.9352	25.1761	24.5616	25.8057	25.975	25.7895	22.5336	24.3255	NaN	27.8583	21.5975	23.3859	20.4102	24.6644	24.7428	25.4103	22.944	NaN	NaN	28.7106	28.7645	28.86
28.2523	23.1396	23.0007	22.8252	20.1385	22.0828	22.2985	19.445	19.6315	19.9239	23.5266	23.4615	23.712	22.7215	22.6332	23.6034	20.2787	21.4243	21.3475	18.024	20.1847	19.9336	18.9316	20.5727	19.5468	20.3388	19.913	20.4093	25.8695	26.2126	25.7779	25.2148	25.3169	25.1219	25.2936	24.8405	25.8275	26.6436	26.0103	26.4335	26.4885	25.3194	25.8071	25.3926	25.5958	26.2878	26.3146	NaN	25.9571	26.2407
30.0285	26.2859	25.8609	25.767	24.8364	24.9168	24.995	23.1639	22.9719	23.3359	24.1942	24.6303	24.5953	23.9673	23.9187	24.4133	22.5411	22.4852	22.5973	20.5463	20.7984	21.7359	23.0344	23.1851	23.2514	21.9275	21.806	22.5886	27.3116	26.9633	26.9615	27.9653	27.6479	27.4727	26.4327	26.2295	26.9164	25.9488	25.639	25.9724	25.967	26.8916	26.9423	27.1531	25.8619	25.6578	25.8638	27.0764	26.8011	26.3834
25.2314	NaN	NaN	NaN	15.5844	NaN	16.3306	NaN	NaN	NaN	NaN	17.7895	19.5615	19.7022	15.9803	16.4204	18.0624	19.0166	18.5737	14.9043	15.4993	15.5406	19.1175	19.1017	21.9567	14.5175	18.9702	17.626	NaN	NaN	NaN	NaN	NaN	NaN	NaN	NaN	NaN	NaN	NaN	NaN	NaN	24.5573	NaN	NaN	NaN	23.2936	NaN	NaN	NaN	NaN
29.5885	23.7957	24.0563	24.3498	22.9664	23.0381	23.162	22.1083	21.9293	22.2554	24.6625	24.9223	24.4781	23.4262	23.0331	23.5644	22.1642	21.8774	22.1309	20.5082	20.3349	19.9362	22.7337	23.5774	23.3065	22.1561	21.3388	21.0791	27.2182	27.0038	27.529	26.4904	26.5654	26.5936	27.5611	27.5644	27.3697	28.3348	28.1612	28.2135	28.3495	27.4645	27.1114	27.3129	28.1446	27.343	27.6747	27.4105	27.5253	26.6144
20.9261	NaN	NaN	NaN	NaN	NaN	NaN	NaN	NaN	NaN	17.3403	NaN	NaN	NaN	18.2946	NaN	NaN	NaN	NaN	NaN	NaN	NaN	NaN	NaN	NaN	NaN	NaN	NaN	NaN	NaN	NaN	NaN	NaN	NaN	NaN	NaN	NaN	NaN	NaN	NaN	NaN	NaN	NaN	NaN	NaN	NaN	NaN	NaN	NaN	NaN
23.6367	NaN	17.7979	NaN	NaN	19.541	NaN	NaN	NaN	NaN	19.116	NaN	19.4647	16.9052	NaN	NaN	17.6725	17.9439	16.8033	NaN	17.01	NaN	NaN	18.1183	18.6983	16.7125	16.8308	NaN	NaN	NaN	NaN	NaN	NaN	NaN	NaN	NaN	NaN	NaN	NaN	NaN	NaN	NaN	NaN	NaN	NaN	NaN	NaN	NaN	NaN	NaN
28.2528	23.2394	24.7997	24.4634	20.6789	20.4881	20.3656	22.2992	21.1648	22.2861	23.5092	23.789	23.717	21.6717	21.4814	20.783	20.5302	20.2154	21.7759	17.2168	20.6851	NaN	18.8964	19.0187	21.3528	20.8065	19.5764	21.0944	25.5283	25.809	25.6016	24.7355	25.0036	25.0112	25.3024	25.032	25.8442	24.5748	25.0216	25.4601	25.339	24.9855	25.1476	24.8571	24.7729	25.6112	25.9459	NaN	25.974	NaN
30.9591	26.5923	26.281	26.0507	26.0188	25.8075	25.9104	23.1613	23.0011	23.2849	24.9588	24.745	24.5753	24.6777	25.2152	25.1124	23.2936	23.3359	23.5455	21.9291	23.233	22.6398	24.9439	24.7778	25.261	22.7323	22.8435	22.7424	28.1298	27.8856	28.0962	27.9546	28.0315	28.1419	28.4309	28.6363	28.6826	27.7459	27.2731	27.0188	27.0212	27.7553	27.9908	27.5091	27.9478	27.5892	27.8749	27.3935	27.8313	27.2363
31.0787	25.7219	26.0784	25.4501	26.1563	26.0866	26.6031	23.7429	23.497	23.7759	24.9515	25.359	25.0972	24.7333	25.3112	24.8602	24.3378	24.6465	24.2611	22.371	23.0866	23.4206	24.2994	24.8943	24.4308	24.5995	24.2303	24.5862	28.0022	28.2759	27.7836	28.7075	28.7272	29.1059	27.4482	27.2083	27.0235	29.0268	28.3176	28.3708	28.357	28.3841	28.2084	28.2191	27.8697	27.8918	27.7885	27.0745	27.5805	27.2179
32.5465	27.5751	27.4922	27.4686	26.3381	26.3585	26.268	25.1709	25.3145	25.242	26.818	27.04	26.8862	25.3498	25.3544	25.6261	25.7457	25.9697	25.9971	24.5931	25.0099	25.4213	25.3868	25.4255	25.4438	24.9571	24.9651	24.841	29.693	29.5066	29.6117	28.8252	28.7063	28.6411	29.4227	29.4869	29.441	30.8123	29.4692	29.4963	29.5769	28.6163	28.5514	28.7042	29.6196	29.691	29.6267	29.7567	29.9879	29.8155
32.0838	27.1389	27.2441	27.1471	26.8918	26.3725	26.7416	24.3923	24.4103	24.2881	27.123	26.2854	26.299	25.5337	26.383	25.5596	24.8884	25.0522	25.0743	22.8829	23.4432	24.0282	25.3061	26.0534	27.0077	22.4356	23.2388	22.2518	30.1562	30.1361	30.2307	29.4927	29.5148	29.4053	29.7037	29.7569	29.5035	29.8908	29.5972	29.6681	29.8193	29.0404	28.9445	29.0747	29.9948	29.8769	30.0069	28.6618	28.815	28.9949
29.487	24.7769	23.1769	23.6991	24.338	24.0755	22.9858	19.4056	19.9548	19.816	24.8494	23.5362	23.3848	23.2015	24.0394	24.2236	20.889	21.4985	21.355	NaN	22.244	22.7149	23.6132	23.7863	24.4467	21.7178	21.7257	21.901	23.9303	23.4525	24.0856	25.4803	25.566	24.7527	22.9142	NaN	NaN	24.4989	25.884	24.6641	24.6614	26.1194	26.5413	26.7436	NaN	23.8121	23.3594	NaN	NaN	26.8978
27.2859	23.3388	23.1371	23.308	20.4131	22.0665	21.8936	NaN	NaN	NaN	22.7459	22.5285	23.0143	19.0807	21.6352	21.8697	18.5791	20.5634	18.3856	NaN	18.0738	19.4122	18.33	18.4435	18.2342	NaN	NaN	15.964	24.7203	24.8144	24.654	NaN	24.7997	23.4478	NaN	NaN	NaN	24.7655	24.4319	23.9898	24.4469	23.4216	22.8547	23.2369	23.3243	24.3469	NaN	NaN	NaN	23.0689
26.2324	20.6108	21.4284	20.9976	18.4464	18.5045	18.487	19.5362	19.4632	19.5573	21.1305	21.1159	21.4795	18.5023	19.9028	19.4876	20.4186	20.403	20.283	15.5247	16.2615	15.4896	18.7217	18.3841	18.4534	NaN	NaN	NaN	21.4786	22.421	22.3682	21.9692	21.5647	20.8626	22.313	22.3407	22.3569	24.4838	23.2952	23.4945	23.7419	22.0497	22.1158	22.6544	23.7061	22.868	21.5652	NaN	22.0327	NaN
30.3525	25.3349	24.5916	24.6522	24.5945	24.7744	25.3523	21.116	21.1989	20.704	24.6213	24.4799	24.4018	24.06	24.0772	23.9257	21.925	21.8471	21.6408	21.0292	22.3626	23.4621	24.6997	24.36	24.9245	21.521	21.978	22.3936	27.4058	27.0182	27.3236	28.3066	28.3524	28.0459	26.4581	26.344	26.4811	26.9418	27.7617	27.418	27.4054	28.1751	27.959	28.1152	26.6006	26.3631	26.3448	28.1337	28.5754	28.3876
28.5375	24.2915	23.9797	24.2941	23.2324	23.587	23.8349	21.6904	21.7307	22.1122	24.1182	23.7537	24.1568	23.3503	22.7929	23.0936	22.1816	23.3514	22.3247	NaN	NaN	NaN	21.5074	21.7699	21.7798	NaN	NaN	18.5953	NaN	NaN	NaN	NaN	NaN	23.5526	NaN	NaN	NaN	NaN	NaN	NaN	NaN	24.9164	NaN	NaN	NaN	NaN	NaN	NaN	NaN	NaN
26.2264	21.0187	20.1362	NaN	NaN	NaN	21.261	19.1123	NaN	NaN	21.0347	NaN	20.5653	22.4335	22.3731	21.9969	NaN	NaN	NaN	NaN	NaN	NaN	NaN	20.29	NaN	NaN	NaN	NaN	NaN	NaN	NaN	NaN	NaN	NaN	NaN	NaN	NaN	NaN	NaN	NaN	NaN	23.9019	NaN	23.7438	NaN	NaN	NaN	NaN	NaN	NaN
25.8896	23.1006	21.7235	21.4736	17.2482	16.7867	NaN	NaN	NaN	NaN	NaN	19.5481	NaN	NaN	NaN	NaN	NaN	NaN	NaN	NaN	NaN	NaN	20.6693	20.5471	20.6202	NaN	NaN	NaN	23.0058	22.4514	22.9621	NaN	NaN	NaN	NaN	NaN	NaN	24.3635	NaN	NaN	NaN	NaN	NaN	NaN	NaN	NaN	NaN	NaN	NaN	NaN
25.4686	NaN	NaN	NaN	19.8653	19.2674	19.3136	NaN	16.6005	NaN	21.7235	19.7099	19.9042	NaN	17.6089	17.6212	18.4421	20.347	21.2654	NaN	15.3618	NaN	NaN	16.2738	NaN	17.4353	NaN	17.6774	NaN	NaN	NaN	NaN	NaN	NaN	NaN	NaN	NaN	NaN	24.0888	22.5436	22.9703	NaN	NaN	NaN	NaN	NaN	NaN	NaN	NaN	NaN
27.5323	23.4772	23.0012	23.1873	23.6006	23.6632	22.8554	NaN	NaN	NaN	22.0879	22.3191	22.0453	21.2946	21.4713	22.1686	21.9626	22.2591	22.225	NaN	NaN	NaN	20.0829	20.7222	20.2983	21.3669	20.4274	17.1537	23.7585	23.7473	23.2527	24.3553	24.2345	23.7304	NaN	NaN	NaN	21.9065	23.7791	23.3359	23.1362	23.6034	23.6937	24.7847	NaN	NaN	NaN	NaN	NaN	NaN
31.8731	26.2703	25.8465	25.6377	25.2972	24.7101	25.1101	22.9252	23.3129	23.1506	26.7041	26.4811	26.4811	25.5565	26.4433	26.3056	24.5288	24.7819	24.6736	20.4823	24.0777	24.3469	25.5567	25.5552	26.4262	24.4687	24.2075	24.7582	28.0365	28.0002	27.8291	28.1211	27.8432	28.128	27.5324	27.8724	27.7214	29.1733	28.7402	28.7632	28.8157	29.4917	29.3965	29.5404	28.4875	28.6021	28.6587	27.5735	28.395	28.7652
32.1566	27.9379	28.2687	28.1188	26.7781	26.8066	26.7579	24.3176	24.3348	24.8756	26.8418	27.368	27.2987	24.5587	24.8938	25.202	24.4893	24.5165	24.5074	22.2016	25.1005	25.1327	25.4923	25.6222	25.6326	24.4416	24.2302	24.1859	28.0784	28.328	28.2423	28.6435	28.7465	28.5836	27.4229	26.3594	27.5756	28.1215	27.6305	27.8906	28.1524	28.1698	28.3614	28.7803	27.5241	27.4184	27.3487	26.8946	28.2583	28.3617
34.5893	30.1797	30.2455	30.3042	29.8796	28.8417	28.8862	27.764	27.2159	27.8119	29.1944	29.272	28.9435	27.283	27.2167	27.1761	28.8439	28.8698	29.0196	25.0258	26.0463	26.2977	26.2873	26.3906	26.4448	25.1372	25.0102	25.8503	31.1563	31.1844	31.1074	30.4744	29.6657	29.7324	29.9904	29.6942	29.8601	30.4227	30.7719	30.6354	30.4387	29.8477	29.5291	29.6978	30.3855	30.3379	30.474	28.8934	29.4612	29.3143
29.0413	22.8706	23.0378	23.0115	22.2824	23.4744	22.3179	21.8604	21.9262	21.5148	23.8665	22.8484	23.4546	21.5727	22.0877	22.7611	21.8882	22.2171	22.2125	19.9132	20.8428	20.494	23.073	22.8132	23.6388	21.1326	21.2695	21.8788	24.4841	24.2306	25.0186	26.4268	26.4958	25.5455	24.5818	23.5837	26.1372	24.757	25.3283	24.7564	24.738	25.9857	26.0519	25.6428	24.2968	24.5795	24.5922	25.7383	26.417	26.4557
27.8188	21.8363	21.9046	22.0111	22.7269	21.5697	20.1765	18.5765	17.0271	16.6154	23.133	23.5071	23.199	23.1365	22.4576	22.9268	20.1947	20.5457	20.5186	NaN	15.9205	NaN	21.8019	21.0799	21.4393	16.859	17.4669	19.2523	24.4811	25.0188	24.3507	24.2321	23.4656	23.9594	24.2337	22.8208	NaN	23.1786	25.6951	25.5641	25.7507	26.2253	26.3749	26.0414	25.633	26.1539	26.0864	NaN	NaN	NaN
32.1965	27.1511	27.4052	27.0431	26.0057	26.0104	26.048	25.0421	25.0523	25.138	26.2925	26.3044	26.4103	24.729	24.7437	24.7136	25.2517	25.2356	25.4861	22.3274	24.1305	24.252	25.126	25.1739	25.1516	24.1926	24.9196	25.2701	28.2948	28.56	28.3556	28.6247	28.5614	28.5392	28.3913	28.1356	28.3736	29.5911	27.8578	27.8421	28.0855	28.0888	27.8649	27.8506	28.2416	27.8561	28.3141	27.4301	28.3693	28.4324
30.753	26.3914	26.2056	26.3019	25.2021	25.2783	25.3199	23.5843	23.7627	23.3683	25.8712	25.998	25.625	23.5891	23.6525	23.3283	23.7274	23.5732	23.8332	21.6406	21.6964	22.4404	23.9977	24.032	24.4534	21.9825	22.4013	22.1954	28.0698	28.0587	28.1355	27.7839	28.0242	27.8067	27.277	27.7619	27.2582	27.4356	28.6756	28.3835	28.2594	26.9428	26.5022	26.6389	27.1613	26.7664	27.7608	25.6632	26.6836	26.6074
28.8949	23.9345	23.3038	23.3939	21.6953	20.362	19.8424	19.9426	20.2691	20.092	24.3649	24.4319	24.3147	23.7101	23.6667	23.7642	22.3802	22.3998	22.5148	18.0617	19.9415	20.9416	22.3062	22.7439	22.6438	21.4438	21.2116	21.4537	25.5837	25.5797	25.6261	24.062	23.0745	23.6307	24.6647	24.8846	24.7792	27.1632	27.1923	27.2191	27.1476	26.362	25.9926	25.8179	26.969	27.1158	27.1764	24.7663	26.3836	25.7855
26.9142	21.4654	20.8021	21.3304	NaN	NaN	14.9667	16.6962	15.3991	15.224	20.9077	21.2933	21.4438	20.2726	20.1249	20.1947	17.732	18.2737	18.4502	20.14	20.805	20.1518	21.1384	21.6585	21.6918	18.5567	19.7332	18.9961	24.3368	23.8677	24.7909	NaN	NaN	NaN	NaN	NaN	NaN	26.4283	25.0526	25.2432	25.529	24.4074	23.5743	24.0291	24.2476	23.735	23.8335	26.7469	26.4922	26.2332
27.0548	23.8894	23.726	23.6741	23.4555	23.9749	23.7486	21.0295	20.8796	20.9024	18.335	17.3358	NaN	18.7593	16.9112	19.362	18.4625	18.4825	NaN	NaN	NaN	NaN	NaN	NaN	16.7456	NaN	NaN	NaN	25.0238	24.9024	25.153	26.5618	26.2915	26.0656	25.5449	24.4043	25.7459	NaN	NaN	NaN	NaN	NaN	NaN	NaN	NaN	NaN	NaN	NaN	NaN	NaN
25.6909	21.6583	21.6619	21.2419	19.3614	17.5558	19.159	20.3465	20.5521	20.0671	21.0443	21.2829	21.1191	19.2559	18.4481	17.1101	19.1757	20.0268	19.3746	NaN	NaN	NaN	18.3462	18.8	19.6484	17.6065	20.0033	19.9597	24.1109	23.4367	23.4468	23.1547	21.8599	23.1386	24.8325	24.8501	24.536	22.7758	23.2257	23.3888	23.5907	23.1895	21.5456	21.2763	23.0276	23.4432	22.8782	NaN	NaN	NaN
29.2633	24.7594	24.6863	24.5221	23.83	24.125	24.0943	21.7371	21.5226	21.7931	23.3647	23.7384	23.8294	23.4832	23.5484	23.6972	22.2908	22.5332	22.1509	19.9448	21.4047	22.1094	23.5047	23.6464	23.2298	21.2668	21.6425	21.9932	26.1902	26.3731	26.2413	26.5441	26.0651	26.7945	25.8544	25.901	25.7978	26.2175	25.6188	25.6865	26.016	26.2753	26.5442	26.5494	25.7376	25.8122	25.6207	25.8553	26.0195	27.2384
30.3985	28.3295	28.1047	27.8591	22.8979	22.6718	22.8394	20.8775	NaN	21.6299	23.9434	23.8591	23.6996	20.5963	20.2177	20.687	NaN	NaN	NaN	NaN	NaN	NaN	19.4993	18.8786	18.6601	23.8366	23.5698	23.7986	26.8091	26.8476	26.5815	23.9983	NaN	NaN	NaN	NaN	NaN	NaN	NaN	NaN	NaN	NaN	NaN	NaN	NaN	NaN	NaN	NaN	NaN	NaN
29.3671	24.8246	24.4923	24.3337	22.8845	23.1076	23.244	21.1718	21.2553	20.7075	24.0873	24.2087	24.1204	23.9412	23.6931	24.1322	22.0814	21.9673	22.1819	20.3537	21.3186	21.7268	21.8679	22.572	21.6413	20.5741	20.171	20.6517	26.3634	26.1112	26.2015	26.6371	26.7024	26.748	25.9979	26.1373	25.9461	27.2983	26.7405	26.6512	26.3276	27.3714	27.1445	27.2874	26.694	26.6595	26.6144	25.2038	26.8891	27.2796
28.3988	24.1113	23.7048	23.4125	24.4226	24.0991	24.2823	21.6157	21.3963	22.3605	21.5025	22.9784	22.5982	22.3835	22.4672	22.7701	21.4362	21.5545	21.802	NaN	NaN	NaN	21.6394	19.7218	23.6819	19.9067	20.6058	19.4516	25.6388	25.4464	25.2017	26.348	26.3151	26.4343	23.9816	24.2934	25.5944	23.67	24.1427	25.3608	25.0184	25.3791	24.8839	25.1636	24.3301	24.5023	23.8255	NaN	NaN	NaN
28.4247	23.2816	23.6606	23.2833	23.079	22.606	22.6042	19.494	19.2469	21.2319	23.1075	22.9481	23.6034	22.5046	22.0553	22.7219	21.1099	21.0904	19.9818	NaN	20.9622	20.0105	21.5461	20.666	21.8549	21.7729	21.4039	21.5818	24.1397	24.834	24.5059	25.6567	25.633	23.8614	24.7406	NaN	25.449	24.7016	24.4058	24.7433	24.6133	25.7943	25.8479	25.4475	25.2932	24.6277	NaN	NaN	NaN	NaN
28.8393	24.5039	24.5292	24.4754	23.015	23.2489	23.4021	21.7641	21.6985	21.7471	23.2947	23.124	23.528	23.0312	23.0133	22.7473	20.811	20.6112	20.5997	17.2014	19.8075	20.0304	22.0057	22.2505	22.2986	20.8642	19.9229	19.3762	27.8318	27.7737	27.8252	27.1612	27.3871	27.2282	27.3079	27.3576	27.2554	28.2144	27.3471	27.2351	27.3148	27.2977	27.2361	27.1954	26.3533	26.405	26.6122	24.7664	26.966	27.1726
25.6364	20.0988	21.1912	19.1445	16.2315	19.1268	16.8183	18.2015	NaN	17.3884	21.8328	21.3818	20.5123	19.418	18.9613	19.7332	19.8869	17.7167	19.4443	16.2853	NaN	18.94	16.2404	18.2051	NaN	16.8147	18.6292	13.5067	NaN	NaN	NaN	NaN	NaN	NaN	23.4917	NaN	NaN	22.4667	23.7733	23.7792	22.9876	NaN	NaN	NaN	NaN	NaN	NaN	NaN	NaN	NaN
28.074	22.7447	23.1254	21.7643	21.5002	22.2252	21.4906	19.32	19.3451	19.0736	23.271	23.0824	22.9023	22.1038	23.2065	23.1023	20.9219	20.3539	21.5766	17.4931	18.029	20.7046	21.8942	19.8513	21.426	18.6243	19.4898	19.2692	25.0758	25.3345	25.0263	25.5653	26.2974	23.9294	24.8349	24.1442	24.9573	25.0398	26.0296	26.2407	26.1967	25.7059	26.6357	26.5505	25.7982	26.3691	26.3061	25.2991	24.842	25.0443
29.6783	26.4844	26.553	26.5813	24.5317	24.3321	24.81	23.2265	23.2513	23.3987	23.1432	22.9896	23.2324	22.4493	23.04	21.3454	18.9672	19.3741	20.1749	17.9263	19.0926	19.5707	23.0403	23.4041	23.4842	21.9682	22.6398	22.9157	28.0264	28.2214	28.3939	27.6951	27.7369	27.8238	27.8498	27.9326	27.4878	24.367	25.6747	24.2155	24.3178	24.4719	25.6176	23.7012	22.7484	23.1211	24.0844	23.911	24.6091	24.236
29.4121	25.778	24.9094	25.7451	23.5822	23.6443	23.8598	22.9795	25.2217	23.3582	23.9082	24.129	23.6947	21.9651	21.9962	21.8805	NaN	22.8492	21.7184	NaN	NaN	20.3174	21.9383	22.1473	21.8897	18.9895	20.6089	20.2326	23.2274	23.0883	23.4031	23.2698	23.3985	23.5036	25.1469	25.0347	24.3964	24.6562	22.9595	22.8578	22.8647	23.1764	22.054	23.0634	NaN	NaN	NaN	NaN	NaN	21.2831
27.9244	23.2192	22.9138	23.1138	19.2655	19.5096	19.1818	21.2258	21.0973	20.6861	22.814	23.1753	23.2059	21.5272	21.1375	21.6241	21.5891	21.4806	21.7912	15.1398	18.8244	19.6431	20.3261	19.6908	20.2963	19.5584	19.6414	20.43	25.4561	25.3001	25.0364	24.4199	24.3072	24.2312	25.6984	25.4801	25.3974	26.3453	25.7701	26.1115	26.0968	24.812	24.7027	24.6461	26.3466	26.0435	26.4238	NaN	25.5845	26.0898
29.5945	25.1064	25.1064	25.1826	24.2802	24.1012	24.3633	22.46	22.4352	22.6514	24.6144	24.5833	24.5618	22.8588	23.165	23.5742	23.4362	23.4182	23.2578	16.1212	19.7902	19.6169	22.9684	23.1188	22.977	22.5564	22.8598	22.5944	26.5979	27.2654	27.1316	26.6748	26.2894	26.7624	25.8765	25.5978	25.7462	26.6267	27.0858	26.9348	27.0117	26.7439	26.4289	27.4765	26.0468	26.1	25.9044	NaN	24.1746	23.8802
27.8046	23.6149	23.956	23.8634	21.1103	21.2344	21.8469	20.0239	20.0273	19.977	22.6209	22.3842	22.7897	21.4969	21.5417	20.7708	19.2651	20.0498	20.1729	20.0386	19.7812	20.3461	21.2116	20.6092	21.1459	19.5052	18.7225	19.0148	25.4811	25.6043	25.5563	25.4707	25.3235	26.4213	24.6333	25.2856	24.7478	25.208	24.7441	24.666	24.4317	25.9855	25.467	25.0267	24.2528	25.0606	24.5966	26.6316	25.9615	26.3701
30.0263	27.4719	27.2835	26.9637	26.4512	26.2541	26.4614	24.6383	24.6832	24.4492	20.6509	20.6939	20.7936	17.0258	17.5298	NaN	18.5045	19.5782	17.9167	NaN	19.0931	20.6802	20.3812	17.6704	19.7267	18.848	18.3998	19.2675	28.5732	28.6431	28.4891	28.8301	28.6768	28.6849	28.343	28.2403	28.6453	22.7085	21.2616	20.404	21.631	NaN	18.9574	NaN	NaN	20.4926	NaN	NaN	21.7511	NaN
28.5909	24.3703	24.3982	24.2694	24.0116	24.082	24.1441	21.5237	21.7376	21.6072	22.4642	22.5049	22.5269	22.6599	22.4688	22.4694	21.0299	21.1487	20.6874	19.605	20.9383	20.3656	23.3145	23.6574	23.8359	20.5211	20.6149	20.462	28.3545	28.474	28.3966	28.5688	28.6181	28.3089	27.6223	28.2195	28.0638	26.9778	27.7371	27.7048	27.6519	27.7922	28.0788	27.8024	27.9841	28.0737	27.9606	27.4492	28.0569	27.772
29.9078	25.1114	25.1587	25.2633	23.9226	24.2294	24.3022	22.6512	22.7621	22.7223	23.9213	23.8272	23.835	23.5062	23.4727	23.4677	21.8136	21.8312	21.8879	18.706	20.3613	20.9606	22.5349	22.6792	22.7298	20.4696	19.8203	19.8061	29.8232	29.8692	30.0258	29.7284	29.711	30.0238	30.0641	30.2108	30.2431	29.1786	29.8799	29.8731	29.862	29.5776	29.5171	29.6402	29.9051	30.0218	29.9999	27.9932	28.5133	28.6015
32.379	28.2308	28.2178	28.1637	27.2874	27.4339	27.5945	25.8432	25.055	25.0344	26.5166	26.5593	26.4826	26.0956	26.0762	25.8503	24.3393	24.3341	24.3094	23.1671	24.1054	24.2009	26.4578	26.8295	26.8188	24.3873	23.2267	23.6096	33.6118	33.5544	33.5597	33.0222	33.0628	32.9263	32.5722	32.7776	32.8202	32.1611	33.0196	33.0925	32.9988	31.9649	32.2156	32.1532	32.3478	32.2705	32.2672	31.6889	31.4158	31.6885
28.1332	21.5088	21.4168	21.3863	19.1394	18.9166	16.7184	20.0671	20.1857	20.5876	22.3138	22.6696	22.5838	18.5151	18.6154	18.5278	19.5003	19.6984	19.7569	19.8493	20.5852	21.0458	21.1383	21.4628	21.8074	20.6482	20.9393	21.7439	23.7427	24.8167	23.8333	23.4522	23.046	23.889	24.7366	24.7151	24.6258	26.724	25.1278	24.8316	25.1131	22.7652	23.1212	22.9688	24.4402	24.4911	24.0482	26.025	25.924	26.3022
26.5692	21.4765	22.192	21.3577	21.0467	20.8721	21.0511	17.9722	17.2969	18.563	20.5222	20.4046	20.4418	20.453	19.9963	20.2056	15.9056	17.3715	14.3322	19.6114	20.435	20.5828	20.9951	20.9298	21.4437	18.9599	19.1016	20.1481	24.5044	24.2608	24.4576	25.2652	25.5884	25.2645	NaN	24.1539	23.3731	25.1516	24.8421	24.8529	25.0006	23.9441	24.7448	24.9576	NaN	24.1316	NaN	25.6065	26.3503	26.3577
32.204	26.3367	26.7123	27.157	26.9717	27.4586	27.1504	24.2361	25.1055	24.5303	25.7507	26.1799	26.5218	26.0912	27.5744	26.7249	24.893	24.9947	25.1685	22.6382	24.4779	24.5791	26.5979	26.5084	27.0788	26.1528	25.7614	25.5756	28.8234	28.9446	28.9972	29.5065	29.691	29.6403	28.0058	28.0555	28.3044	29.8813	28.6486	28.7904	29.1609	29.6393	30.2237	29.7039	28.1815	28.5991	28.4435	28.864	29.1648	29.1135
27.1392	23.3919	23.2011	23.2674	21.7374	21.7246	21.9016	20.5299	20.0426	20.6387	21.898	21.8668	22.0309	17.6881	18.9954	17.7448	20.3466	20.5297	20.4559	15.3938	18.1909	16.8723	17.4117	18.0969	18.2589	19.2914	18.6948	18.7861	26.2945	26.0559	26.0881	25.8213	25.1065	26.6017	26.2737	25.7901	26.0519	24.7414	23.9446	24.0191	23.6553	24.4637	23.7011	24.2506	25.7767	25.7936	26.2162	24.669	24.5065	23.7593
28.5193	20.7162	20.6101	21.346	NaN	NaN	NaN	NaN	NaN	NaN	23.0392	23.7628	23.6079	22.3963	22.5745	22.8317	22.3002	22.3462	22.7634	16.9582	22.0412	21.7312	23.0219	22.9021	23.2095	21.4758	21.6849	21.1411	21.7973	NaN	22.8915	NaN	NaN	NaN	NaN	NaN	NaN	26.8805	25.2942	25.421	25.7553	26.3984	26.6267	26.6494	25.2821	24.8249	25.2145	24.0792	25.5343	25.5212
29.0654	25.0937	25.1864	25.1573	23.8485	24.3113	24.4309	22.0797	21.6111	21.6297	20.0039	20.3135	20.0592	19.4193	18.9658	18.4741	19.0533	18.8228	19.4475	16.9378	17.4911	16.6551	21.4818	21.5834	21.542	18.8641	18.5129	18.7012	30.691	30.7758	30.7182	29.8987	30.0208	30.1169	29.1602	30.5349	30.3569	25.944	26.7632	26.3543	26.2201	25.562	25.3564	25.3957	25.9501	25.0723	25.6982	24.246	23.804	23.6391
25.8274	21.2896	21.3479	22.4027	21.2062	21.6119	22.0783	19.1996	19.2392	18.8679	20.0739	19.6535	NaN	15.7285	19.7916	19.3437	18.7262	18.8365	18.3647	15.8373	18.0353	16.5522	18.8431	15.2536	16.5221	9.44195	12.3399	15.0996	23.7867	23.2102	24.0798	NaN	NaN	NaN	23.8759	23.8974	NaN	NaN	22.9983	NaN	NaN	NaN	NaN	NaN	NaN	NaN	NaN	NaN	NaN	NaN
24.3047	18.2153	19.8012	18.172	NaN	NaN	NaN	18.2088	NaN	17.9762	18.8848	17.7575	17.7822	15.2249	14.1657	18.2926	18.5831	18.9771	18.8533	NaN	NaN	NaN	NaN	NaN	14.8394	NaN	16.7885	NaN	NaN	20.3407	21.5138	NaN	NaN	NaN	NaN	NaN	NaN	22.5185	22.3299	NaN	20.5541	NaN	NaN	20.3677	22.0075	22.3361	22.297	NaN	NaN	NaN
24.2987	20.7476	21.5155	20.7616	NaN	NaN	NaN	NaN	NaN	NaN	19.9647	20.2792	22.4872	NaN	NaN	16.7005	16.539	NaN	NaN	NaN	NaN	NaN	NaN	NaN	NaN	NaN	NaN	NaN	NaN	NaN	NaN	NaN	NaN	NaN	NaN	NaN	NaN	NaN	NaN	NaN	22.2751	NaN	NaN	NaN	NaN	NaN	NaN	NaN	NaN	NaN
28.2178	20.2798	20.4995	20.433	NaN	NaN	16.5469	15.654	15.8305	NaN	22.3309	27.6674	26.088	16.0532	18.4388	NaN	16.1323	16.3918	16.0814	NaN	NaN	NaN	NaN	NaN	NaN	16.5173	16.2363	16.838	NaN	NaN	25.1559	NaN	NaN	NaN	NaN	NaN	NaN	NaN	23.8641	NaN	NaN	NaN	NaN	NaN	NaN	NaN	NaN	NaN	NaN	NaN
32.2907	27.0798	27.1857	27.0859	27.8115	27.7442	27.8535	25.0019	25.3653	25.1411	26.0033	25.9239	26.694	25.7953	26.2434	25.8167	24.9133	24.9431	24.8758	25.5091	26.0061	26.0095	25.7204	26.979	26.7217	24.8123	24.7573	24.547	30.1855	30.2523	30.3433	30.7502	30.5314	30.7895	29.6515	29.0716	29.309	30.8202	29.6842	29.6662	29.5415	29.5805	29.5251	29.5503	28.5873	28.9945	28.6725	29.1182	29.7009	29.5889
25.2337	19.9883	20.7694	19.0892	18.1379	17.68	18.494	15.3224	NaN	NaN	20.4115	20.4004	19.7973	19.5609	NaN	18.5034	NaN	NaN	17.4002	19.1444	21.4359	20.0013	20.4826	19.9173	20.5581	17.8963	17.6504	17.4363	23.1173	23.3475	22.0604	NaN	NaN	23.5634	NaN	NaN	NaN	23.9336	24.1948	24.245	23.5477	NaN	NaN	NaN	NaN	NaN	NaN	NaN	NaN	NaN
29.8038	25.0926	24.9768	25.1932	24.8237	24.7977	24.9887	22.5078	22.7435	22.9361	24.2913	23.9527	24.12	24.2037	24.4673	24.3143	23.8073	23.2273	23.9426	19.6713	20.5288	21.725	23.2891	23.1579	23.3853	21.2807	22.1719	21.9273	27.5551	27.3129	27.1241	27.4088	27.3565	27.3496	26.769	27.2463	26.9201	27.2545	27.0422	26.9324	27.0563	27.4903	27.233	27.2993	27.3198	26.8049	27.3664	24.8036	25.4209	25.8823
23.4116	19.1595	18.8656	19.1177	19.1996	14.8941	15.941	NaN	NaN	18.1792	NaN	18.8574	15.4048	17.593	NaN	NaN	14.4998	NaN	NaN	NaN	NaN	NaN	NaN	NaN	NaN	17.2722	NaN	NaN	23.6277	23.3856	23.5705	NaN	NaN	NaN	NaN	NaN	NaN	21.431	NaN	22.4485	20.7668	NaN	NaN	NaN	NaN	NaN	NaN	NaN	NaN	NaN
28.2	21.0453	20.925	21.6453	20.4513	19.7092	20.2908	16.39	16.7141	16.4269	23.0124	22.9924	23.0598	23.0759	22.5245	22.6356	20.7516	20.7912	20.6524	19.4869	20.7498	20.7512	22.6978	22.7036	22.8791	20.2591	19.8946	20.0362	25.9191	25.995	26.0903	26.7932	26.1418	26.5809	22.6348	24.6489	24.5561	28.5424	29.2441	29.2708	29.2337	28.7761	29.0525	28.8364	28.3444	28.4475	28.2956	28.2652	28.9021	28.6435
31.5385	25.7503	25.6161	25.6839	25.7924	25.1438	25.2143	23.0681	23.2115	23.0537	27.9522	27.2927	27.5767	25.3765	27.0758	26.1676	25.0359	25.2197	25.4035	NaN	18.0777	20.5134	23.2462	23.184	23.2124	21.7821	21.1526	21.6005	26.5297	26.3897	26.4381	27.1159	26.8033	26.7882	26.6602	26.4155	26.3989	26.2929	29.113	28.7829	28.9172	28.177	28.5832	28.4707	28.1027	28.1466	27.9713	NaN	23.226	24.3818
25.5939	23.0412	22.9286	23.4691	18.7235	NaN	NaN	21.0493	21.0371	20.8629	21.3258	21.6133	NaN	NaN	NaN	NaN	NaN	NaN	NaN	NaN	NaN	NaN	NaN	NaN	NaN	NaN	NaN	NaN	22.3551	22.1518	22.8339	NaN	NaN	NaN	NaN	NaN	NaN	NaN	NaN	NaN	NaN	NaN	NaN	NaN	NaN	NaN	NaN	NaN	NaN	NaN
29.879	25.4963	25.5151	25.3488	24.7506	25.8428	25.9746	22.7124	22.8231	22.9658	24.0531	24.2104	24.1002	23.6799	23.8125	23.7715	22.545	22.5864	22.4988	22.6334	21.9388	21.606	24.9228	24.5406	24.2518	21.2337	20.4658	20.7707	28.0103	27.8981	27.6995	27.8267	28.1863	28.3183	26.4731	28.1455	26.9122	26.5047	27.0268	27.4163	27.2181	26.5408	27.7648	27.6546	26.6839	26.4413	27.2353	29.7687	28.0486	28.1484
28.3631	24.4541	24.5406	24.5062	22.4678	22.378	22.7024	21.6902	21.3912	21.2954	23.1294	23.3653	23.6484	22.5624	21.4213	22.6863	19.9906	19.5033	19.7812	16.9063	20.6872	20.5641	20.9279	22.4208	22.3606	15.1701	18.3785	17.3816	27.2594	26.8571	27.2891	26.1167	25.9526	26.0146	26.1418	26.3805	26.049	26.7108	26.6366	26.3843	26.8561	24.9212	24.8984	24.9447	24.9038	24.7278	24.9372	24.657	26.0953	25.6714
25.6578	22.3395	22.7611	22.3214	18.682	18.8762	17.7771	19.5552	18.3696	18.8098	20.7241	21.6613	20.6011	18.0443	20.7891	18.9436	17.345	19.4194	NaN	14.9326	16.1615	NaN	NaN	17.8935	18.3786	15.8329	18.0354	18.3923	24.8967	25.2177	24.1877	22.6969	NaN	NaN	22.732	22.068	22.5032	NaN	24.5379	24.2814	23.8275	NaN	22.7203	23.5443	21.3803	21.9431	NaN	NaN	23.4702	NaN
29.1251	25.0252	25.0391	24.8469	24.0657	24.2741	24.2251	21.8956	21.5262	21.8569	24.1081	24.241	24.0369	23.9563	23.9304	23.9065	21.7637	21.6549	21.7798	19.0716	20.6727	21.3611	22.7368	22.6941	22.4191	20.8427	20.585	20.0608	27.4417	27.4234	27.3471	27.5511	27.5434	27.5378	27.3252	26.7327	27.0697	26.4157	27.1704	27.2597	27.3147	27.907	27.8819	27.9263	27.5098	27.5885	27.6792	NaN	27.6931	27.2504
27.8882	24.1454	24.0273	24.0736	21.5182	21.2938	20.7541	21.3189	20.9471	21.0263	22.0423	21.7873	22.1526	19.0712	17.0298	19.023	18.5948	19.9959	19.0335	19.1527	20.2928	20.0632	21.3767	21.4733	21.0182	19.7595	19.7853	20.866	26.3255	26.4639	27.114	24.9161	24.828	24.9484	26.2183	25.9989	26.1485	25.3513	24.7048	24.4809	24.8477	23.2949	22.2717	23.6302	23.9432	25.5436	23.6703	26.3901	26.7665	26.6084
27.1808	24.106	24.3365	24.544	23.7574	23.271	23.2847	21.0334	21.475	20.9708	17.8463	19.9498	18.2744	15.1161	14.7933	NaN	NaN	17.8966	NaN	NaN	NaN	NaN	16.617	18.3318	16.8744	16.4258	15.9963	NaN	26.3592	26.4923	26.7568	26.0937	26.4798	26.4526	25.0409	26.3634	26.6171	21.4782	20.1578	20.9827	20.7292	NaN	NaN	NaN	NaN	NaN	NaN	NaN	NaN	NaN
30.9063	26.4166	26.154	25.5728	25.927	26.579	26.4177	23.038	23.5681	23.2268	24.9295	24.6067	24.7039	25.466	26.4643	25.0618	23.6883	22.9544	23.7087	23.6702	24.2316	24.4324	25.638	25.8021	25.7402	20.6625	20.423	20.5305	29.0064	28.9356	28.8067	28.0372	28.0782	28.3347	28.1554	28.8182	27.9398	28.7387	28.418	28.064	28.1298	26.8467	26.8689	26.7269	27.3856	27.4827	27.8454	28.577	28.3531	27.8348
28.3282	23.1606	23.1778	22.748	22.4262	22.0285	22.8235	20.9978	20.9554	21.0685	23.8705	24.1732	23.6001	23.5449	23.6288	23.5007	21.4583	21.4774	21.514	18.059	19.8754	19.5548	22.2121	22.2607	22.5123	20.8193	20.7369	20.9849	26.1199	25.5701	25.4715	26.4977	25.875	26.522	26.4775	26.6046	26.2336	26.4935	27.1897	27.2966	27.3667	28.0806	28.4053	27.9466	27.1353	27.3744	27.1362	26.9732	26.8276	26.8755
25.7737	19.6538	19.9038	20.6884	NaN	18.1859	NaN	NaN	NaN	17.5462	16.244	19.4853	NaN	NaN	NaN	20.0765	NaN	NaN	NaN	NaN	NaN	NaN	18.8759	17.5567	19.1499	19.8553	20.0636	20.8129	NaN	NaN	NaN	NaN	NaN	NaN	NaN	NaN	NaN	NaN	NaN	NaN	NaN	NaN	NaN	NaN	NaN	NaN	NaN	NaN	NaN	NaN
27.3909	23.1543	23.562	23.2867	21.1938	22.2692	22.0026	18.4511	17.9283	17.8651	21.4989	21.654	21.4226	20.0738	23.0223	20.3807	18.6714	NaN	16.8142	18.7773	NaN	NaN	22.2426	21.3876	23.3318	18.7233	19.4413	20.0051	24.66	24.8271	24.8866	25.0413	25.3133	24.9585	NaN	NaN	NaN	23.3644	23.1922	23.2856	22.8041	24.2922	26.4442	25.2169	NaN	NaN	NaN	NaN	NaN	NaN
28.6833	24.7329	24.7874	24.6538	24.3443	24.6992	24.4726	21.967	21.7938	22.2496	23.6987	23.9888	23.8699	23.5732	23.2511	23.2358	21.5856	21.5018	21.2781	16.2293	15.1286	16.2371	21.3604	20.2858	20.4553	NaN	17.0269	18.411	27.5994	27.5156	27.5353	27.4122	27.4924	27.4788	25.8431	26.0143	26.563	24.994	26.4127	26.8591	26.5254	26.982	26.6259	26.8953	26.1954	26.1141	25.8459	NaN	NaN	NaN
29.5872	23.9796	23.6078	23.9533	22.151	22.3351	21.7994	23.194	23.4135	23.1179	22.3307	23.1521	24.2043	20.8185	20.7232	21.2918	23.6647	24.5535	24.7773	19.527	21.5483	21.4226	21.265	21.1494	21.3075	17.9832	17.4848	18.3743	NaN	NaN	NaN	NaN	NaN	NaN	NaN	NaN	NaN	NaN	NaN	NaN	NaN	NaN	NaN	NaN	NaN	NaN	NaN	NaN	NaN	NaN
24.6147	NaN	NaN	NaN	NaN	NaN	19.0259	NaN	NaN	NaN	20.7952	NaN	NaN	NaN	NaN	NaN	NaN	NaN	NaN	NaN	NaN	NaN	NaN	NaN	NaN	NaN	NaN	NaN	NaN	NaN	NaN	NaN	NaN	NaN	NaN	NaN	NaN	NaN	NaN	NaN	NaN	NaN	NaN	NaN	NaN	NaN	NaN	NaN	NaN	NaN
30.911	27.8294	27.8413	27.8279	27.2099	27.3199	27.3826	24.9834	24.8611	24.8412	22.327	22.3412	22.1559	21.376	20.8855	21.0346	19.4627	19.8063	19.8247	18.7563	19.9009	20.5549	22.1783	22.0175	21.8079	20.4263	19.9102	19.962	32.6955	32.6624	32.662	32.3186	32.2878	32.3635	31.6626	31.7931	31.7585	30.5186	28.1479	28.3642	28.0896	27.2736	27.1275	27.3458	25.7692	26.5364	26.1403	27.3111	27.7014	27.8879
28.0846	21.8586	20.9312	20.941	21.3437	22.1297	21.8104	20.0833	18.3629	19.6522	19.7691	19.6413	20.9694	NaN	NaN	NaN	17.2688	16.3677	NaN	16.8683	16.4086	18.6091	20.7307	19.8013	22.312	18.7106	18.8057	18.9482	23.2539	23.0887	23.0769	23.7856	23.5373	23.2874	23.8665	22.2413	23.5118	27.4818	22.6574	22.1164	23.389	NaN	NaN	NaN	21.2527	NaN	NaN	22.6766	22.1699	23.4307
26.6523	21.0735	22.2133	21.0325	20.5843	21.786	22.7081	19.7988	18.2462	20.5203	21.6223	20.605	20.6785	18.7957	18.8315	21.4927	20.0171	18.9183	20.2094	19.5376	18.5512	NaN	20.7528	21.4051	20.7706	17.8728	18.5982	19.954	23.3422	23.531	23.9483	23.9394	22.5735	24.1075	NaN	NaN	24.4604	NaN	23.0687	NaN	22.2464	22.5878	NaN	NaN	22.569	22.9624	22.6001	NaN	NaN	NaN
24.4415	19.4415	20.4514	NaN	16.3176	18.5893	NaN	18.2977	NaN	19.3238	20.1874	19.0276	19.22	NaN	NaN	NaN	18.1893	17.9611	19.2571	NaN	NaN	NaN	NaN	NaN	16.4843	NaN	NaN	17.2728	NaN	NaN	NaN	NaN	NaN	NaN	NaN	NaN	NaN	NaN	NaN	NaN	NaN	NaN	NaN	NaN	NaN	NaN	NaN	NaN	NaN	NaN
26.9916	23.0095	22.5035	22.3019	21.5124	21.1599	23.834	20.8478	20.0539	20.2377	21.8798	22.461	21.4998	19.9469	21.16	18.8648	19.992	20.7278	21.0918	NaN	19.6804	NaN	20.1333	19.9469	20.0429	10.9907	16.4961	NaN	24.0154	24.0127	24.0468	22.6139	22.8193	23.0533	23.4925	23.3178	23.3818	24.6628	23.9061	24.2801	23.2669	23.0774	23.7587	21.7087	22.288	23.1782	23.7726	NaN	NaN	NaN
30.8313	26.0073	26.0092	25.8591	25.7009	25.353	25.4881	23.7142	23.5798	23.3365	24.8428	24.8399	24.3135	23.9802	24.7954	23.9756	24.025	23.8435	24.0121	22.0385	23.0336	23.1401	24.1919	24.279	24.3371	22.1502	22.784	22.7211	27.5885	27.7303	27.8642	27.7772	27.8852	27.6801	27.84	27.3639	27.2368	27.9913	27.0364	26.6154	26.4337	27.134	26.7283	26.9404	27.3657	27.1032	27.3853	26.6574	27.6784	27.7959
27.2723	21.4199	22.0296	22.1972	21.8183	20.7255	21.445	19.4883	18.8817	20.8102	20.6603	20.2731	21.2096	20.3784	19.2508	19.8145	19.8584	18.9603	19.31	17.2882	20.2335	19.6642	19.9261	19.2618	18.1342	21.3238	21.3435	21.3905	23.1638	23.4615	22.8048	22.5874	NaN	22.8575	NaN	NaN	23.318	24.8475	22.9114	22.7996	23.3561	21.9756	22.1174	22.4698	22.8856	NaN	22.0342	22.5266	23.9892	23.9415
31.8904	27.1874	27.1716	27.1214	26.0851	26.3507	26.3768	24.746	24.9136	24.8452	26.3885	26.4563	26.3343	25.9922	25.9657	26.1514	24.4102	24.383	24.4183	22.9798	23.8235	23.7019	25.5651	26.1189	25.9712	24.2285	24.3523	23.946	31.3861	31.388	31.3322	30.94	30.8856	30.7944	31.2557	31.4756	31.5443	31.3764	31.4788	31.3985	31.3465	30.4895	30.7188	30.8262	31.2506	31.1911	31.3889	29.6997	29.9371	30.1293
25.8193	22.4857	21.7505	21.6838	20.5587	20.3534	18.2974	18.8358	18.3854	18.4011	20.1386	20.666	20.8661	NaN	19.074	18.9621	17.869	15.6149	19.1255	NaN	NaN	17.1257	17.6434	19.3227	17.8723	17.5039	17.797	19.0017	24.3708	24.0504	23.9055	24.5612	24.5046	22.5825	23.7615	23.5899	23.5365	24.0883	23.0611	22.6529	21.8002	NaN	23.3756	NaN	23.027	NaN	22.8404	NaN	NaN	23.3111
26.5681	20.5887	20.3375	21.9466	17.7804	18.611	19.0979	19.0632	17.8462	18.9416	20.3586	20.378	20.7698	20.6861	20.2103	22.1415	17.17	18.3295	18.6476	NaN	17.9599	18.8225	NaN	NaN	NaN	10.8484	NaN	17.1925	23.9883	23.1314	23.0781	NaN	NaN	NaN	23.3635	NaN	23.7862	23.4928	NaN	22.8232	23.6212	24.4186	24.0273	24.1098	NaN	24.4183	22.9067	NaN	NaN	24.9946
28.4337	23.106	23.1481	23.0955	21.9218	22.1731	21.8968	19.7406	19.8902	20.3781	23.19	23.2474	23.8454	21.4026	21.6487	22.0073	22.0828	21.6654	22.0673	18.2995	18.356	17.7423	20.2712	20.6578	22.0786	20.4007	19.9435	19.9112	25.2531	25.3917	25.4253	24.6138	25.3856	24.3818	24.8793	24.8918	25.3625	25.8365	25.7178	25.7073	25.5623	25.2599	24.9735	25.3197	25.6296	25.9122	25.6366	24.0434	24.736	23.0465
30.6203	26.4973	26.6169	26.4049	25.8899	25.7165	25.8393	23.5775	24.2542	24.0002	25.2544	25.5414	25.5392	24.8951	24.786	24.8738	24.47	24.1902	24.4232	19.8063	22.0593	22.5541	23.7246	23.9517	23.9986	22.4093	22.3418	22.6999	26.483	26.7353	26.6741	27.0673	26.8909	27.0528	26.1349	26.3862	26.6252	25.7481	26.2112	25.978	26.2303	26.8374	26.2135	26.717	25.7286	25.7943	25.3748	NaN	NaN	NaN
31.3964	26.6345	26.5782	26.329	26.139	26.2331	26.2528	23.9888	24.1139	24.2699	25.8559	25.8568	25.6987	24.862	25.2374	25.1374	24.4145	24.142	24.6095	21.4281	21.6453	21.9744	25.3269	25.3884	25.6187	22.6071	23.7377	23.0884	27.5174	27.3849	27.3663	27.9512	28.1791	28.1011	27.7595	27.5997	27.7948	27.9952	27.4334	27.3592	27.3917	27.4232	27.355	27.3192	27.8972	27.3977	27.7968	26.717	27.0926	26.8722
27.9781	23.3438	23.3797	23.2412	20.9874	20.9965	20.774	20.5691	20.8989	20.8873	22.5458	22.5246	22.8596	20.2649	20.2136	21.7362	21.621	22.1429	23.1519	18.2952	18.5257	16.9096	18.115	18.9269	17.9491	19.9511	20.8185	19.3669	NaN	24.1463	NaN	22.683	22.3399	22.1223	NaN	NaN	NaN	NaN	NaN	NaN	24.5473	NaN	NaN	25.1505	NaN	NaN	NaN	23.8241	23.8819	NaN
36.5364	30.686	30.0652	29.8246	29.5883	29.7927	29.7053	27.8466	28.0811	28.0004	31.7822	30.9871	30.9636	31.0792	31.2009	30.696	29.8567	30.3102	30.2527	30.2673	30.4633	30.4739	30.7635	30.5714	30.9657	29.2889	29.3466	29.9886	32.4372	32.4742	32.5579	31.2583	31.3467	31.3631	32.4885	32.331	32.6015	34.3841	34.0845	33.9441	34.2113	33.2079	33.0967	33.2082	34.299	34.5325	34.397	33.9796	34.0221	33.7132
29.3491	24.1082	24.5865	24.0871	22.3978	21.5064	22.3413	21.4103	21.505	21.3327	24.7392	24.7291	24.8625	22.7204	22.2991	22.96	23.6166	23.632	23.6568	19.6344	21.5266	21.4244	22.4214	22.4844	22.6895	20.5392	21.7468	21.5397	25.9788	26.3975	26.2785	24.7753	25.2253	25.4624	26.2342	26.1154	26.1733	26.5829	27.0359	26.9201	27.1627	26.2251	25.7577	25.9785	27.1536	27.3167	27.5116	25.8379	26.8267	25.918
23.8807	19.7698	NaN	17.5938	NaN	NaN	NaN	NaN	NaN	15.6438	19.9337	19.4834	20.8778	NaN	NaN	NaN	NaN	NaN	NaN	NaN	NaN	NaN	NaN	16.9676	NaN	17.1342	17.7745	18.6879	21.5126	NaN	NaN	NaN	NaN	NaN	NaN	NaN	NaN	NaN	22.2111	22.0168	23.023	NaN	NaN	NaN	NaN	NaN	NaN	NaN	NaN	NaN
25.6085	21.3551	20.5349	20.3903	19.5047	19.9389	19.5966	18.1752	18.6675	16.6612	20.4565	19.8632	20.3699	18.4457	NaN	17.2921	15.4021	15.0554	18.2843	18.736	19.3974	19.3671	20.5246	20.0997	21.784	NaN	16.334	17.2205	22.254	21.5474	22.5284	23.7907	NaN	23.4588	NaN	23.6544	NaN	23.8779	22.5912	22.7128	22.3838	NaN	NaN	NaN	NaN	NaN	NaN	NaN	24.5884	NaN
26.684	21.556	21.5502	21.3355	22.1272	22.1518	18.8766	17.8983	17.8176	16.6675	20.3496	21.2013	21.2575	17.9864	18.1843	18.8799	NaN	20.5435	18.0152	NaN	NaN	NaN	17.9638	18.167	15.9275	19.2469	20.2193	20.2946	24.5951	24.8262	24.6858	NaN	23.4342	NaN	NaN	NaN	NaN	NaN	23.9354	23.9223	NaN	NaN	NaN	NaN	NaN	NaN	24.0089	NaN	NaN	NaN
25.0713	22.2391	18.4646	22.0697	20.2213	21.2221	21.4055	NaN	NaN	NaN	19.2534	18.5842	18.5686	19.0777	19.8699	19.1059	16.5723	17.0894	16.8407	NaN	NaN	NaN	18.6901	18.6575	19.0946	NaN	NaN	14.4581	23.3196	21.0336	22.3717	21.9332	24.5496	24.0777	NaN	NaN	NaN	22.1119	21.6229	22.588	22.5982	23.1775	23.6074	NaN	NaN	NaN	NaN	NaN	NaN	NaN
28.4361	23.2196	23.754	23.5285	23.4935	23.3589	23.0347	21.2819	21.2104	21.5054	23.3453	23.4694	23.3889	23.6804	23.6498	23.508	21.3897	20.7733	20.5647	20.5566	21.8315	21.1063	22.2286	21.2897	22.2682	20.3639	20.8394	20.7046	24.2169	24.6393	25.0477	26.0293	26.0297	26.3203	24.8837	25.5868	25.658	25.3114	25.2492	25.1945	24.919	26.5999	26.6469	26.4328	25.6026	25.508	25.3766	27.3024	27.596	26.201
23.7001	19.3247	19.1329	18.6158	17.582	17.0609	18.0849	NaN	NaN	NaN	19.2774	19.2222	19.1014	15.0343	18.1794	14.6781	NaN	17.9405	18.004	NaN	NaN	NaN	NaN	18.7048	NaN	16.4409	15.6438	16.2855	22.0834	23.5301	21.8262	NaN	22.134	NaN	NaN	NaN	NaN	NaN	NaN	NaN	NaN	NaN	NaN	NaN	NaN	NaN	NaN	NaN	NaN	NaN
30.163	23.8171	23.6537	23.6469	21.8765	21.2992	22.0583	21.2574	21.3039	21.4804	23.6682	23.5511	24.0826	23.0666	22.9004	23.0923	22.3359	21.8066	22.1812	16.7244	18.3891	18.5035	21.0531	21.3431	22.662	19.8523	19.977	20.7982	27.6236	27.7227	27.6544	26.539	26.3696	26.5608	27.6333	27.3919	27.4481	28.4543	27.7591	27.6615	27.892	26.9413	27.3552	27.6235	28.086	28.4399	28.0056	25.5456	26.6172	26.6432
26.2415	21.3826	20.529	20.5845	NaN	19.1024	19.7217	NaN	NaN	15.927	22.2354	21.8426	21.7883	20.3492	20.9919	21.1993	NaN	NaN	NaN	NaN	18.3156	NaN	18.6411	20.0815	19.2159	16.1701	18.1477	16.5653	22.5631	22.6747	22.8816	NaN	NaN	23.52	NaN	NaN	NaN	23.7847	22.9111	22.8188	22.6266	22.921	23.7524	24.3012	NaN	NaN	NaN	NaN	NaN	NaN
26.8272	22.9056	22.3496	21.8223	20.4915	20.8396	20.5364	18.069	19.0297	17.9319	19.6415	22.079	19.5534	NaN	17.9634	NaN	18.5214	17.3186	18.6508	NaN	NaN	NaN	NaN	NaN	17.5623	18.3214	17.0552	20.1005	23.1404	22.6178	NaN	22.6511	21.7228	22.4999	23.0954	NaN	NaN	24.2611	NaN	23.0017	NaN	NaN	NaN	NaN	NaN	NaN	NaN	NaN	NaN	NaN
28.2649	21.6619	21.5323	21.5295	23.6459	23.1369	23.656	19.6205	19.7383	20.7999	21.3256	21.1734	21.2167	23.4216	23.4366	23.5411	19.1348	18.9276	18.8356	22.0812	22.7477	22.9345	22.9918	23.4348	23.3388	21.2085	20.6731	20.9863	25.2254	24.9697	24.6546	26.7883	26.1126	26.6291	25.6149	26.0466	26.3774	NaN	23.914	25.5406	26.0758	26.6796	26.5418	27.001	NaN	26.1581	NaN	NaN	NaN	NaN
28.4061	26.3208	23.152	24.0361	22.7714	23.0113	22.8764	20.587	20.1905	19.6852	21.1969	22.6596	22.4871	22.3165	22.5421	23.8195	21.6555	22.0064	22.0441	20.2645	19.7139	20.8913	20.7465	21.0608	21.7395	17.0135	19.4856	17.4951	24.027	24.1588	23.5411	24.9594	24.9768	23.9554	22.6641	22.1984	22.1578	24.2449	23.3195	23.5703	23.1444	24.2914	24.5346	25.8634	22.2022	24.3428	22.0097	23.2178	23.6581	23.3631
28.3461	24.8501	24.9817	24.866	22.4559	22.4529	22.534	20.5924	21.2768	20.5768	23.9874	24.453	23.1239	19.5179	NaN	19.2579	21.1336	21.1164	21.0367	NaN	15.7104	16.7703	NaN	NaN	19.1859	20.9508	20.7951	21.201	25.4076	25.5884	25.4237	24.4285	24.4106	24.0939	24.1078	23.6068	NaN	24.7974	24.8645	24.9039	24.6893	22.3128	NaN	22.4584	24.3535	23.8386	24.0206	NaN	NaN	NaN
27.3825	22.4747	21.9606	22.2322	22.6374	22.1278	22.5459	18.6522	19.7341	19.3949	22.0849	21.4965	20.9286	21.9039	22.7341	22.1148	17.36	18.1911	18.234	NaN	19.121	NaN	21.7411	21.7817	21.979	18.5448	18.6462	19.1535	23.8572	24.2794	23.7444	24.9954	24.5644	24.3705	NaN	25.2024	24.7716	24.1644	24.7644	24.1803	23.6555	24.7704	24.4443	24.7866	NaN	NaN	24.4174	NaN	NaN	NaN
25.2531	18.4907	19.3937	19.7983	20.0513	20.5608	20.2233	NaN	NaN	NaN	19.6749	19.489	19.6985	19.7968	19.9996	18.3397	NaN	NaN	NaN	18.3534	17.3178	19.401	18.2775	20.5323	19.0481	NaN	NaN	16.6358	NaN	20.0194	NaN	NaN	NaN	NaN	NaN	NaN	NaN	21.9677	21.9328	21.9284	22.116	NaN	NaN	NaN	NaN	NaN	NaN	NaN	NaN	NaN
27.3302	22.4608	22.9179	21.8018	22.1381	22.1872	22.0353	23.0552	22.9782	23.0169	20.8067	20.0548	22.3749	20.9268	20.6737	21.7748	20.2627	20.0642	20.2053	NaN	17.9354	18.6836	19.9783	19.5326	19.9496	16.5437	16.5074	19.3305	23.1244	23.8399	NaN	24.8751	25.2345	24.6335	NaN	NaN	26.193	23.2919	23.9606	23.4497	23.9206	23.7576	23.3002	24.3898	NaN	NaN	NaN	NaN	NaN	NaN
26.8094	21.9805	21.7136	22.36	19.172	19.7915	19.683	20.5739	20.0653	20.4334	20.2161	20.2691	19.9342	19.5229	19.7426	20.1911	20.4331	20.3658	20.4072	18.1533	18.4141	19.2558	20.0278	20.5661	20.3083	21.1461	21.0684	21.4687	NaN	NaN	NaN	NaN	NaN	NaN	NaN	NaN	NaN	NaN	NaN	NaN	NaN	NaN	NaN	NaN	NaN	NaN	NaN	NaN	NaN	NaN
23.601	NaN	NaN	21.6709	19.2197	19.5038	19.2288	NaN	NaN	NaN	NaN	NaN	NaN	NaN	16.0035	NaN	NaN	NaN	NaN	NaN	NaN	NaN	16.8079	15.7231	14.9142	NaN	18.3994	NaN	NaN	NaN	NaN	20.4488	NaN	NaN	NaN	NaN	NaN	NaN	NaN	NaN	NaN	NaN	NaN	NaN	NaN	NaN	NaN	NaN	NaN	NaN
26.6822	22.251	22.4972	22.4488	21.2809	21.6064	21.7802	18.4437	18.6688	18.4275	21.5953	21.2758	21.3716	21.7099	21.4434	21.4995	18.9592	19.2067	19.0828	17.051	17.9733	17.9061	21.101	21.3404	20.7024	17.8212	18.121	18.6538	25.6101	25.6209	25.697	26.5849	26.9875	27.0631	24.7642	24.7096	24.4268	24.7519	26.6411	26.2469	26.3853	27.6326	27.4678	27.2744	25.5836	25.5868	25.4803	NaN	25.4168	24.9617
29.2003	24.6965	24.4918	24.81	22.2162	22.2017	22.0762	21.3084	20.8252	21.9826	24.518	24.3586	24.2096	21.7161	21.4936	21.6926	23.6218	23.6263	23.1168	17.9165	20.1006	20.439	20.1653	19.938	20.4427	16.5276	20.7099	20.33	24.0201	24.5168	24.706	23.6166	23.1405	23.3675	25.2548	23.1383	23.6567	26.4811	25.5076	25.2627	25.2092	25.0628	23.9986	24.1639	27.0328	26.9221	25.5896	NaN	NaN	22.2993
31.8976	27.6543	27.4222	27.1975	25.3124	25.187	25.4556	24.0537	23.8974	23.9388	27.4514	27.5456	27.2153	25.3846	25.3882	25.3296	25.2864	25.772	25.5451	21.7134	22.6552	22.5646	24.3708	24.6629	24.9519	24.307	24.3307	24.2723	28.8375	28.7985	28.6766	27.7841	27.8438	27.8488	27.6651	27.5447	27.6139	28.6915	28.9491	29.1069	28.7719	28.0957	27.7781	27.9403	28.4064	28.4977	28.3354	26.9402	27.7039	27.1994
32.1243	27.1341	26.7106	26.6927	25.1707	25.5922	25.7395	23.2904	23.2025	23.534	27.1643	26.8209	26.7557	25.869	25.6701	25.8546	24.1665	24.2557	24.1513	24.8193	24.7336	25.7193	26.31	26.8736	26.8397	23.567	23.7599	23.9832	29.1785	28.9803	29.4482	28.4118	29.0281	29.1645	28.0904	28.143	28.4175	30.5772	29.7494	29.7262	29.768	29.658	29.6648	29.4713	28.654	29.0647	29.1097	29.9349	30.4551	30.4563
28.107	25.0415	25.1029	25.1046	24.2768	24.5519	24.0344	22.1957	21.954	22.0513	18.8705	19.7493	17.4422	20.9468	21.6368	19.7957	19.2638	17.3047	17.6211	NaN	15.9092	15.7621	16.6091	16.2839	17.534	17.5516	12.6267	15.7576	26.7004	27.5699	27.7866	26.0892	26.1948	25.7315	26.1075	27.1244	26.0772	22.0616	19.1997	25.3714	22.1568	24.9645	NaN	NaN	NaN	NaN	NaN	NaN	NaN	NaN
22.8549	NaN	NaN	NaN	20.7446	19.9199	20.2656	NaN	NaN	NaN	NaN	NaN	NaN	NaN	NaN	NaN	NaN	NaN	NaN	NaN	NaN	NaN	NaN	NaN	NaN	NaN	NaN	NaN	NaN	NaN	NaN	23.6052	22.9607	23.2754	NaN	NaN	NaN	NaN	NaN	NaN	NaN	NaN	NaN	NaN	NaN	NaN	NaN	NaN	NaN	NaN
32.0557	27.5152	27.5035	27.4996	26.4568	26.6664	26.6769	25.1965	24.6195	24.5567	26.7858	26.7903	26.7657	26.5638	26.3759	26.2755	24.8509	24.831	24.849	22.9847	23.8862	24.2846	26.0211	26.351	26.0578	23.694	23.4846	23.6311	32.9877	32.9566	33.0252	32.2797	32.3147	32.2332	31.8673	32.083	32.2496	32.081	33.2958	33.2709	33.2236	32.1778	32.2708	32.246	32.669	32.6899	32.6469	31.1891	31.1619	31.2966
25.9543	20.9063	21.2337	20.7018	15.8815	17.6864	18.7643	16.6217	17.243	16.2639	21.9768	22.1743	21.998	19.0207	19.0241	20.5718	18.3702	18.7906	16.3429	NaN	14.2275	14.7695	17.3357	17.8334	19.0367	17.9524	16.5661	15.8895	24.1974	22.9739	23.9609	21.1974	22.7587	23.8299	23.1891	22.5209	22.5863	23.9276	25.2132	25.2392	24.9888	23.7153	22.806	23.4532	23.5685	23.0863	NaN	NaN	NaN	NaN
27.7641	24.2366	24.0703	24.4286	24.0327	23.5492	24.1697	21.2938	20.8681	21.1926	21.3691	17.56	20.2922	19.187	19.2176	19.2667	NaN	NaN	NaN	NaN	20.0836	19.1278	20.4579	19.9456	19.2044	19.394	19.4284	18.7279	25.4194	25.16	25.5711	26.4339	26.3044	26.4449	24.4148	24.4886	24.8129	25.0999	NaN	NaN	NaN	NaN	NaN	NaN	NaN	NaN	NaN	NaN	NaN	NaN
30.1365	25.6176	25.6575	25.358	23.2032	22.9723	23.4955	22.8877	22.369	22.8031	24.5443	24.8112	24.6994	23.3112	23.2595	23.2967	23.7048	23.8279	23.8578	20.3456	21.4459	20.8522	22.1971	22.3126	22.125	21.8913	21.778	21.5523	27.0769	26.7423	26.9184	24.5665	24.2631	25.0286	26.0045	23.9867	NaN	27.7688	26.7292	26.2714	26.5205	25.9556	25.6022	25.81	NaN	NaN	NaN	25.0805	25.5718	24.4548
28.6232	22.9979	23.4252	23.6616	22.5473	22.0066	23.101	21.3852	21.4007	21.3926	21.7981	22.1421	22.5987	22.301	21.6727	22.707	21.6862	21.6642	21.8331	17.0779	16.4726	16.4073	23.8576	23.2496	23.3526	13.5424	14.6459	16.1149	23.9806	25.5925	24.3791	25.6111	24.9023	26.0771	25.4288	25.5206	25.4343	24.7441	23.9465	24.1363	24.0513	25.4862	24.9231	25.6486	25.2815	26.1531	26.555	NaN	NaN	NaN
25.4214	20.8442	20.5319	20.5456	20.1529	19.9883	20.0821	16.3471	16.1453	17.4309	20.6869	21.0836	21.2902	18.9058	18.8765	19.3241	17.1125	17.3497	18.2053	NaN	15.2152	16.0334	17.3692	14.8424	NaN	NaN	17.2342	17.959	24.0408	23.5391	23.5541	24.2959	23.9731	23.2266	NaN	NaN	NaN	23.7997	23.9239	24.258	24.5217	NaN	NaN	NaN	NaN	NaN	NaN	NaN	NaN	NaN
30.6969	26.3447	26.5325	26.2891	24.3008	24.3396	24.3825	23.5803	23.3785	23.7522	25.9107	26.2498	26.3904	23.979	24.1785	24.3821	24.4687	24.5194	24.5671	20.4385	22.4079	22.0636	22.678	22.9072	22.8093	22.6089	22.3573	22.6891	28.1423	28.2212	28.0308	26.924	26.9939	27.0509	27.6681	27.5113	27.5674	28.4971	28.2338	28.3326	28.579	27.1612	27.1563	27.2979	28.1494	28.061	27.9903	25.8453	27.0646	26.9039
30.793	26.295	26.4428	26.1691	24.2331	24.0092	24.1704	22.971	23.302	23.5629	25.7239	26.0744	25.8524	24.0569	24.0101	24.0195	24.3354	24.604	24.5463	20.787	22.233	22.1863	23.3331	23.2887	23.168	23.6557	24.4431	23.6878	27.4671	27.5312	27.5057	26.7753	26.5838	26.2173	26.424	26.255	27.3619	28.2439	27.9213	27.8836	28.0141	27.0762	26.76	26.8679	27.3085	27.6668	27.9344	26.5743	26.7516	26.5744
33.2162	27.6943	27.984	27.8116	26.7357	26.9174	26.9638	26.699	27.1175	27.5385	27.4184	27.3366	27.3154	26.0685	25.9139	25.8745	27.5432	26.5669	27.1173	25.2471	25.6447	25.7512	25.957	25.7436	26.0558	25.2562	24.8825	25.1478	30.0719	30.2296	30.242	29.7554	29.6421	29.8894	29.6863	29.7245	29.5319	31.397	30.2778	30.2125	30.382	29.9001	29.6047	29.7303	30.3131	30.5148	30.3484	30.3964	30.7978	30.4755
32.7467	27.5035	27.6959	27.4724	27.007	26.6387	26.8552	24.1526	24.0063	24.2285	27.2537	27.4666	27.4216	26.7671	27.0579	26.8404	25.2957	25.5117	25.3971	23.9742	25.367	25.3747	26.0574	26.2438	26.5723	25.1037	24.4572	25.317	29.4621	29.4579	29.4684	28.6133	28.343	28.4471	29.0937	28.5465	29.0381	30.7926	29.9161	29.752	29.6055	28.8795	28.8919	28.8967	29.9028	30.0657	30.1133	28.7305	29.2026	29.4042
30.9146	27.2783	26.355	26.5988	25.2595	24.8046	25.1956	23.8135	23.6806	23.633	25.7022	25.4916	25.544	24.0372	24.3411	25.1681	24.0038	24.1588	24.1012	20.9583	22.7975	22.7205	24.5312	24.0969	24.0907	22.0196	22.1745	23.0229	28.9432	28.6425	28.8981	28.2061	27.9717	28.3043	28.2719	27.8879	28.1131	28.5645	28.2268	28.1765	28.2018	27.6356	27.5774	27.9159	27.9725	27.9759	27.8691	27.1777	28.6353	28.4574
25.9699	22.4605	22.3247	21.3478	16.1518	20.0493	19.3417	19.0656	18.706	19.2899	20.1642	19.1925	20.407	17.6078	19.3905	20.1833	18.7866	18.8466	18.2338	16.4155	NaN	NaN	16.2005	16.6978	18.1972	16.7406	17.409	18.8405	24.2314	23.7969	23.7418	NaN	22.4519	22.1442	22.8422	23.7386	23.3636	23.5688	23.3983	22.6179	22.7579	21.5951	23.576	23.8775	23.3265	NaN	24.7222	NaN	NaN	NaN
25.7092	21.5445	21.7628	21.639	20.4677	19.5599	19.7736	19.4722	19.1746	19.0591	21.5732	20.7517	20.6422	18.8056	18.6399	18.7049	18.067	19.1011	19.3792	15.5273	NaN	15.8714	17.9583	16.7492	18.2518	16.4807	17.6091	16.2976	23.8936	24.1012	23.9949	23.6032	23.104	23.6448	24.0173	24.2846	24.1722	21.8292	24.0026	23.5293	23.5855	22.819	22.4033	22.6689	NaN	24.2118	23.745	NaN	NaN	NaN
25.3066	21.3861	21.8925	21.3378	20.4419	21.2483	19.5535	18.9544	19.0494	18.9111	17.7414	17.6924	16.7688	16.0255	NaN	15.3695	NaN	21.8365	21.9098	NaN	15.6482	NaN	NaN	NaN	NaN	17.7957	14.8607	15.8352	23.3184	23.6079	23.0677	23.234	23.3762	23.8032	23.2379	23.1414	22.99	NaN	NaN	NaN	NaN	NaN	NaN	NaN	NaN	NaN	NaN	NaN	NaN	NaN
24.5398	20.6683	19.5973	20.498	NaN	16.1538	18.4623	14.8135	16.9984	NaN	17.3211	17.9642	17.372	16.6594	17.5387	14.1717	17.778	NaN	NaN	NaN	16.5808	NaN	18.65	18.6976	19.2637	13.8906	14.7704	16.1633	22.1366	21.7949	22.6769	NaN	22.3309	NaN	NaN	NaN	NaN	NaN	NaN	NaN	NaN	NaN	NaN	NaN	NaN	NaN	NaN	NaN	NaN	NaN
28.3577	22.8293	23.6037	23.9939	22.8255	22.9576	22.9637	20.8685	20.775	20.4246	23.9896	24.0714	24.2235	22.6479	22.6473	22.6425	21.0393	20.1524	19.9454	18.2746	20.1173	19.5763	22.0451	22.0365	22.6468	19.9042	19.9959	20.8173	24.3657	24.894	24.7757	25.04	26.0944	25.3503	25.2854	25.607	25.5015	24.6731	24.8958	24.9862	24.6557	26.3607	26.4884	25.7454	25.2525	24.985	24.1636	NaN	25.877	NaN
32.8075	28.0344	28.1154	28.1461	26.2506	26.2793	26.4444	25.3166	25.2518	25.4593	28.0079	28.4503	28.2667	26.4476	26.5353	26.5968	26.3356	26.4596	26.5209	22.8864	24.4122	24.3745	26.0565	26.0784	26.1347	23.271	24.1226	24.3599	30.3053	30.3899	30.5575	29.6214	29.635	29.6598	30.3821	29.9091	30.1939	31.5329	30.7159	30.9248	30.9852	30.2447	30.0761	30.1052	31.0564	31.2079	31.1616	29.4982	30.1296	30.1562
28.373	22.9455	22.9006	22.0992	22.4185	21.0971	21.5672	20.3847	20.8082	20.9809	23.7291	23.7135	23.6595	22.9331	22.972	22.9128	21.3749	21.032	19.5693	18.5097	20.1903	20.5677	22.0903	22.3366	22.596	19.426	20.76	20.4348	23.9972	23.7932	23.412	24.6443	24.2657	24.4569	24.9876	25.0302	24.9124	26.6099	25.6204	25.6889	25.3082	25.6903	25.4469	25.8375	25.1822	25.6822	23.434	25.3343	25.7347	26.0095
28.9279	23.757	23.4493	23.6664	23.3382	23.7349	23.6899	20.5445	20.6031	20.5065	18.2836	18.8685	19.1118	15.709	18.1443	19.0881	20.3429	19.9858	19.8528	NaN	16.4635	20.3795	23.4315	23.2519	23.3533	19.1503	20.0179	20.0197	24.9542	24.6696	25.2895	25.6888	25.8273	25.757	24.8716	24.868	24.7952	24.9953	20.6823	20.4929	21.3811	NaN	NaN	22.312	23.4068	22.7654	23.2901	NaN	19.1091	NaN
25.242	20.4235	19.4968	20.6701	NaN	14.2353	NaN	17.0116	18.7264	17.0812	20.0315	19.3559	19.854	19.3039	NaN	17.1932	19.0169	19.762	18.754	NaN	NaN	21.0438	19.3209	16.9095	19.0186	17.0365	17.1122	17.1004	21.7582	NaN	22.8874	NaN	NaN	NaN	NaN	22.7381	NaN	22.1647	22.1022	NaN	22.7477	NaN	NaN	NaN	23.1141	23.2966	NaN	NaN	NaN	NaN
27.8181	24.8247	24.2954	24.1178	23.4505	23.9305	23.9109	21.0601	19.9079	21.4518	22.4157	21.8702	22.5426	16.4674	21.9003	17.9294	20.6284	20.593	20.7612	20.3527	NaN	NaN	21.9182	23.2693	16.3645	17.6198	17.6175	17.703	26.6958	26.743	26.4569	24.8458	24.9752	24.8007	24.1446	NaN	25.81	23.7345	25.5647	25.0817	25.4951	NaN	24.4866	23.1863	NaN	NaN	NaN	25.1232	NaN	NaN
31.9745	27.3409	27.3075	27.208	26.5172	26.5612	26.6144	24.4855	24.9587	24.5683	26.6333	26.684	26.6946	26.0085	26.6085	26.228	25.7566	25.669	25.7995	23.039	23.9278	24.5063	25.1138	25.4032	25.1439	23.6676	24.3324	24.2605	28.7158	28.8579	28.8378	27.5929	27.6799	27.4706	26.8528	27.3142	27.1323	28.0946	28.5419	28.5649	28.8427	28.1164	28.0181	27.8818	27.6779	27.9349	28.0734	26.8528	26.4377	27.047
32.0338	27.7242	27.8706	27.7499	26.7889	27.1508	27.039	25.0036	24.9978	24.9683	26.9822	27.0313	26.9356	26.179	26.1472	26.3281	24.617	24.6509	24.5833	20.1848	21.3987	22.1837	24.9452	25.2038	24.836	22.0766	22.751	22.9608	29.73	29.6736	29.8524	29.9389	30.155	30.0526	29.4538	29.5183	29.4977	28.9743	29.6133	29.6944	29.6052	29.529	29.7455	29.8931	29.1496	29.04	28.9628	26.6935	27.2557	27.185
28.9503	23.5716	23.9779	24.082	24.4448	24.4773	24.3903	22.4049	22.285	22.4869	21.6937	23.0095	22.1384	21.9105	22.1074	22.2765	21.0913	21.6708	21.4152	18.9738	19.8931	19.763	22.9394	22.9044	23.1594	23.4623	23.3309	22.907	24.5237	24.0398	24.4482	26.667	26.8323	26.5723	NaN	NaN	NaN	26.111	24.2082	25.0176	24.7183	25.9439	25.7623	26.4314	NaN	23.6403	NaN	NaN	26.0788	26.3239
28.4284	23.4885	23.385	22.9473	23.8451	23.7913	23.8174	20.0877	NaN	NaN	22.42	22.7278	22.3595	20.6587	21.0884	20.8982	21.7161	21.8992	21.8702	19.5136	21.4971	21.3141	19.7168	21.4769	21.2612	22.4209	23.2228	22.3482	NaN	NaN	NaN	NaN	NaN	22.5087	NaN	NaN	NaN	24.3216	22.7605	24.3075	22.8826	NaN	NaN	22.7723	24.5035	25.0895	24.9903	NaN	NaN	NaN
32.8789	28.7327	28.7173	29.0867	28.4815	28.4399	28.7349	25.7101	25.6495	25.6448	26.1339	26.4112	26.1359	26.1691	26.0739	26.1159	23.6504	23.6144	23.6239	22.5203	24.1026	25.0377	27.023	27.3764	26.7786	23.9327	24.1877	24.8135	30.3658	30.2742	30.3686	31.3368	31.4861	31.425	29.4502	29.2504	29.6022	29.2593	27.9525	28.1974	27.88	29.4037	29.5771	29.4399	27.7731	27.3432	27.3868	29.3373	29.4406	29.91
29.6345	25.6496	25.7532	25.436	24.4029	24.4158	24.1705	23.0154	22.7167	22.8672	24.6104	24.8752	25.0212	24.407	24.1521	24.1925	23.4879	24.1384	23.586	18.1845	18.8206	18.6907	22.1813	21.8422	22.1705	NaN	18.8349	20.351	27.2512	27.098	27.005	26.2735	26.5873	26.3542	26.4607	26.5372	26.3105	26.036	26.0449	26.1117	26.4137	26.366	26.0462	26.1284	27.1824	27.0199	26.8108	NaN	NaN	NaN
25.8552	22.1252	22.3182	21.5336	21.5522	21.1913	21.4978	19.8819	20.2733	19.0321	17.5192	19.2577	19.0586	18.1096	18.2608	16.6432	19.1243	14.6367	18.6718	NaN	NaN	13.9937	NaN	19.7505	NaN	15.1222	17.0817	10.7417	23.9952	23.9491	23.251	24.4281	25.078	24.7884	24.2343	24.736	23.874	NaN	NaN	NaN	NaN	NaN	NaN	NaN	NaN	NaN	NaN	NaN	NaN	NaN
29.5622	24.6628	25.0412	24.5043	22.914	23.0153	23.1333	22.2799	22.1695	22.1755	23.9196	24.1601	24.2153	23.9541	23.6391	23.9747	22.6587	22.8187	22.5666	19.0462	21.5424	21.7374	23.4306	22.8069	23.183	21.8617	21.5483	22.2441	27.07	27.0782	26.953	27.1712	26.8497	26.9274	26.7828	27.0351	26.8425	27.8921	26.7806	26.9679	27.1039	27.9935	27.8891	27.9544	27.4716	26.9454	27.272	26.5088	28.1143	28.0406
24.2466	17.324	17.8227	NaN	15.1681	NaN	16.8109	NaN	16.9279	16.9463	18.1216	19.007	17.5418	18.7136	17.66	20.1254	NaN	17.8078	19.2055	NaN	NaN	15.914	18.0289	15.2841	14.0828	NaN	13.4416	18.1317	NaN	NaN	NaN	NaN	NaN	NaN	NaN	NaN	NaN	22.8671	NaN	NaN	NaN	NaN	NaN	21.9708	NaN	NaN	NaN	NaN	NaN	NaN
27.9903	24.707	24.3514	24.1348	24.2289	24.2992	24.3294	22.5748	21.5203	21.7619	22.6561	22.2913	20.6713	16.2223	21.0065	21.3854	21.6602	20.9103	18.3714	NaN	17.8514	20.8844	20.4591	19.7082	NaN	18.8525	19.1767	18.608	26.0894	25.9404	25.6698	25.0029	25.183	25.4426	25.9842	25.9646	25.6102	23.6725	23.4801	24.479	23.5456	20.5874	23.2513	23.9236	24.5103	23.5769	NaN	NaN	NaN	NaN
34.3043	31.764	31.3402	30.9841	30.76	30.8078	30.7846	28.4388	28.7116	28.7655	25.9533	25.5316	25.6438	25.7353	25.266	25.2666	23.2246	22.9332	23.2637	17.528	20.7649	20.4807	25.1954	25.1784	25.1061	23.3022	23.1738	23.6193	32.4523	32.2746	32.0641	32.9273	32.9932	32.9509	31.7902	31.7279	32.0987	27.4294	27.3855	26.7363	26.8797	28.4324	28.1186	28.277	26.7042	26.8656	26.8974	NaN	26.2229	25.362
24.9665	21.1493	21.1243	NaN	20.6248	20.6497	20.6539	NaN	NaN	NaN	20.2761	20.0767	NaN	18.8857	18.7859	18.6149	NaN	NaN	NaN	NaN	NaN	NaN	NaN	NaN	NaN	19.1657	18.2597	17.7568	NaN	NaN	NaN	22.7736	22.8431	22.8301	NaN	NaN	NaN	NaN	NaN	NaN	NaN	NaN	NaN	NaN	NaN	NaN	NaN	NaN	NaN	NaN
26.8789	21.6285	21.1372	20.8434	20.7871	20.5956	19.7373	19.7713	17.9427	18.9408	21.8805	22.0823	21.9981	18.4267	22.0556	22.1864	20.9712	20.9423	21.1013	16.4421	18.1747	17.6646	18.0125	19.5103	20.2025	18.3222	17.6653	19.3831	23.4383	23.3756	23.4255	24.3548	24.251	23.1636	24.8656	NaN	24.4543	24.4743	24.0195	24.3002	24.2878	23.1937	24.2421	24.5547	24.7627	24.5374	24.9584	NaN	24.8712	24.2804
29.4562	20.2005	21.7896	21.809	21.5418	22.3079	22.5177	19.3042	19.9718	19.6074	23.7025	23.9561	23.7892	22.7951	24.954	23.4017	22.1436	22.2223	22.172	22.5527	22.0757	22.7957	23.4579	24.2886	24.3992	21.7752	21.7662	21.235	NaN	24.5588	24.7541	25.5194	25.7497	25.8167	25.255	25.4807	25.884	27.0993	25.7761	25.7057	25.7026	26.6005	28.0406	26.3697	26.1964	25.6106	25.2813	28.1767	27.6986	27.4544
25.4799	21.9725	21.8299	21.1639	NaN	19.059	20.5793	NaN	19.6273	18.6941	21.1333	19.6993	21.2334	19.4842	18.3427	18.4091	18.4732	18.599	19.9927	NaN	NaN	NaN	NaN	NaN	NaN	16.5752	16.8579	16.6526	22.6055	NaN	22.5155	NaN	NaN	NaN	NaN	NaN	NaN	NaN	NaN	NaN	21.8954	22.5822	22.5815	NaN	NaN	NaN	NaN	NaN	NaN	NaN
26.4196	22.7387	23.0146	22.1479	22.3087	21.9518	20.3352	18.9259	18.4232	19.5463	21.4606	20.517	21.0279	21.5626	20.7295	21.6546	17.8515	18.6436	17.9933	15.6676	19.1738	19.3675	18.1244	17.0709	16.8829	NaN	17.2824	16.2056	25.2751	25.7046	25.3395	25.9068	25.6749	26.1651	25.3061	24.8604	25.2764	22.9121	24.2629	24.4466	24.2263	25.8375	26.0367	25.6524	24.4514	25.1394	NaN	NaN	NaN	NaN
33.9594	29.798	29.9666	29.6791	27.8126	27.7646	27.8853	27.0712	27.0933	27.1607	28.5703	29.1163	28.6041	26.5537	26.4274	26.6906	26.9611	27.2862	27.2581	25.3607	26.6527	26.7226	26.9862	26.9761	26.9192	26.0856	27.4128	26.5858	29.9235	30.1021	30.0259	29.7699	29.7453	29.7216	29.3999	29.3998	29.4882	29.9738	29.5431	29.8713	29.4881	28.9281	28.7497	28.9738	29.2408	29.3553	29.4174	30.1576	30.675	30.579
29.6377	26.2038	25.7425	25.3137	24.8436	25.4268	25.1183	22.9676	22.7925	23.2279	23.8873	23.1535	23.366	22.0857	21.8196	22.4398	21.6535	19.0548	21.8392	23.0919	22.736	23.5612	22.318	23.0444	23.6086	21.5802	22.0874	21.9703	28.1437	27.9074	27.8575	27.5289	27.3184	27.0865	27.5182	27.5187	27.7192	26.5107	26.1154	25.8183	25.8483	25.5121	25.7473	26.1953	25.2349	NaN	25.3374	28.2834	28.4371	28.4857
31.6289	26.2743	26.5028	26.3788	25.8663	26.1	26.2378	23.0828	23.1761	23.3028	26.1028	25.7849	26.0414	25.2451	25.3456	25.2849	23.3361	23.4522	23.2096	24.6527	25.0132	25.1235	25.4549	26.0596	25.9598	22.9896	22.8939	23.6046	28.6275	29.1489	28.8661	28.9494	28.8382	29.5669	27.661	27.8241	27.7922	28.7602	28.6491	28.3955	28.6868	28.6159	28.8803	29.0405	28.3707	27.9377	27.6858	29.2038	29.5426	29.5921
23.891	NaN	NaN	NaN	NaN	NaN	NaN	NaN	NaN	NaN	NaN	NaN	NaN	NaN	NaN	NaN	NaN	NaN	NaN	NaN	NaN	NaN	NaN	NaN	NaN	NaN	18.1828	17.4683	NaN	NaN	NaN	NaN	NaN	NaN	NaN	NaN	NaN	NaN	NaN	NaN	NaN	NaN	NaN	NaN	NaN	NaN	NaN	NaN	NaN	NaN
25.1338	22.1697	22.5571	22.4104	20.0751	20.1922	21.0397	NaN	18.5104	17.1691	NaN	NaN	19.0775	19.0036	18.8971	NaN	17.1589	NaN	NaN	NaN	NaN	NaN	NaN	NaN	NaN	NaN	15.5561	NaN	NaN	NaN	NaN	22.7453	23.1905	23.2777	NaN	NaN	NaN	22.0577	NaN	NaN	NaN	22.7229	NaN	NaN	NaN	NaN	NaN	NaN	NaN	NaN
29.6301	25.4024	25.3319	25.218	23.2488	23.2472	23.6765	21.5143	21.9921	22.1097	24.1733	24.3246	24.1615	22.869	23.2991	22.3644	22.628	22.7049	22.8611	18.1542	20.1767	20.5597	22.4938	22.5149	23.2562	21.94	22.677	22.8927	26.5415	26.8701	26.7439	26.269	26.2104	26.5564	25.916	25.9245	26.1909	27.1854	26.4087	26.4421	26.271	25.8845	25.7289	25.2857	26.6356	26.428	26.6176	24.9793	25.9426	26.4722
24.3063	21.0701	21.4844	21.5191	16.2873	16.9363	21.4556	NaN	17.347	NaN	17.7896	17.4687	NaN	NaN	13.3458	15.3557	16.0851	14.2527	NaN	NaN	16.4389	NaN	13.6627	NaN	15.8962	16.8476	16.5823	17.22	22.7286	23.1267	23.076	21.8099	22.1162	NaN	NaN	22.2996	NaN	22.5516	21.641	NaN	NaN	NaN	NaN	NaN	NaN	NaN	NaN	NaN	NaN	NaN
30.2541	25.737	25.3237	24.9148	25.5539	24.8306	25.0914	22.3512	22.4847	22.6113	24.0912	24.284	24.0241	23.9511	24.5422	24.3066	22.4313	22.8216	23.2144	20.4227	22.4936	22.8255	23.8809	24.4253	24.5757	22.7881	22.6961	23.0308	27.0276	26.7789	26.9004	27.3399	27.1131	27.7124	26.8771	26.9387	27.0841	27.5209	26.4773	26.5868	26.2771	27.16	27.3223	27.3988	26.3059	27.0314	26.8661	26.4424	27.6442	27.5639
28.686	23.854	24.3221	23.9601	21.8912	20.4374	22.0684	21.6799	21.9265	21.8753	23.2673	23.4098	23.6538	22.9865	22.6437	22.7418	22.2647	22.0748	21.7007	18.3502	19.6022	18.9643	21.8402	22.3793	22.7824	20.9415	21.0012	21.2455	26.3219	26.6842	26.345	25.8797	25.0457	25.6894	26.1566	26.2725	26.3312	25.3379	26.2866	26.3742	26.3971	26.6538	26.3643	26.581	26.756	26.5938	26.3526	25.3518	25.5051	24.7112
33.5744	28.8542	28.9201	28.7378	27.7927	27.824	27.769	25.8532	25.7224	25.7928	27.828	28.1675	28.151	27.5751	27.652	27.4867	25.7316	25.9825	25.9072	24.4964	25.6809	25.9247	27.6674	27.8979	27.9	24.3045	24.7425	25.3244	31.3405	31.5114	31.4774	30.6264	30.8472	30.6789	30.6357	30.1004	30.3781	31.6747	30.792	30.968	30.9878	30.5533	30.773	30.6864	29.8584	30.1419	30.2051	30.8518	30.5615	31.1882
23.9219	19.8351	NaN	19.4519	19.6131	20.7395	19.856	15.483	17.2842	17.6828	18.8581	17.0359	19.4857	17.0571	NaN	NaN	14.1644	15.4409	15.5798	NaN	NaN	NaN	18.0118	18.5203	17.8397	16.3638	NaN	16.0084	NaN	NaN	NaN	NaN	NaN	NaN	NaN	NaN	NaN	NaN	NaN	NaN	NaN	NaN	NaN	NaN	NaN	NaN	NaN	NaN	NaN	NaN
29.5943	25.4367	25.6068	25.2562	23.7139	23.6977	24.0614	22.7037	22.6274	22.9218	24.3624	24.6284	24.4123	23.1543	22.9725	22.9411	21.2192	21.6025	22.3554	18.7716	20.3988	19.9962	22.4119	21.639	22.5809	16.9685	17.6572	20.7788	27.6005	27.3145	27.2297	26.8288	26.6854	26.5441	26.5194	26.7323	26.6676	27.5304	26.6391	26.7743	26.8654	26.0079	25.7917	25.6535	26.4821	26.1458	26.4817	25.8471	26.2828	26.172
30.125	24.4425	24.5963	24.6119	24.1462	24.3455	24.5027	23.0534	23.0843	23.0519	25.2481	25.5637	25.7363	24.5381	24.5588	24.9208	24.6629	24.8871	24.8562	23.1008	23.121	23.67	23.9637	24.1534	24.5773	23.1475	23.4485	23.1724	27.1712	27.4004	27.2884	26.7201	26.8655	26.8379	27.4525	27.3326	27.2699	27.0069	28.0315	28.2623	28.587	27.7512	27.6604	27.9406	28.6316	28.7394	28.66	27.6877	28.2227	27.7878
33.4535	28.3275	28.4066	28.5885	27.5449	27.6598	27.652	26.0783	26.1912	26.328	28.2978	28.6865	28.297	27.3616	27.4666	27.5368	27.1294	27.4778	27.4901	23.69	25.1025	25.2123	26.3723	26.5009	26.5731	26.1093	25.1443	26.0154	29.7211	29.7809	30.145	30.2423	30.293	30.2899	30.048	29.7592	30.1879	30.5618	30.6022	30.779	30.4995	30.8404	30.8154	30.7129	30.712	30.8281	30.7433	29.7192	29.9164	29.7331
27.8638	23.3669	23.2887	23.4237	21.9573	21.3241	23.2063	21.4169	21.449	21.31	22.3323	22.7626	21.741	20.9984	20.0382	20.537	20.8382	19.7191	19.9844	16.0291	20.0044	19.4723	19.0249	20.7472	19.9493	20.1435	19.6395	19.5928	25.4914	25.6242	25.8007	24.8534	25.2756	25.1342	26.3825	25.8221	26.1793	25.3559	25.135	25.4121	24.9633	25.1351	24.2994	25.0889	26.016	24.9523	24.5353	24.4634	24.981	25.4468
26.5563	22.8885	23.2847	22.8558	20.8477	19.4221	21.1575	20.1608	19.7994	19.9672	18.4502	20.4299	20.7914	19.465	19.7941	19.5384	NaN	NaN	NaN	16.0833	NaN	17.4878	20.9953	21.0669	19.8478	16.1044	15.7051	16.8971	24.3277	25.3066	25.1119	23.5572	23.7506	23.8879	25.2928	24.1825	24.5964	22.2669	20.8997	23.308	NaN	24.1154	24.1801	NaN	NaN	NaN	NaN	NaN	NaN	NaN
27.5923	21.947	22.6352	22.3903	23.4685	22.2941	23.0223	18.6264	17.8074	18.709	22.163	22.3035	22.1169	21.449	21.675	21.7906	18.6782	18.4979	16.8164	18.8183	18.6385	19.5872	22.7654	21.6121	22.5106	17.9014	17.8573	18.0125	25.1587	25.3917	24.3896	26.1649	25.7273	26.0368	25.3182	24.7199	26.0135	24.4018	25.2929	24.6653	25.1003	24.7146	25.543	25.2599	25.6147	NaN	NaN	27.5085	24.3253	24.903
29.783	24.58	25.2759	24.8575	23.5226	23.3347	23.0584	22.7517	22.279	22.2365	23.5677	23.794	23.6197	21.7438	21.3417	21.9074	21.1433	21.3196	21.541	19.3061	22.507	21.5171	23.3235	24.4702	23.5483	21.1596	21.7265	22.0216	27.0565	27.3112	27.041	26.9218	26.2983	26.5769	27.3967	27.094	27.0005	28.1417	26.3944	26.676	26.4532	26.3926	25.3088	25.6765	26.0442	25.3636	26.2758	26.3799	28.1625	27.049
29.7765	25.1312	25.3933	25.0708	25.9266	25.7489	25.4671	20.4491	NaN	21.2084	24.7923	24.8496	24.7974	22.7415	22.8165	22.8004	21.2842	21.8475	22.1952	20.3117	20.6879	20.9015	21.3396	21.1313	21.0285	18.9149	17.7623	18.1745	25.4102	25.4283	25.3215	27.4233	27.3462	27.1403	NaN	NaN	NaN	26.3265	25.8495	25.684	25.7775	26.0349	25.7742	25.7716	NaN	23.9306	24.2111	NaN	NaN	NaN
33.8044	29.7661	29.8025	29.7467	28.3199	28.3247	28.4118	27.2723	27.2343	27.2444	28.7738	28.8548	28.7807	27.9562	27.8309	27.9386	26.8252	26.7428	26.8213	24.6347	25.6467	25.8185	27.3042	27.5693	27.2943	26.4462	26.2559	26.5303	32.8474	32.863	32.8365	32.1248	32.0668	32.169	32.2617	32.3276	32.3445	32.081	32.5632	32.5537	32.5555	31.6803	31.6679	31.7266	31.748	31.776	31.8508	31.4844	31.483	31.3729
24.2275	20.4654	20.1856	20.8188	NaN	NaN	NaN	NaN	17.0031	NaN	18.8992	20.0506	19.7175	15.8779	16.9177	16.1105	15.8614	NaN	16.521	NaN	NaN	NaN	16.8056	NaN	15.0198	17.3267	16.1299	15.6272	NaN	NaN	NaN	NaN	NaN	NaN	NaN	NaN	NaN	NaN	22.4412	22.7998	23.3088	NaN	NaN	NaN	NaN	NaN	NaN	NaN	NaN	NaN
28.8683	25.3433	25.3955	25.4089	24.1368	24.418	24.609	22.339	22.4048	22.4513	23.0354	22.7264	22.8968	23.0123	23.168	23.0828	20.3949	21.1664	20.6178	14.6773	19.6913	20.3869	22.9212	22.5044	22.0695	20.6467	20.3179	20.7765	28.0172	28.1446	28.0628	28.2897	28.3795	28.5879	27.6573	27.8779	27.674	26.0906	26.7486	26.5172	26.4998	27.4166	27.4701	27.2548	26.3653	26.5393	26.5297	NaN	26.7065	26.5164
27.459	22.5669	22.9313	22.7532	22.5863	22.916	23.2408	16.9034	20.6691	20.014	22.1853	22.4857	22.3747	20.4868	20.8448	21.1036	20.2504	19.5319	19.6335	NaN	14.8865	NaN	22.1235	21.7992	20.5767	19.3823	19.8243	19.1421	24.9032	24.005	23.911	25.2049	25.3979	25.3598	NaN	25.1312	25.0702	24.4229	24.0234	23.3498	23.8158	24.9954	24.6258	24.6035	24.4327	24.0304	24.1036	NaN	NaN	NaN
30.4555	25.2426	25.2881	25.0943	26.5795	26.2975	25.9352	23.7869	23.7211	23.848	23.6865	23.3298	23.5698	22.9217	24.9887	22.9567	23.4289	23.6118	23.399	23.8452	24.3856	23.5165	24.7554	26.0583	24.4472	21.7028	22.1221	22.4719	26.7923	26.6806	26.6378	27.6804	27.5316	27.4591	26.7633	26.0898	26.0944	26.3159	25.6683	25.2403	25.4899	25.6296	25.6241	25.4454	25.6002	25.2383	25.8374	28.363	27.4426	27.1199
24.1124	16.9289	15.6944	18.0067	18.8462	16.6457	18.9169	NaN	NaN	NaN	20.1634	19.7539	20.4008	14.1953	16.1823	15.2116	18.3277	18.3958	18.3953	NaN	NaN	NaN	NaN	NaN	NaN	NaN	NaN	14.4347	20.1857	NaN	20.5114	NaN	NaN	NaN	NaN	NaN	NaN	NaN	21.5127	21.1535	21.6019	NaN	NaN	NaN	22.3599	21.2659	22.0851	NaN	NaN	NaN
27.218	NaN	NaN	20.2137	21.1788	21.0889	21.1069	19.5164	NaN	22.0527	22.477	22.8285	22.2374	21.8554	21.8932	21.995	20.7702	20.7137	21.553	NaN	NaN	NaN	20.2774	20.3277	20.4951	21.4179	NaN	19.5461	NaN	NaN	NaN	NaN	NaN	NaN	NaN	NaN	NaN	NaN	NaN	NaN	NaN	NaN	NaN	NaN	NaN	NaN	NaN	NaN	NaN	NaN
28.6834	24.5824	24.6258	24.2423	22.0732	22.2256	22.6748	21.1978	21.0288	21.2729	23.167	23.6659	23.5109	23.3631	23.0545	23.0804	21.5666	21.6864	21.7667	18.4031	19.6973	17.6495	20.9169	21.6319	20.0798	20.7333	20.9302	21.4326	26.6788	26.863	26.5084	26.0774	26.2761	26.1585	25.078	24.771	24.4792	25.0186	25.643	25.8139	25.7978	26.582	26.6608	26.8406	25.722	25.7677	25.7837	25.8582	25.7381	NaN
29.3079	23.8376	23.2227	23.9967	22.9274	22.9175	23.1915	21.275	21.0907	20.8417	23.5924	23.2925	23.651	22.9988	22.6536	22.3698	20.4615	20.745	20.2774	21.952	22.7357	22.4684	23.5669	22.7354	24.0293	19.8728	19.31	21.2279	25.8464	25.2833	26.1854	24.6916	25.0741	24.818	25.7186	26.541	25.5865	27.8425	25.4871	24.9352	25.3972	24.6862	25.1654	24.431	25.1381	24.557	24.3989	27.1803	27.2153	27.4264
26.2889	21.5849	22.2388	21.2154	21.6491	21.3704	21.5311	17.9686	17.8381	17.8236	20.3727	20.882	21.9502	17.2291	19.7975	16.1966	NaN	18.9608	19.2947	NaN	NaN	19.4343	18.1348	19.15	15.7853	NaN	15.3845	16.8738	22.6591	22.8381	23.0211	22.7611	23.5055	23.6057	NaN	NaN	21.8327	22.8945	22.0374	22.2106	23.1541	21.9029	22.4902	NaN	NaN	NaN	22.4637	NaN	NaN	24.171
29.9873	25.7789	24.863	25.4892	24.6643	24.6043	24.5216	22.162	22.762	22.3805	25.5506	25.4328	25.5843	23.8146	23.8155	23.7593	23.7656	24.0124	23.8543	21.6538	18.2638	21.8198	21.7666	21.9786	21.9789	21.7486	21.9054	21.8041	25.9387	25.3168	25.7161	25.5262	25.4547	25.1401	24.5403	25.0231	24.6946	25.5548	26.4275	26.2858	26.4638	26.1877	25.5501	25.8112	26.236	26.5412	25.7845	24.7973	NaN	23.7714
23.4425	20.6449	16.897	20.8904	NaN	17.5973	NaN	NaN	NaN	15.206	NaN	16.8604	NaN	18.5611	18.2543	NaN	NaN	17.4522	NaN	NaN	NaN	NaN	15.1249	NaN	NaN	11.9634	NaN	13.1293	NaN	NaN	NaN	NaN	NaN	NaN	NaN	NaN	NaN	NaN	NaN	NaN	NaN	NaN	NaN	NaN	NaN	NaN	NaN	NaN	NaN	NaN
28.1585	24.6892	24.6078	24.3321	23.324	23.1335	23.3737	20.9405	20.7398	21.158	20.3261	18.232	19.5463	15.6283	15.489	18.6241	NaN	NaN	NaN	NaN	NaN	NaN	NaN	NaN	18.7092	18.7405	17.8754	17.9466	25.8863	25.5611	25.3436	24.2571	24.3607	24.2418	24.2323	23.954	24.117	22.4108	22.3487	NaN	21.9179	NaN	NaN	21.3479	NaN	NaN	NaN	NaN	NaN	NaN
30.3407	24.2643	24.4085	24.0817	25.6153	26.06	25.7085	22.1032	22.2497	22.1515	23.1334	23.0222	23.0744	23.7081	23.3899	23.173	20.2574	20.4969	20.5498	25.3748	25.3847	24.5725	24.9589	25.53	24.7766	22.5361	22.9539	22.8832	26.6037	26.6326	26.2462	27.9841	28.2409	28.0908	26.2546	26.4975	26.4062	28.6135	26.6326	26.4121	26.5224	26.8934	26.968	26.135	NaN	25.5749	24.7758	30.6888	30.6476	29.8801
27.9676	23.7551	24.1632	23.3151	22.1007	22.6559	22.4363	21.0725	20.9757	20.8071	22.9304	22.9005	23.3766	22.0315	21.9734	21.752	20.8	20.5643	20.2085	16.3203	16.1334	NaN	21.6472	21.3205	21.046	18.6004	18.7938	19.313	26.4959	26.6338	26.4663	26.3341	26.765	25.9579	26.2182	26.3863	26.0904	25.5369	26.3908	26.1435	26.6353	26.1904	25.6557	25.8866	26.3983	26.1122	24.9825	NaN	NaN	NaN
24.9755	21.0661	20.7901	21.0947	20.6773	20.273	20.8651	NaN	16.9048	17.6612	17.8319	15.9351	17.8326	18.5179	18.6101	16.0619	15.9278	16.4464	NaN	17.5459	19.3065	17.358	19.2265	16.2827	20.0526	17.7613	17.3685	17.5544	23.3254	24.0272	22.3657	25.4009	24.3516	24.8619	NaN	NaN	23.716	NaN	22.5169	NaN	NaN	23.9732	NaN	NaN	NaN	22.1662	NaN	NaN	NaN	NaN
26.9528	22.6416	23.0759	22.3908	22.0349	22.8008	21.9675	19.6411	19.8467	19.7176	22.0377	22.4244	21.9478	20.6699	21.5318	21.5104	19.7202	19.2935	19.272	NaN	NaN	14.8744	18.7744	18.8141	17.7344	17.2438	17.5342	19.0553	24.5845	24.6384	24.3314	24.8308	24.6598	23.8489	23.9531	24.8986	23.8718	24.1627	23.7068	24.0686	23.9338	23.8865	24.1401	23.9805	23.9794	23.8967	24.128	NaN	NaN	NaN
30.1179	22.2906	21.5037	21.4343	19.5152	18.9499	19.9229	19.4658	19.7278	19.2779	25.8154	25.6738	25.6233	24.7714	24.457	25.028	23.0992	23.3991	23.0306	22.4687	22.5644	23.1288	24.1434	24.1553	23.3827	21.925	22.1901	22.0978	25.6423	24.8381	24.8349	24.2708	23.269	24.2778	25.1556	24.87	23.7124	28.4961	28.8483	28.998	29.121	28.503	28.3099	28.4994	28.4939	28.8352	28.3675	28.052	28.1471	28.1686
29.0673	22.3181	22.3325	22.9161	19.3102	19.9323	19.7048	20.1435	21.1014	21.2215	24.0508	24.0717	24.2518	23.2087	23.2761	23.2344	21.0898	20.8029	21.0673	17.7674	20.0558	19.1341	20.7073	20.7949	21.9373	20.1193	20.5369	21.4464	24.6052	24.95	25.4148	24.0832	24.6022	24.906	25.5357	26.5631	26.683	27.5153	26.6558	26.8153	26.9235	26.4	26.4253	26.4324	26.8082	26.3005	26.374	24.8661	25.2088	NaN
27.9652	24.2768	24.4528	24.4429	22.2791	21.2582	21.6063	20.7706	20.269	19.4341	21.9293	22.0895	23.135	19.1064	20.7063	20.074	20.4392	22.5598	21.4408	19.2336	19.1838	18.7736	21.5901	21.3719	22.275	19.7446	19.1552	19.9933	24.7314	26.2975	26.6141	NaN	NaN	NaN	NaN	NaN	NaN	25.9879	25.2975	25.3108	25.1625	24.3257	24.6119	24.4581	26.0376	25.9425	25.2535	24.9389	25.4032	25.0258
30.7396	25.2749	25.3003	25.2134	25.231	25.3378	25.2844	22.6309	22.3117	22.5341	24.8824	25.1067	25.4211	25.3848	24.8633	24.9202	23.0954	23.3728	23.2247	23.4158	24.1918	23.7712	25.2158	25.2604	25.0238	22.2734	22.3055	22.9047	27.6823	27.7881	27.7039	27.3936	27.3637	27.5183	27.651	26.9793	27.1012	28.7321	27.9202	28.0341	28.1935	27.3483	27.3821	27.1957	27.8831	28.0182	27.7394	27.9999	28.0636	28.2849
25.2486	19.8756	21.8939	19.8618	20.0491	19.0399	20.6201	15.7143	18.4185	16.8134	20.0965	19.5784	17.9914	NaN	NaN	NaN	17.7797	NaN	NaN	NaN	NaN	NaN	NaN	NaN	NaN	17.9435	18.7443	18.8772	NaN	21.5492	NaN	21.4012	NaN	NaN	NaN	NaN	NaN	NaN	NaN	NaN	NaN	NaN	NaN	NaN	NaN	NaN	NaN	NaN	NaN	NaN
26.5795	21.4386	22.2849	22.3015	20.9931	20.7199	20.6059	18.5583	20.0173	18.2974	22.3354	22.4131	22.1939	19.8714	20.005	20.0261	18.9303	20.2106	17.5618	NaN	17.8859	18.2549	19.6857	20.3167	20.1444	18.7239	19.0199	18.6362	23.2531	23.6477	23.5902	23.2845	23.6352	23.1234	24.1398	NaN	NaN	24.0115	24.7149	23.3357	23.9714	23.5217	23.5443	23.4935	22.4875	25.0251	NaN	NaN	NaN	NaN
27.5696	21.3423	20.6923	20.1212	NaN	NaN	NaN	17.723	17.1626	17.9326	22.2967	22.8266	22.6906	20.9708	20.8168	21.1191	20.323	20.4556	20.1469	20.5639	21.1378	21.4003	21.1003	21.9234	20.912	20.1442	20.5743	20.2101	23.4919	23.0031	22.4892	NaN	NaN	NaN	22.6836	NaN	22.8793	26.2459	25.0693	25.3036	25.2774	24.8263	24.0837	24.3548	24.6985	24.399	24.3118	25.7708	26.6479	26.2111
28.9267	22.3323	20.9177	21.2001	22.8831	22.9976	22.6749	NaN	NaN	18.5363	22.2033	22.6361	22.5831	23.0646	22.8971	22.531	NaN	19.2342	19.175	20.8693	24.2373	23.9646	24.1555	24.0607	24.5261	21.7982	22.1669	21.9236	22.6095	NaN	NaN	24.4094	24.2769	24.5086	NaN	NaN	NaN	26.0439	24.1402	24.5788	24.4001	26.4717	26.3829	NaN	NaN	NaN	NaN	24.8825	27.1222	27.067
23.8323	15.2724	17.0669	18.9261	18.0486	17.8651	18.2244	14.8267	NaN	14.32	19.079	19.1385	19.3861	19.5407	18.5908	19.5383	14.5115	13.9386	NaN	NaN	NaN	NaN	18.0629	17.7715	17.3043	10.2222	12.8712	16.0823	21.7497	21.8171	21.89	24.7891	NaN	NaN	NaN	NaN	NaN	NaN	23.8376	23.7391	23.3105	NaN	24.6153	24.8594	NaN	NaN	NaN	NaN	NaN	NaN
29.0823	22.7861	23.3675	22.9831	23.1211	23.5805	23.9495	19.9818	20.5707	18.898	23.3198	22.8068	22.7168	24.4754	24.9067	22.3468	21.7669	20.8419	21.4421	23.2838	22.6821	21.36	22.6373	23.2686	22.9223	21.2416	21.8152	21.2955	25.9262	26.0409	25.8854	25.7939	26.0676	26.5011	25.3935	26.2134	24.3577	27.1095	26.6804	26.6089	26.8056	26.1033	26.2839	25.7225	26.3986	25.8509	26.4456	27.8712	26.9379	26.5391
26.6197	20.4457	20.5445	19.5519	21.6484	21.7667	21.9614	18.9027	NaN	NaN	20.2011	20.9335	19.9329	20.6553	21.4502	21.3051	18.1282	20.8887	16.8766	NaN	19.217	19.6025	20.7799	21.2646	22.2986	18.2303	19.7409	18.8386	22.5373	23.5534	21.1609	24.5223	24.4344	24.5202	NaN	NaN	NaN	23.7603	22.705	23.3831	22.5891	25.5161	25.7799	25.7544	NaN	NaN	NaN	NaN	24.0572	23.8893
28.8674	24.1506	24.4585	24.5519	23.3515	23.5164	22.865	22.2792	22.2387	22.1495	21.9801	22.1659	22.6382	20.0826	21.3193	20.8282	21.4303	21.1954	21.6865	19.7899	20.0254	21.812	22.1828	23.1843	22.9522	21.5242	21.7163	21.0933	25.4564	25.3433	25.711	24.9384	25.0434	23.799	25.5978	25.7449	25.5054	25.7989	23.2191	22.9203	23.2869	22.9126	25.2043	23.5633	23.8064	23.5114	23.6826	25.5298	24.6658	25.4842
30.3804	26.3966	26.2049	26.118	24.1864	24.7432	24.4154	23.0554	23.5255	23.3244	22.2325	22.7681	22.4514	19.4483	18.4296	20.4494	19.7061	19.4445	20.9326	21.0392	22.7053	23.1261	24.4007	24.4773	25.2666	22.5604	22.8254	23.0591	28.0697	28.2233	28.1944	26.2017	26.8301	26.0805	27.3766	27.7584	27.7619	29.3843	24.8038	24.589	24.5825	22.5265	21.8492	23.3782	24.5814	24.9301	25.3017	27.0138	27.8656	28.0997
27.4953	21.7966	21.6276	21.9298	17.0671	18.7627	NaN	15.9115	17.8782	NaN	23.0813	22.8468	22.8084	18.8223	23.3934	21.6912	19.8981	18.0545	19.6324	17.6083	17.4904	17.1237	17.3799	17.7027	17.1048	12.3879	NaN	13.5577	22.9131	22.9123	23.0482	NaN	NaN	NaN	NaN	NaN	NaN	24.6811	23.8595	24.7276	24.3191	21.4712	23.6369	22.7078	NaN	NaN	NaN	NaN	NaN	NaN
26.0092	21.7822	NaN	22.4773	21.3779	21.1136	20.964	NaN	20.0429	18.4663	20.6703	20.8418	21.4023	NaN	19.2744	18.5595	21.0829	20.6421	NaN	NaN	NaN	NaN	NaN	NaN	NaN	19.6423	14.2332	19.3275	NaN	NaN	NaN	NaN	NaN	NaN	NaN	NaN	NaN	NaN	NaN	NaN	NaN	NaN	NaN	NaN	NaN	NaN	NaN	NaN	NaN	NaN
30.7711	25.3256	25.4059	25.1734	24.1477	24.4904	24.3024	23.1564	23.2942	23.3376	25.1773	25.446	25.3047	23.624	24.1328	24.407	24.2039	24.303	24.4268	22.6138	23.4178	23.3225	24.1151	24.0897	24.5125	23.7429	23.3307	23.3492	27.4832	27.7093	27.6536	26.9261	26.9454	27.0166	27.8723	27.9347	27.8671	29.3743	27.8669	28.0176	27.9142	27.0652	26.9875	27.1157	28.4732	28.4157	28.5874	27.7661	28.2083	28.133
32.0498	27.7091	27.8502	27.6181	27.2034	27.1523	27.2317	24.8992	24.9306	25.0728	27.0259	27.2247	27.0745	26.1991	26.2185	26.2215	25.0331	25.1491	25.005	23.2492	25.0268	24.9673	25.1025	25.1831	25.9644	23.7545	23.6351	24.0303	29.1644	29.4085	29.3051	29.7872	29.6213	29.5839	29.1375	29.0734	29.1615	28.9533	28.8803	29.2112	29.0908	29.259	29.0135	29.2422	28.6265	28.5346	28.2908	28.0724	29.0065	29.4102
27.0903	22.5553	22.2508	23.0242	21.3343	20.3446	21.4378	20.9388	20.5833	20.864	22.0309	22.4666	22.3707	21.8088	19.0251	21.3123	20.3385	20.137	20.8802	15.4846	18.9493	19.1336	18.763	17.2785	20.3806	19.3448	18.1344	18.4388	24.4405	24.2505	24.6344	24.547	24.3158	24.6783	24.3292	24.3533	24.4091	24.6047	24.2325	24.632	24.3743	25.4195	23.6669	24.9236	23.8265	24.5106	24.3227	NaN	NaN	24.7208
29.3584	24.6776	24.5745	24.5336	22.1126	22.1781	22.4669	21.9514	21.9561	21.8964	24.4815	24.4532	24.6047	24.1191	23.6957	23.6481	22.151	22.3148	22.3064	18.692	21.8916	22.4472	22.4655	21.9592	22.6577	21.7541	21.7401	22.4288	26.5095	26.4156	26.4766	26.0872	25.6596	25.7868	25.876	26.1444	25.6784	27.1744	26.7336	26.8774	26.9122	27.088	26.9488	27.0287	25.9267	26.1258	26.1914	25.395	27.2744	27.5064
31.111	27.1133	26.2032	26.077	25.967	26.1978	26.2508	23.2998	23.6004	23.8329	26.2393	25.4907	25.2277	24.2063	24.9763	25.5038	23.5236	23.1116	23.7801	22.0549	22.3677	22.8699	24.1793	25.2122	24.0628	23.0861	23.0103	23.2181	28.3897	28.4143	28.4276	28.418	28.3131	28.4882	28.0886	28.3132	28.6296	28.7655	28.3734	28.103	27.9715	27.7645	27.9572	27.801	27.875	28.0243	28.1164	27.7347	28.111	28.4069
29.8668	24.2327	24.7763	24.6845	24.1433	23.9517	24.1465	21.9538	21.6963	22.1381	23.6424	23.7381	23.6362	23.2891	23.1682	23.166	22.0526	21.2599	21.8851	21.9525	20.9618	22.41	24.346	24.5954	24.3443	21.5468	21.6187	22.3954	26.415	27.0009	26.7474	28.3287	28.2205	28.328	26.1348	25.9909	26.6569	27.1022	26.6915	26.7603	26.4357	27.5351	27.7017	27.3637	26.5737	25.056	26.254	28.8904	26.7471	27.9187
25.4383	21.1229	21.4088	20.3003	19.3154	19.2823	17.566	18.5889	19.4815	19.7853	20.0983	20.3626	20.1415	18.488	17.9918	17.2471	19.4666	19.2589	19.2836	NaN	NaN	NaN	16.2669	NaN	NaN	16.1676	17.4519	NaN	23.5306	23.5776	NaN	22.2847	22.2355	NaN	NaN	NaN	NaN	22.6394	21.9158	22.1002	22.3796	21.7175	21.4892	20.8846	NaN	NaN	NaN	NaN	NaN	NaN
25.4935	19.3131	18.0481	19.5496	16.4067	NaN	NaN	NaN	NaN	NaN	17.5237	18.0455	18.9304	NaN	NaN	15.2392	18.2942	NaN	17.6333	NaN	NaN	12.8239	16.2914	NaN	19.209	18.8212	19.4566	19.1978	21.8	19.9618	NaN	NaN	NaN	NaN	NaN	NaN	NaN	23.4359	NaN	21.4633	NaN	NaN	NaN	NaN	NaN	NaN	NaN	NaN	NaN	NaN
28.5646	22.3996	22.4309	22.6667	23.2996	23.6121	23.3156	NaN	18.3763	NaN	22.4559	23.107	22.7014	23.2498	23.4241	23.4778	18.59	20.0155	NaN	19.5898	20.5574	19.1908	23.0953	23.3521	23.0096	17.6834	16.9726	20.3369	24.7286	24.3859	24.6969	25.898	25.877	25.7654	NaN	NaN	NaN	23.6724	25.0096	24.7212	24.6163	26.43	26.7317	26.2145	NaN	23.99	NaN	NaN	26.1075	24.1576
26.5622	21.7839	22.9531	23.0634	NaN	18.3725	17.0523	20.205	18.0713	18.668	20.7375	21.0863	20.912	NaN	15.8576	17.5501	21.1939	20.233	20.3841	NaN	NaN	NaN	19.4486	19.8762	20.3219	19.787	20.6435	19.3303	23.61	24.1392	26.0583	NaN	NaN	NaN	23.7875	NaN	NaN	24.3266	22.9586	23.1863	22.5753	NaN	NaN	NaN	25.507	25.4194	25.2744	NaN	NaN	NaN
29.5871	25.4603	25.4747	25.3511	23.9261	23.8578	24.3115	22.6846	22.64	22.9161	24.6322	24.313	24.2793	23.667	23.6202	23.7339	22.6594	22.7887	22.7275	20.8489	21.8523	22.0144	22.6813	23.0758	23.0163	22.4754	22.206	22.3169	30.2289	30.2541	30.1897	28.7216	28.6617	28.4852	29.0909	29.485	29.7498	28.7173	29.8665	30.0531	29.8711	28.4652	28.4091	28.6499	29.5162	29.777	29.5128	28.3039	28.7616	28.5891
29.6092	24.2758	24.4201	23.9638	22.9742	22.3898	22.9923	21.8682	21.8896	21.4735	24.3611	24.3218	24.5645	23.9571	23.5328	23.8432	22.573	22.3588	22.7242	20.5389	21.1294	21.0799	22.7918	22.5772	22.8939	20.9246	20.9169	21.1716	26.2481	26.236	26.3348	26.1141	25.6135	25.3948	25.9806	26.6535	26.4295	28.1321	26.8113	26.8676	27.0047	25.0922	25.1704	25.3281	27.6482	27.8449	27.7015	27.3872	26.9451	26.8263
23.6765	19.4309	19.1539	NaN	NaN	NaN	NaN	NaN	NaN	NaN	NaN	NaN	NaN	NaN	NaN	NaN	NaN	NaN	NaN	NaN	NaN	NaN	NaN	NaN	NaN	NaN	NaN	NaN	NaN	NaN	NaN	NaN	NaN	NaN	NaN	NaN	NaN	NaN	NaN	NaN	NaN	NaN	NaN	NaN	NaN	NaN	NaN	NaN	NaN	NaN
29.6281	24.4584	24.8961	24.6258	23.8142	24.1613	23.9824	21.7264	21.9479	21.874	24.639	25.1099	24.6506	23.9811	23.6214	24.1818	21.614	21.4125	21.0729	19.3882	21.4942	21.9801	22.2984	23.7414	23.4016	20.9435	20.3622	20.9976	26.5452	27.0511	26.7962	27.4932	27.243	27.63	26.261	26.4166	26.3216	26.3497	27.3532	27.8493	27.4536	27.5744	27.1791	27.2754	26.0355	25.8125	25.8162	26.3049	27.7376	28.0047
29.0867	23.7719	23.7435	23.4859	23.1779	22.2825	23.1623	21.3105	19.5394	20.1887	24.4403	23.2984	23.3884	22.1531	23.1002	22.5189	21.836	22.5174	22.587	NaN	20.3729	20.2397	22.9486	22.7506	23.3645	21.6791	21.9564	22.0547	25.1448	24.8758	25.122	26.2461	25.2344	26.0581	25.214	25.6249	25.2451	25.4323	26.0205	24.7995	25.4655	26.3988	26.6632	26.5882	24.5537	24.8229	26.6955	NaN	NaN	NaN
28.3143	23.0674	21.7045	22.2844	20.5689	21.3395	20.7878	19.9825	20.8971	19.7448	23.782	23.6726	23.7799	21.7047	21.5792	21.9373	21.2656	21.6599	21.3312	18.0544	19.6629	19.0378	20.7844	20.4272	20.4663	19.9594	20.2522	21.1847	23.4438	22.7189	23.4409	23.615	23.9343	23.5896	23.9648	24.2618	23.3232	25.7809	24.8125	24.8384	24.7079	23.9694	23.7165	24.0978	24.3955	24.7455	24.2207	23.9237	24.5002	23.179
25.4619	20.878	21.522	20.8961	16.9887	20.8224	19.7987	19.7601	17.0118	18.1591	20.2943	20.7213	20.7282	20.9393	20.5887	19.7202	17.1273	NaN	16.0011	16.4891	18.3099	17.3973	17.3722	18.4588	NaN	18.3127	17.2148	16.454	23.4081	23.3138	23.2388	NaN	24.5593	24.87	24.7288	NaN	NaN	23.1112	23.4028	23.1714	23.1369	24.645	24.6153	24.1249	23.2392	NaN	NaN	NaN	24.0631	NaN
26.9884	23.3542	23.1002	23.3133	21.6517	22.2414	21.3849	21.0031	21.6568	21.3194	21.379	21.3721	20.3377	19.7722	18.912	20.7995	17.0849	19.0659	18.0534	19.2832	20.0266	19.9326	18.4811	22.7442	21.8512	19.5746	19.556	19.18	26.2237	25.9779	26.4541	24.848	25.6814	24.9953	25.7638	26.5086	26.1746	25.5845	24.6746	24.6836	24.6315	24.5773	23.5843	25.0856	23.07	24.1641	23.8683	25.2783	25.7142	25.3121
30.4722	26.6366	26.6464	26.3105	24.5091	24.7306	24.7184	23.4995	23.649	23.4091	26.0864	26.3574	26.257	22.995	22.3529	22.6254	23.5135	23.4125	23.5367	17.6862	18.3465	17.2611	20.7333	20.979	20.8715	19.3875	20.7797	22.0627	27.4015	27.294	26.9846	25.1836	24.8157	24.0225	26.254	26.3105	26.1486	26.2315	27.6524	27.8292	27.6468	25.4207	25.328	24.9144	26.066	25.6987	26.1232	22.7744	24.5499	21.9674
28.5773	22.7164	22.9797	23.0443	21.0205	21.785	21.6152	20.3196	19.9208	20.105	22.5339	22.769	22.3419	22.7002	22.2743	22.9288	20.4605	20.0936	20.6155	19.9666	20.5418	21.0918	23.5934	23.9847	22.6524	20.6544	21.3242	21.5585	25.6215	25.7961	25.9177	25.9168	26.4636	26.338	25.6074	25.3131	25.701	26.0359	25.9531	25.6303	25.7151	26.5938	26.6371	27.0576	26.053	25.5841	26.0641	27.2833	27.2407	28.0228
28.0554	23.3008	23.2907	23.2113	22.74	21.9732	23.1013	21.5206	21.6223	21.9271	22.0692	23.5766	21.9632	21.4262	21.1807	20.78	21.6525	21.2396	21.3281	16.3983	18.6318	14.7181	19.5938	20.7083	20.8829	20.8706	20.6479	20.6452	25.4074	24.7769	24.9349	25.1361	24.4469	25.6683	25.0804	25.3513	25.5075	25.7451	24.3899	24.6495	23.8161	23.7399	24.4641	23.7575	24.1915	23.6044	24.414	NaN	23.2985	NaN
27.1685	19.5489	21.8346	NaN	23.7368	23.2516	23.4288	NaN	NaN	NaN	19.3974	21.9363	21.4617	20.555	22.1303	21.7468	17.104	17.1538	NaN	NaN	NaN	NaN	22.5663	22.76	22.7835	NaN	14.7588	17.7577	NaN	22.058	NaN	25.4528	25.2889	24.8532	NaN	NaN	NaN	22.9409	NaN	24.2087	23.7863	23.8893	24.6917	24.8882	NaN	NaN	NaN	NaN	NaN	NaN
29.3575	NaN	20.9496	19.4684	24.5691	23.7856	24.1974	NaN	NaN	NaN	22.0618	21.6369	22.1971	23.2126	25.3062	24.0746	18.221	NaN	NaN	25.8003	24.8171	25.5938	23.8288	24.6367	24.4041	11.7427	NaN	16.9623	NaN	NaN	NaN	NaN	NaN	NaN	NaN	NaN	NaN	NaN	NaN	NaN	NaN	NaN	NaN	NaN	NaN	NaN	NaN	NaN	NaN	NaN
32.2634	29.1408	29.3944	29.0949	29.1507	29.039	28.9468	26.8045	26.6338	27.1477	NaN	NaN	NaN	NaN	20.3864	23.2476	NaN	NaN	16.6065	NaN	NaN	23.2319	NaN	21.144	16.0579	18.9792	14.2923	NaN	30.3167	30.5586	30.2475	30.3824	30.3539	30.2399	29.3384	28.3987	29.7004	NaN	NaN	NaN	NaN	NaN	22.3341	24.142	NaN	NaN	NaN	NaN	NaN	25.756
27.4788	22.3045	22.0914	22.0403	22.8021	22.8424	22.8091	20.498	21.4543	21.3041	21.7049	22.5032	21.6402	20.3011	20.7643	20.4643	20.8217	21.0267	21.16	NaN	20.8033	20.6323	21.2957	21.1665	21.5879	20.4796	19.8675	19.2021	24.1321	24.675	24.5242	24.286	24.6959	24.2188	26.057	NaN	25.6237	26.0144	24.4869	24.6703	24.0195	24.6092	24.6077	24.5286	25.934	26.0688	26.2922	NaN	23.8623	NaN
29.4809	24.4327	24.5224	24.1046	23.6425	23.3442	23.5982	21.9065	21.6968	21.9545	24.1984	24.1086	24.106	23.0085	23.7293	23.2909	22.6094	22.4427	22.7487	21.7823	20.0079	17.1462	22.5509	23.7503	23.9156	21.3081	21.6899	22.0547	25.8197	25.9051	25.5933	25.4597	26.0628	25.7133	26.1536	25.6586	26.2542	26.4842	25.9628	25.8543	25.8544	26.0287	25.8923	25.6829	25.715	25.8129	26.5333	NaN	NaN	NaN
25.8387	21.8459	21.9866	22.8553	19.7968	20.8992	19.5942	18.5453	17.7891	20.3335	20.3701	21.2243	21.108	NaN	NaN	NaN	17.0941	17.1864	16.8229	NaN	NaN	17.2738	17.7644	17.9137	17.3297	20.2264	20.3255	19.7614	21.8458	22.3497	22.6481	NaN	NaN	NaN	22.4037	NaN	NaN	NaN	22.5154	22.5496	23.2877	NaN	NaN	NaN	NaN	NaN	NaN	NaN	NaN	NaN
24.6869	NaN	19.6179	17.8006	20.7251	20.002	19.6036	NaN	NaN	NaN	NaN	NaN	NaN	20.573	20.6952	20.4122	NaN	NaN	NaN	NaN	NaN	NaN	NaN	19.8005	22.2075	NaN	NaN	NaN	NaN	NaN	NaN	NaN	NaN	NaN	NaN	NaN	NaN	NaN	NaN	NaN	NaN	24.4276	NaN	NaN	NaN	NaN	NaN	NaN	NaN	NaN
25.1011	20.6137	19.4867	19.841	20.5694	19.405	20.4338	17.2122	16.2804	17.7312	18.8943	19.6965	19.9393	19.7439	19.3278	19.8874	14.9473	NaN	NaN	15.8098	15.2517	14.6072	17.957	18.1965	18.6781	17.026	17.7743	19.4383	24.1289	NaN	24.5608	24.7745	22.69	24.5783	22.9654	NaN	NaN	22.3348	22.8389	22.6336	21.4878	23.7376	23.8539	24.343	NaN	NaN	NaN	NaN	NaN	NaN
24.6262	20.8611	20.3288	21.3965	18.4424	NaN	15.801	NaN	18.3216	18.7164	19.6311	20.5244	20.5053	NaN	NaN	NaN	19.3325	19.0685	NaN	NaN	NaN	17.9858	NaN	NaN	NaN	17.1231	17.5213	17.4526	NaN	NaN	NaN	NaN	NaN	NaN	NaN	NaN	NaN	NaN	NaN	NaN	NaN	NaN	NaN	NaN	NaN	NaN	NaN	NaN	NaN	NaN
23.708	20.1898	21.5739	21.8468	14.7274	18.7138	NaN	NaN	NaN	NaN	18.2564	NaN	NaN	NaN	NaN	NaN	NaN	NaN	NaN	19.4899	19.1297	NaN	NaN	NaN	NaN	NaN	NaN	NaN	20.8627	21.9454	22.213	NaN	NaN	NaN	NaN	NaN	NaN	NaN	NaN	NaN	NaN	NaN	NaN	NaN	NaN	NaN	NaN	NaN	NaN	NaN
23.0581	NaN	NaN	NaN	NaN	NaN	NaN	17.8371	NaN	NaN	NaN	NaN	NaN	NaN	NaN	NaN	18.9982	20.3148	19.154	NaN	NaN	NaN	NaN	NaN	NaN	NaN	NaN	16.3167	NaN	NaN	NaN	NaN	NaN	NaN	NaN	NaN	NaN	NaN	NaN	NaN	NaN	NaN	NaN	NaN	NaN	NaN	NaN	NaN	NaN	NaN
26.481	21.6208	21.9093	21.7828	19.9438	20.0417	20.7558	19.6979	19.9476	19.7931	21.1918	21.3318	20.9596	20.1737	20.5123	20.2321	18.7773	18.8623	18.9359	16.1492	17.1628	17.345	21.1428	21.4372	21.412	17.6718	17.5455	17.8747	27.8763	27.8317	27.8195	27.1298	26.872	26.9974	26.8809	27.7834	27.2855	27.3352	28.4059	28.3959	28.3743	28.0719	28.6839	28.3106	28.2975	28.2296	28.4145	25.6829	26.7782	26.5651
26.7565	23.5273	23.8479	23.772	23.3253	23.0708	23.3713	21.2372	19.5591	20.0726	18.537	19.862	NaN	18.2137	17.7144	NaN	21.9768	21.8936	21.9674	NaN	16.38	NaN	NaN	17.4736	17.9245	NaN	NaN	NaN	25.2547	25.3674	25.1114	24.0108	23.6603	24.5581	23.2839	NaN	NaN	NaN	NaN	NaN	NaN	NaN	NaN	NaN	NaN	NaN	24.2122	NaN	NaN	NaN
25.8698	20.5708	21.7386	NaN	NaN	21.5031	21.5221	NaN	NaN	NaN	19.6757	NaN	19.421	18.5634	NaN	NaN	NaN	NaN	NaN	17.5687	18.8493	18.903	19.8661	22.1073	21.296	16.5298	NaN	16.6967	NaN	22.0214	NaN	NaN	NaN	NaN	NaN	NaN	NaN	NaN	NaN	NaN	NaN	21.9699	NaN	NaN	NaN	NaN	NaN	NaN	NaN	NaN
28.3482	23.9745	24.1664	23.7778	22.5625	22.6481	23.0574	20.7001	20.8333	21.0273	23.5199	23.4215	23.3381	22.4253	22.0417	22.2765	20.7374	20.5798	20.3515	21.4365	20.6805	21.8213	22.1965	22.0148	21.4247	19.4243	19.7696	20.6642	26.3344	26.4095	26.0653	26.5316	26.8852	26.5032	25.2228	25.0839	25.3312	25.3005	26.2406	26.0706	26.1385	26.1023	26.3072	26.4448	25.7014	25.0742	24.8023	27.8913	27.5368	28.0641
25.8979	16.1263	18.2738	17.2092	15.097	18.0095	NaN	NaN	16.394	NaN	18.4126	21.1642	20.76	19.9095	NaN	NaN	14.7031	17.0336	16.3664	NaN	NaN	NaN	19.062	16.5909	NaN	18.777	17.9158	19.7022	NaN	NaN	NaN	NaN	NaN	NaN	NaN	NaN	NaN	24.2618	22.3859	24.0829	22.9491	NaN	NaN	NaN	NaN	21.1738	NaN	NaN	NaN	NaN
26.4008	21.266	21.3431	21.8741	22.9445	23.2887	22.0943	NaN	NaN	NaN	20.6138	NaN	20.0864	NaN	16.6371	16.628	NaN	NaN	NaN	17.9682	18.5683	NaN	18.9808	19.0231	20.1492	19.334	17.594	19.2934	22.7099	22.822	23.2163	24.5898	25.0798	24.6148	NaN	NaN	NaN	23.6806	NaN	NaN	NaN	NaN	NaN	NaN	NaN	NaN	NaN	NaN	NaN	NaN
26.0068	21.6126	21.9659	21.6307	19.0235	19.2001	17.4227	18.7734	19.0808	18.3767	21.4642	21.058	22.2857	18.0924	20.5152	20.757	20.0812	19.6413	20.1067	15.8473	16.5234	17.9464	18.9033	18.6637	19.1402	17.5386	NaN	17.5565	24.0237	24.0439	23.7493	23.7848	23.9835	NaN	23.0784	23.59	NaN	NaN	24.2595	23.9911	24.4093	23.084	24.6167	24.0278	24.717	24.1821	24.3077	23.3636	23.6447	NaN
28.4836	23.6963	24.1406	24.0318	21.265	21.1458	21.4089	21.1709	20.1904	20.9493	22.9834	24.0331	23.9266	21.8418	22.0991	21.5551	20.9543	21.4371	21.4069	16.5692	19.9704	19.4671	21.7756	21.6636	21.5925	20.8178	21.1469	21.1712	25.5837	25.6318	25.4611	24.4725	24.2142	24.1688	24.9415	24.6249	25.1859	25.7545	24.9641	25.7049	25.734	25.4349	26.1396	25.6663	25.2968	25.4576	25.5929	23.6328	25.1892	24.3965
31.9685	27.0233	26.807	26.7558	26.9993	27.0196	27.0887	24.6377	24.6162	24.8318	26.2922	26.3119	26.1858	26.1612	26.5412	26.6054	24.7775	24.7205	24.554	23.0546	24.6889	24.9619	25.9516	26.1965	26.2066	23.661	23.7888	24.4259	28.8599	28.9331	28.9141	29.3976	29.2954	29.3523	28.8522	28.4745	28.8594	29.2331	28.81	28.7896	28.7655	29.8196	29.3101	29.8279	28.8775	28.6544	28.8433	28.3833	29.6231	29.7764
25.5554	21.6497	21.8369	21.6483	20.0846	19.8834	20.0196	18.9047	18.4645	19.5145	21.1906	21.2946	20.9791	19.888	19.6698	19.2401	18.2078	15.4288	16.7424	14.4648	15.5731	17.0729	16.0526	17.1713	16.3941	16.6395	17.7257	17.0934	25.8215	25.894	25.7112	25.6001	25.743	25.8488	25.1285	24.4998	25.0614	24.0588	25.1966	25.5804	25.2194	26.0133	25.8615	26.0562	23.8376	22.043	23.0507	NaN	24.0757	24.3566
27.2984	18.3386	21.2988	21.067	22.4263	22.5228	22.4874	23.0968	21.0082	19.8097	19.5074	20.6334	19.7273	20.5117	19.6622	20.6094	20.9169	20.0658	NaN	NaN	NaN	NaN	19.5965	20.3423	17.9551	19.3109	NaN	19.1424	NaN	22.8388	22.8513	24.4742	24.5819	24.3602	NaN	23.3546	NaN	24.3966	NaN	NaN	23.7048	23.2328	NaN	NaN	22.7301	NaN	NaN	NaN	NaN	NaN
28.4434	23.7981	23.6563	23.3313	20.6601	21.0754	19.8281	20.6578	19.5993	20.7034	22.7231	23.0197	22.9791	20.6624	20.4689	20.4137	20.8731	20.4795	20.816	17.4265	18.9221	19.0979	19.993	21.7338	20.0952	20.2308	20.0106	20.5546	26.0815	26.0151	25.6404	25.4026	25.0833	24.8464	26.5819	25.5517	26.2499	27.1491	25.7973	25.9739	26.0845	25.1937	25.2566	25.3258	25.686	25.4458	26.165	24.8719	25.3935	25.412
25.8721	21.846	22.607	22.3066	19.3504	19.1344	19.7267	21.2132	21.1559	21.2103	20.4886	18.2878	19.5934	17.399	17.575	17.2344	20.016	19.8734	19.7214	17.1227	18.8469	18.4198	18.2797	16.8165	17.7851	17.9349	19.7587	18.1958	24.6531	25.1738	25.087	21.8086	22.8111	22.0801	25.2679	24.6706	24.8235	NaN	23.2676	NaN	22.7123	20.0096	20.2343	19.4855	22.706	22.7039	22.378	22.0975	23.5465	NaN
30.4525	25.0823	25.0765	25.1392	23.9994	23.872	24.0212	23.0524	22.8776	23.0202	25.2337	25.2495	25.1812	23.0359	22.9507	22.9885	24.4986	24.7892	24.8776	21.3157	22.0286	21.9857	23.0064	22.9328	22.8394	21.4937	22.6654	22.0823	26.6792	26.6013	26.8371	25.5806	25.8918	25.3838	26.2993	26.0552	26.1201	28.7817	27.5345	27.4211	27.4598	26.6306	26.3622	26.445	27.3084	27.4802	27.6275	25.5763	26.2521	25.8718
23.8576	14.6679	16.7094	17.7094	NaN	17.2129	17.3564	18.9105	18.8181	18.9767	19.0401	18.8687	17.0672	NaN	NaN	NaN	18.4775	18.6023	18.3817	NaN	NaN	NaN	16.287	16.041	15.7737	16.9908	NaN	15.7094	NaN	NaN	21.0827	NaN	NaN	NaN	NaN	NaN	NaN	NaN	21.7539	NaN	NaN	NaN	NaN	NaN	NaN	NaN	NaN	NaN	NaN	NaN
27.0372	22.1148	22.2994	22.1724	20.9545	20.557	20.898	18.9141	19.0493	19.397	21.1716	21.3949	20.9145	19.9699	19.5613	19.7169	18.827	19.4325	18.1363	18.633	19.589	19.4	19.2242	19.3688	19.4527	20.2247	20.2545	20.348	25.5481	25.7246	24.5563	NaN	NaN	NaN	NaN	NaN	NaN	26.0225	22.4094	23.4353	23.084	NaN	NaN	NaN	23.4594	23.4104	23.4371	NaN	24.2077	NaN
31.9067	24.1413	24.3534	24.4807	21.8623	22.3905	22.4747	21.9361	21.9199	22.1784	26.6768	26.6827	26.8056	25.6521	25.4476	25.6186	24.8767	24.7756	24.6922	23.3617	24.5037	24.4872	25.0671	25.3119	25.2729	24.2249	24.2197	24.8286	27.1133	26.5996	27.0617	26.2443	27.0652	26.7335	27.2502	27.2353	27.2424	31.0213	29.9242	29.7953	29.9025	29.143	28.924	28.8183	29.4491	29.4313	29.6512	29.6833	30.0409	29.6209
32.1894	25.5818	25.2121	25.0417	23.0709	23.4035	23.3958	22.407	22.545	22.5758	26.1317	26.5321	26.5214	25.5249	25.4154	25.607	24.6942	24.9235	24.9427	24.791	24.3228	24.828	25.9055	26.7548	26.2898	24.3255	25.2012	24.6204	27.7077	27.9158	27.8717	26.775	27.6657	27.0284	27.0298	27.2632	27.2589	31.0517	29.4482	29.661	29.6829	28.9786	28.5969	28.7827	29.3141	29.7017	29.4341	29.453	29.7793	29.6937
25.3384	NaN	19.0012	18.8402	NaN	18.2106	19.8322	18.1568	17.4809	NaN	20.7924	20.6192	19.57	20.2508	19.7033	20.0567	NaN	NaN	18.2416	NaN	NaN	NaN	NaN	NaN	NaN	14.2338	17.9295	16.9735	NaN	NaN	21.9453	NaN	NaN	24.0234	NaN	NaN	NaN	NaN	22.9642	23.5358	22.5745	23.5423	NaN	NaN	NaN	NaN	NaN	NaN	NaN	NaN
30.5853	25.5543	25.3645	25.1952	25.1772	25.1948	25.3223	21.7325	21.9522	22.0101	25.0151	24.5999	24.6437	24.9928	24.7926	24.6056	22.1583	22.1741	21.8966	24.1458	24.0532	24.1783	24.8581	25.0146	25.0106	22.0867	21.9844	22.6199	28.2307	28.0161	28.4814	28.1703	28.1234	28.4265	27.572	27.619	27.5777	28.6101	28.1187	27.6305	27.7724	28.5621	28.6633	28.5558	27.3525	27.167	27.0875	29.9909	29.8605	29.6516
33.2069	29.1495	29.1273	28.9884	27.8638	27.7331	27.9059	26.377	26.3158	26.331	27.9188	27.9326	28.0168	27.5385	27.4593	27.5397	25.8099	25.8105	25.8387	24.2474	25.1041	25.2654	26.8365	26.6871	26.8263	25.0841	24.6251	24.7412	32.0762	32.0242	31.9455	31.2692	31.2188	31.2276	31.6042	31.6382	31.6091	31.8134	31.5218	31.5684	31.5652	30.7518	30.7149	30.8874	30.9689	31.015	31.0791	30.195	30.3459	30.3023
28.5957	24.3521	24.5346	24.2708	22.2425	22.2046	22.3904	21.5259	21.407	21.3441	20.883	20.7335	21.0234	17.9858	19.8927	20.0076	18.2041	18.8651	18.7683	20.3586	20.8692	20.944	22.4227	22.1124	22.2835	20.8895	20.9356	21.1581	26.9054	27.0644	26.995	25.7688	25.8856	25.6804	26.4741	26.4611	26.4052	27.2628	24.6675	23.7951	24.2555	23.6855	25.1114	24.3093	23.9769	24.4436	25.0727	27.08	27.3936	27.3043
28.4247	24.8609	23.6422	23.5531	22.3866	22.5341	23.0123	21.1037	20.8242	21.0554	23.9004	23.7465	23.6884	20.7196	22.4998	20.98	21.9767	22.1347	22.072	17.9103	18.3899	19.1044	21.7729	22.359	21.9629	20.2486	20.0053	20.5854	26.0825	25.9437	25.723	24.2005	25.6267	25.6571	25.625	25.9933	25.9803	24.786	26.6106	26.2084	26.3162	25.0439	25.4015	25.0697	26.5593	25.6865	26.2373	NaN	NaN	24.6445
24.5247	18.5335	19.462	18.586	17.7846	21.2321	NaN	NaN	NaN	NaN	NaN	NaN	17.7332	15.6344	NaN	NaN	NaN	NaN	NaN	NaN	NaN	NaN	18.8644	17.2297	NaN	NaN	NaN	NaN	NaN	NaN	NaN	NaN	NaN	NaN	NaN	NaN	NaN	NaN	NaN	NaN	NaN	NaN	NaN	NaN	NaN	NaN	NaN	NaN	NaN	NaN
29.6315	25.1694	25.4636	24.8928	22.8686	23.0309	22.7511	21.6307	NaN	24.6008	24.8447	24.5592	24.295	22.3497	22.4941	22.167	22.3783	22.6081	22.5425	20.5198	22.3679	22.5167	21.9129	21.7762	21.7411	23.5723	20.3441	23.6131	27.3593	27.4938	26.9295	25.8975	26.9191	25.953	27.3422	NaN	28.0964	26.3785	27.6946	27.3602	27.0786	27.2677	26.7543	26.2409	27.7123	27.9525	27.6051	NaN	NaN	NaN
28.2179	21.916	22.1091	21.8584	20.6962	20.7961	21.0626	20.1222	20.1188	20.1112	22.1704	22.1793	22.3612	21.0427	22.3909	21.944	21.363	20.8131	20.6879	20.2737	21.4425	19.5685	21.2446	22.2961	21.5791	20.6544	20.4024	20.8459	25.1999	24.5193	24.9971	25.2596	25.3393	25.9157	24.523	24.689	24.4309	25.7266	24.9421	25.418	25.3255	25.7689	26.0671	25.4433	25.6261	25.2252	25.2617	26.835	27.7804	25.2864
30.1469	22.1627	21.6711	21.5636	20.7355	20.3298	21.1953	20.0873	19.8712	20.3623	23.2292	23.5431	23.6034	22.1206	21.6824	21.7745	21.2508	20.7808	21.5865	21.5645	23.0052	23.1384	24.1041	23.9946	24.3271	22.4135	21.8118	22.2704	24.8144	24.2736	24.2156	23.4356	23.9491	24.7633	25.0192	24.1081	24.8665	30.0111	26.1564	26.5774	26.5578	25.6229	25.0785	24.7747	25.1229	25.0083	25.7454	28.2624	28.7207	28.7396
27.2173	22.8057	22.7831	23.0488	22.9336	23.0406	23.0127	19.3161	19.6022	19.3417	21.9936	21.5609	22.3236	21.3819	21.9095	22.0174	20.5978	20.7093	20.9006	18.4316	17.5786	NaN	16.4477	18.4097	17.8331	15.6127	16.528	15.4162	25.6059	25.6188	24.8747	24.4363	24.4756	24.8987	23.7054	24.3069	24.2975	22.962	24.3519	24.4616	24.6884	24.9151	24.309	24.8344	24.2442	24.7351	24.793	NaN	NaN	NaN
24.589	20.0864	20.1299	19.608	16.7851	NaN	16.3845	17.7561	17.1728	18.5544	19.861	20.2342	19.8575	18.9682	19.4691	20.1756	18.3725	18.0656	17.7671	13.2775	13.901	NaN	16.6836	NaN	14.9263	NaN	NaN	14.9005	22.5313	22.8554	22.4492	NaN	NaN	NaN	NaN	NaN	22.976	NaN	23.0094	23.4319	23.1489	22.9337	23.4459	NaN	23.545	NaN	NaN	NaN	NaN	NaN
26.6887	21.5643	21.1962	20.3203	19.6158	19.5835	19.7538	19.5813	NaN	NaN	20.7675	20.9737	20.5905	19.6798	20.4184	20.733	NaN	NaN	NaN	NaN	20.9717	20.0079	20.8418	21.0193	19.8824	17.4943	17.8551	19.585	NaN	NaN	NaN	NaN	NaN	NaN	NaN	NaN	NaN	NaN	NaN	NaN	NaN	NaN	NaN	NaN	NaN	NaN	NaN	NaN	NaN	NaN
32.883	27.0413	27.388	27.2837	27.3098	27.2845	27.3053	24.5755	24.3085	24.5634	28.0554	28.2061	28.1237	27.8605	27.7142	27.7532	25.4986	25.4291	25.2954	23.8725	24.7157	24.728	26.6339	26.5678	26.4237	23.7367	23.882	24.4984	29.2061	29.4406	29.4329	30.5798	30.4449	30.6537	28.8679	28.6519	28.8018	29.4065	30.6821	30.7455	30.6245	31.5495	31.4894	31.5472	29.8635	29.7851	29.7706	30.4639	30.4324	30.2715
28.4888	24.1398	24.575	24.2955	22.338	22.4876	22.5067	21.0828	22.3067	22.2726	21.5157	21.2282	21.2076	19.9466	19.812	19.8243	20.3282	16.8236	18.8291	17.3236	16.9737	18.1775	19.5271	18.672	20.3032	19.6386	19.2319	18.2873	27.1625	27.2159	27.0412	26.8701	26.774	26.3717	26.8227	27.1149	26.9478	25.9452	24.8919	25.1557	24.2753	24.8534	25.2239	25.3007	25.1502	NaN	23.4959	NaN	NaN	24.8164
27.2737	23.5598	23.3884	23.5891	24.7389	24.7493	24.6484	22.0069	21.8333	22.088	NaN	NaN	NaN	NaN	NaN	NaN	NaN	NaN	19.144	NaN	NaN	NaN	NaN	NaN	NaN	NaN	NaN	NaN	24.2946	24.0274	24.8519	26.3473	26.3746	26.1571	24.6901	24.5216	24.0568	NaN	NaN	NaN	NaN	NaN	NaN	NaN	NaN	NaN	NaN	NaN	NaN	NaN
25.1477	21.1993	21.78	21.2784	17.4562	18.146	17.8771	17.1452	17.2693	18.5643	20.2859	20.5804	20.8851	19.3153	17.6465	20.0442	13.0305	13.7463	NaN	NaN	16.8953	17.2633	17.4947	16.976	17.6802	NaN	NaN	NaN	22.4291	23.0536	22.5654	20.7334	21.4763	21.512	NaN	NaN	23.0915	22.364	22.6368	22.6097	23.0646	21.4317	21.5604	NaN	NaN	NaN	NaN	NaN	NaN	NaN
29.6866	24.0919	24.2439	24.2221	22.9012	23.0246	23.3195	22.0906	22.0356	22.0765	23.9307	24.0565	24.3549	23.0763	22.7948	23.0547	22.7242	22.7751	22.8521	20.8715	21.1124	21.7433	23.5384	23.9663	23.2018	21.6608	22.8547	23.0194	26.7819	26.8939	26.7725	27.1399	26.8401	27.3664	26.6733	26.8209	26.7935	27.84	27.1737	26.9887	27.1341	27.0352	26.7362	27.1326	27.3184	27.1683	27.4336	27.04	27.6545	27.4866
31.4159	28.9431	28.7763	28.5496	25.9162	26.1203	26.2273	24.2119	24.3557	24.8942	25.1382	25.1456	23.9406	20.2253	20.0562	20.2219	22.0533	21.5389	21.4928	21.0898	22.2778	22.9206	21.4579	21.5036	21.409	23.8435	22.3147	23.2736	NaN	NaN	NaN	NaN	NaN	NaN	NaN	NaN	NaN	NaN	NaN	NaN	NaN	NaN	NaN	NaN	NaN	NaN	NaN	NaN	NaN	NaN
27.125	24.434	24.4063	24.1699	21.3825	20.1587	19.301	21.3982	21.4885	21.482	20.5724	20.3035	20.602	17.4007	18.0125	16.9707	18.6198	NaN	18.7851	NaN	14.8193	15.6447	17.7787	16.5011	17.7437	15.2412	14.8054	15.4169	25.791	25.429	25.1907	NaN	NaN	NaN	NaN	NaN	NaN	NaN	23.0262	23.14	23.3502	NaN	NaN	NaN	NaN	NaN	23.7252	NaN	NaN	NaN
27.4832	24.1158	24.2183	23.7791	21.9757	21.0785	21.2123	21.1726	22.5089	21.7698	22.6936	22.3392	22.7681	20.6634	19.4876	20.0342	21.0469	NaN	20.9568	NaN	NaN	NaN	18.4213	17.5229	18.9259	19.5864	14.3833	12.1828	24.2394	24.4063	23.8464	23.6109	22.3782	23.0174	22.9671	24.1916	23.8633	NaN	NaN	22.2735	22.684	21.7627	20.9833	NaN	NaN	NaN	NaN	NaN	NaN	NaN
26.612	22.6341	21.7402	22.795	16.7627	19.124	19.97	18.3124	19.3311	18.9363	21.7159	22.2903	22.172	20.9115	21.3114	21.236	19.3246	19.5878	19.4148	18.1475	19.0697	20.0939	19.2827	16.3377	18.275	15.762	18.0829	16.9273	23.6834	23.0584	23.7915	NaN	22.3997	22.8982	23.564	23.5195	23.8014	23.2741	23.3542	23.8268	23.729	NaN	24.4725	24.206	22.0228	24.346	23.2181	NaN	NaN	25.078
25.125	18.9655	19.025	19.1508	NaN	NaN	16.431	NaN	NaN	NaN	21.1298	21.0891	20.6145	18.6779	19.2091	18.23	18.1056	16.5168	17.1703	13.6461	NaN	15.7877	17.9674	18.1264	19.6453	16.3964	16.4014	17.0701	20.776	21.4805	21.2917	NaN	NaN	NaN	NaN	NaN	NaN	23.9562	23.9508	24.1672	24.0417	NaN	22.4686	21.3094	21.6821	22.0296	21.3158	NaN	NaN	NaN
28.218	24.7501	24.8158	25.1244	22.2299	22.3877	22.3355	18.945	21.9727	22.0402	23.0455	23.0023	22.4507	20.0462	20.6925	19.4881	22.1212	19.9875	21.6516	NaN	NaN	NaN	16.8443	21.3562	21.2754	20.6846	20.8757	20.6987	24.0351	24.2928	24.5755	24.1208	24.4027	24.2588	NaN	NaN	NaN	NaN	24.0105	23.7984	NaN	23.303	24.259	NaN	23.6521	NaN	NaN	NaN	NaN	NaN
23.7799	NaN	18.309	19.0409	17.5616	18.5831	18.6643	17.783	18.6474	17.7806	17.2389	NaN	20.0201	18.3773	18.2735	19.0634	18.9338	17.9932	18.3876	NaN	NaN	NaN	NaN	14.8188	14.9508	15.809	NaN	NaN	NaN	NaN	NaN	NaN	NaN	NaN	NaN	NaN	NaN	22.1849	NaN	NaN	23.3327	NaN	NaN	NaN	24.0652	NaN	NaN	NaN	NaN	NaN
26.1824	21.8021	21.9046	21.9648	22.0222	21.977	22.0366	19.2155	18.9502	19.5198	20.4814	20.7588	21.2315	21.068	20.816	20.6004	18.7311	17.7604	19.2161	16.0295	17.9193	17.4165	20.2308	19.8534	20.2212	18.6319	17.9167	17.3363	24.0133	23.9647	24.0853	26.1503	25.2327	26.1998	25.0186	23.8017	24.7171	23.1603	23.2281	23.2669	23.5631	24.228	24.893	25.1627	25.2432	23.981	24.6626	NaN	25.5425	23.2774
26.8436	21.8744	22.5626	22.6292	20.684	21.139	20.6697	NaN	15.7806	19.1826	19.6307	19.2864	21.9878	20.4784	19.9482	19.5177	20.6206	20.496	20.3162	17.7495	17.994	17.7357	19.862	19.755	19.8537	19.8648	19.7503	19.3433	23.5268	24.0408	24.4399	22.7903	22.3246	22.822	NaN	NaN	22.4353	24.1286	21.7853	22.0253	24.1423	22.3275	21.8296	NaN	23.7734	24.322	23.714	NaN	22.9256	NaN
26.1809	22.4755	22.7189	21.8277	22.6356	22.9366	22.5625	19.8456	20.3519	19.957	19.1729	19.1571	18.9209	18.6904	19.2616	20.1438	NaN	NaN	NaN	19.4022	18.2769	21.3956	21.2131	20.8659	21.26	17.9644	17.6691	18.3788	23.9749	24.169	23.9848	25.1667	25.4388	24.8157	23.0784	23.0409	22.7589	22.4584	20.6673	22.912	22.2123	22.1071	22.0012	23.6624	NaN	NaN	NaN	NaN	23.4133	NaN
29.1696	25.2594	25.1939	25.3326	24.2002	24.3256	24.2959	22.6196	22.7836	22.6502	23.2832	23.2162	23.2501	23.0467	22.8293	23.0704	21.6036	21.6148	21.5402	19.7798	20.422	20.6574	23.1831	22.8284	23.2636	21.3083	20.9574	20.9706	28.4466	28.4722	28.629	28.802	28.9115	28.8056	28.7519	28.9615	28.9865	28.0338	27.7326	27.6019	27.872	27.8564	27.7669	28.0254	28.2071	28.2446	28.2342	27.0308	27.5251	27.5805
30.3133	23.189	22.9445	23.0882	24.428	24.0593	24.687	23.0406	22.71	22.9932	24.9958	24.899	24.7908	24.3294	25.3887	24.5636	23.8893	23.8989	24.1114	21.6109	21.2707	22.7333	23.9354	24.2923	24.8812	23.5078	23.4122	23.0933	25.4721	25.305	25.375	27.364	26.817	27.2959	26.4575	26.3974	26.556	27.7204	27.4615	27.6079	27.626	27.1692	27.9062	27.6053	27.4033	27.2532	27.0938	27.1717	26.5471	27.1673
33.3805	24.1231	24.5289	24.2393	25.2529	25.0268	25.2322	19.3326	21.2364	21.2738	27.3944	26.9673	27.5608	27.4086	28.5668	27.7239	24.3826	25.0156	24.5953	26.773	27.597	27.1183	27.6275	29.1475	28.0343	26.4005	25.4873	25.2929	25.5064	25.4551	25.5181	26.8597	26.6937	26.7279	NaN	25.1852	25.987	29.6907	28.7592	28.3662	28.8369	30.4445	31.0955	30.6978	26.6415	27.1135	26.939	30.5251	31.1747	30.3383
30.6808	25.8628	25.9837	25.8758	25.2561	24.9131	25.1687	22.9078	22.7521	22.5916	24.9074	25.3758	24.9514	24.0858	23.8346	23.9425	22.5024	22.4777	22.3131	21.1485	22.5881	22.7468	26.4307	25.9298	24.849	22.7796	22.7052	22.8174	28.9839	29.019	29.0894	28.4768	28.7586	28.6233	28.7174	28.7509	28.7415	29.3446	28.861	29.0209	28.9761	28.1995	27.8663	27.921	28.553	28.5434	28.5178	28.6432	28.6672	28.4082
29.5436	23.9428	24.1047	24.0329	23.4944	23.4096	23.3133	20.7812	21.0822	20.8224	24.4532	24.2795	24.2148	24.0393	24.3852	24.0031	22.2708	22.4105	22.0996	22.4179	22.0431	22.1926	24.8357	24.2236	24.2912	22.2881	21.9214	21.8653	27.6557	27.5657	27.7091	28.3604	27.949	27.778	27.5472	27.655	27.5345	28.0017	28.7804	28.436	28.698	29.0158	29.1322	29.1647	28.5186	28.8089	28.4635	29.7034	29.2502	28.8569
28.1156	25.0037	24.9445	24.5206	23.7966	23.7029	23.7859	22.0533	22.2134	22.3846	20.6163	19.7845	20.4502	20.6889	21.5165	20.3369	20.7006	20.6556	20.442	18.279	19.3018	19.4772	20.942	21.9346	21.3329	19.6379	19.5328	19.6087	26.4691	26.7456	26.578	26.6085	26.6806	26.4444	26.1904	25.8278	26.8655	24.8637	23.6525	22.9014	23.1298	24.8559	24.8782	24.5592	24.4308	25.6035	24.8757	NaN	NaN	NaN
26.3187	22.5354	22.7802	22.4583	21.5752	21.1382	21.2589	20.9488	20.9918	20.9311	21.173	21.211	21.0037	18.8124	17.4208	18.8833	19.6761	18.3493	18.9211	NaN	14.9363	18.5175	18.2464	17.6668	17.14	19.2594	18.1955	19.0495	25.8914	26.1084	26.0694	25.6923	25.1855	25.0696	26.1056	26.3477	26.2261	24.924	24.7901	24.7076	24.6998	24.3533	23.5493	24.2322	25.2347	25.2544	25.1038	NaN	NaN	NaN
29.1076	25.1439	24.9846	24.8917	23.2466	23.4638	23.04	22.9503	22.9308	21.4274	24.7386	24.24	23.9407	22.2683	23.4164	23.0841	23.0777	23.0387	22.8712	17.9304	16.7993	16.5051	21.3546	23.5959	22.6642	17.9869	19.72	19.6268	25.65	25.0959	25.3115	25.1348	24.6722	24.8966	26.129	25.0303	24.8018	24.0501	25.3364	25.3398	25.4786	25.3267	25.3243	24.6342	26.236	26.0168	25.6059	24.1823	23.0888	NaN
31.5906	26.2215	26.3786	26.4434	26.9585	26.9773	27.1383	24.6222	23.47	26.531	25.2388	24.8048	25.29	24.1622	24.5803	24.4893	24.1223	24.2277	24.1387	22.2432	24.8493	25.0371	25.2522	25.2027	25.5864	26.2471	26.0234	25.7326	27.9348	27.9562	28.0689	29.368	29.488	29.5124	29.4317	26.5004	29.5168	29.824	27.3407	26.9952	27.3608	28.419	28.478	28.5236	28.6779	28.8106	28.6806	26.8906	28.0111	28.1902
26.3421	22.3386	21.695	22.5793	19.3341	19.2073	19.5028	NaN	16.8956	18.5197	19.8755	20.2035	20.2275	19.8818	19.8188	21.2127	16.9353	19.0798	19.3367	NaN	NaN	NaN	17.0851	17.1877	19.4351	18.4464	19.4259	16.817	24.1147	24.1908	24.6495	22.0072	21.9872	23.0955	NaN	NaN	21.8924	24.7126	22.1322	22.5894	23.2234	22.7718	23.4712	24.767	21.9244	22.9505	23.1366	NaN	NaN	NaN
29.1196	25.3697	24.1472	23.6043	23.7981	23.778	23.468	NaN	NaN	NaN	23.0057	22.08	21.2572	21.8372	22.5352	21.8492	NaN	NaN	NaN	NaN	NaN	NaN	24.6475	22.6898	22.6283	21.1092	18.4726	NaN	25.2293	25.2043	23.5405	26.1145	26.1639	NaN	NaN	NaN	NaN	25.3652	24.6279	NaN	23.8504	24.9457	24.8839	25.0494	NaN	NaN	NaN	NaN	NaN	NaN
30.7362	25.5762	25.6505	25.8022	25.8443	25.6999	25.8089	22.8848	23.7059	23.1194	25.3214	25.7251	25.5275	25.0292	25.2308	25.1342	22.9152	23.546	23.1461	21.6355	22.4846	22.7444	24.7011	24.8461	24.7823	22.8369	22.8733	22.6737	28.8621	28.4496	28.5184	26.864	26.9487	27.5433	26.887	27.2075	27.3424	28.4675	28.1714	28.0728	28.2084	27.0882	27.163	27.8837	27.3639	27.8295	27.3655	26.9718	27.2421	27.1152
26.549	20.681	NaN	20.1262	20.9913	21.2008	21.3167	18.1848	NaN	NaN	20.1188	20.2155	20.8609	20.926	21.8006	20.8811	18.9221	NaN	20.4949	NaN	19.1528	17.0081	21.6378	21.8182	22.4178	19.34	19.0936	21.1058	21.7937	NaN	23.0278	23.3557	23.2748	23.287	NaN	NaN	NaN	24.1028	23.8154	22.9188	23.7694	24.3815	24.6653	24.0403	NaN	NaN	23.8307	NaN	NaN	22.3925
28.078	23.9582	23.0519	23.4391	21.9815	22.3293	21.9886	21.086	21.0374	23.0989	23.0883	23.532	23.3886	21.2533	21.2304	21.3886	22.141	22.2949	21.8084	NaN	20.7884	20.8362	20.9533	21.1061	21.0782	19.6664	19.1728	19.3086	25.6588	25.5239	25.5444	25.5496	25.5801	25.5916	27.098	25.2786	26.8502	25.8037	25.7044	25.7629	25.9244	25.9517	26.0838	26.0887	26.4148	26.9274	26.6253	NaN	25.4663	26.0525
26.6271	20.3763	21.353	21.1397	17.4336	17.4567	15.2456	20.1905	19.8163	19.7617	20.7934	20.8798	20.3608	NaN	18.9654	18.1615	18.5076	19.1895	19.4054	NaN	NaN	NaN	19.2719	20.2632	20.908	19.5192	17.784	18.2074	22.6624	23.7801	23.8032	NaN	NaN	NaN	24.7109	24.6864	24.1707	25.4665	23.5927	23.4057	23.7469	NaN	NaN	23.0316	23.9717	24.9687	24.0805	NaN	NaN	NaN
31.9353	23.8598	23.9607	23.6052	24.9027	25.0675	25.1029	22.1183	21.675	22.16	26.6071	26.747	26.7132	26.8399	27.3456	27.2817	25.2097	25.3543	25.7146	NaN	15.6298	NaN	18.5009	19.6692	17.1836	19.6659	17.6846	16.8891	26.8277	27.0275	27.2512	26.7323	27.2307	26.9051	27.3476	27.623	28.1161	20.9713	30.0445	30.1433	30.1844	31.0663	30.8439	31.037	30.4274	30.4724	30.8479	NaN	20.807	NaN
31.8864	27.5236	27.1334	26.8361	27.2422	27.5905	27.1964	24.2854	24.2831	24.5206	25.9414	25.8924	25.8664	25.5945	25.2743	25.3145	23.8108	23.6706	23.6112	24.597	24.8643	25.7435	27.0587	25.7817	26.3244	23.262	23.4987	23.3056	30.1985	30.1989	30.0097	29.7699	30.0762	29.9033	29.9104	29.9292	29.9459	29.6495	29.1825	29.3332	29.5445	29.3428	28.9828	29.1753	29.312	29.1089	29.1207	29.1365	29.6546	30.1847
28.007	23.547	23.9924	23.8948	22.1137	21.375	21.0099	19.8319	19.6911	19.8071	22.9469	23.0386	22.9846	21.0021	21.1836	21.5615	21.194	21.216	21.1539	18.7568	18.5908	19.1984	19.8418	19.6539	20.5875	18.7036	18.4068	19.5182	25.4503	24.8705	25.6939	25.3358	24.1116	24.2119	23.4948	23.9462	23.4409	26.4445	25.6079	25.6998	25.594	24.1819	24.3451	24.156	25.4273	25.523	25.6422	24.4132	24.6242	24.9645
28.4541	22.9285	22.8917	22.8702	24.1637	24.2491	24.1605	21.0125	20.1182	21.1949	22.0042	21.869	21.736	23.1873	23.1256	23.3242	20.7284	20.6412	20.4785	21.1345	21.4517	21.7769	23.1145	22.9824	23.1827	20.2756	20.2851	20.051	25.1855	25.0336	25.0989	27.2232	27.1483	27.0012	25.1623	24.6841	25.0568	25.8439	24.939	24.8288	24.599	27.1841	26.9585	27.0675	23.8218	24.1745	24.4828	26.3139	26.6657	26.6664
30.6761	26.7073	26.5852	26.3308	25.1938	25.3682	25.4238	23.6317	23.595	23.5635	25.8184	25.9794	25.7389	24.6759	24.5926	24.4859	24.0408	24.1083	24.0851	19.9324	21.0702	20.6346	23.6182	23.5624	23.9848	22.3138	23.0524	22.4393	28.3917	28.6069	28.5509	27.5846	27.7396	27.6559	28.3783	28.2637	28.1497	27.7744	28.5631	28.4658	28.5314	27.3282	27.3506	27.4174	28.1264	28.156	28.2375	26.2674	26.8802	26.6153
28.5842	24.6039	24.939	24.5655	25.322	25.1535	25.4404	22.5081	22.397	22.9628	20.4483	20.8396	18.9142	19.0848	19.3696	20.1134	18.9603	19.3319	19.994	18.3811	21.4524	19.8142	21.9016	22.0803	22.5843	21.8096	22.2786	22.0554	26.8395	27.1509	26.5307	27.9621	27.803	28.218	27.3324	27.1082	27.167	24.4768	22.3636	22.9184	21.4395	22.6123	23.4432	23.8681	23.3407	23.4692	22.7788	24.6653	25.7412	24.1541
28.8945	24.3737	24.5356	24.4569	22.023	22.5465	22.9193	22.0247	22.1779	22.3738	23.7817	24.0336	24.1109	21.7671	22.3978	22.3067	20.8283	21.1227	21.3986	19.5856	21.7223	21.7089	21.9895	21.2111	21.9144	19.2828	19.399	20.3661	26.4625	26.4774	26.3927	26.2036	26.6302	26.637	26.7068	26.642	26.8244	27.0622	26.2954	26.43	26.6077	26.2247	26.1355	25.9023	25.8393	25.9824	26.3686	26.3601	27.4462	27.2067
24.0484	17.5311	NaN	NaN	NaN	NaN	NaN	NaN	NaN	NaN	20.4026	19.0646	19.4606	NaN	NaN	NaN	NaN	NaN	NaN	15.4757	NaN	16.0843	NaN	15.1716	NaN	NaN	NaN	NaN	19.8314	NaN	NaN	NaN	NaN	NaN	NaN	NaN	NaN	22.2916	21.5099	20.9184	NaN	NaN	NaN	NaN	NaN	NaN	NaN	NaN	NaN	NaN
29.7412	25.8763	25.4703	25.8839	23.68	23.414	23.864	22.5877	22.5715	22.637	25.0647	25.7353	25.1716	22.9565	22.7417	23.1244	23.0877	23.2354	23.5118	18.2695	20.0521	19.9815	20.8937	19.9758	22.1603	18.833	19.2046	19.8479	26.3556	26.2278	26.6703	24.8726	24.4002	24.9289	26.3956	26.2535	26.1346	26.2996	26.0436	26.2844	25.7873	24.1699	24.2567	24.6504	26.4525	26.5528	26.4245	23.9115	24.7307	24.7569
29.6877	24.4527	25.0193	24.3799	24.0147	23.8518	24.4666	22.4472	22.4136	22.191	24.1806	23.6846	23.4543	22.6315	23.3869	23.0442	22.5803	22.2247	22.8073	18.5439	21.8632	21.7592	23.0193	23.3002	22.6984	22.2218	22.4853	22.4032	26.1722	26.8218	26.2185	26.2734	26.3971	26.8502	26.8202	26.8118	26.2964	26.4812	25.9944	25.3048	25.5378	26.0416	26.1244	26.0385	26.2618	26.4087	26.3294	25.5101	26.5604	26.5923
27.7938	22.1821	22.2453	21.6677	18.6078	18.6693	19.1693	18.1281	18.8878	18.3614	21.5452	21.9956	21.5178	21.5476	19.7506	22.0716	NaN	NaN	NaN	20.0313	21.5964	22.2181	22.3076	22.78	22.578	18.7093	20.9292	21.2107	23.7679	23.7553	23.0798	NaN	NaN	NaN	NaN	NaN	NaN	25.087	24.2273	24.4043	24.1393	24.2339	23.5612	24.7821	NaN	NaN	NaN	24.6047	24.8608	25.2292
31.2481	25.0634	24.0799	23.6328	22.041	21.8758	21.5935	21.5235	21.4081	22.6821	26.4321	26.4572	26.266	24.6091	24.59	25.1203	24.9695	24.7969	25.105	22.7185	23.948	23.856	24.657	24.6131	24.756	24.3786	24.4857	25.2887	26.1825	25.7061	25.7188	24.6684	24.6101	24.4888	25.7632	25.8391	25.9442	28.6472	28.4151	28.2683	28.4518	27.5726	27.2148	27.6027	28.5495	27.8065	28.6119	28.433	28.8136	28.8215
24.5065	20.8888	21.2181	21.0081	NaN	NaN	NaN	19.3197	19.6931	19.2808	20.3949	20.2482	20.4801	14.9351	NaN	NaN	18.1865	18.1845	NaN	NaN	NaN	NaN	NaN	NaN	NaN	NaN	NaN	NaN	22.8527	23.0326	23.0139	NaN	NaN	NaN	NaN	NaN	NaN	NaN	NaN	22.2384	22.3485	NaN	NaN	NaN	NaN	NaN	NaN	NaN	NaN	NaN
32.6711	27.9094	27.6376	27.4328	27.1724	27.0352	27.1807	25.2473	26.5162	27.8795	29.3709	28.474	29.1511	27.0358	27.54	27.67	26.0348	25.9136	25.8428	18.9212	23.9918	23.7347	23.9847	25.4336	26.3596	23.7981	23.8578	23.6171	29.2604	29.033	28.9141	30.0268	30.0061	30.1624	29.9665	28.7068	30.811	28.2581	30.9219	30.5747	30.8595	30.4362	30.4932	30.4438	30.6223	30.7154	30.3991	27.0447	27.6994	27.2316
24.0051	17.4563	18.1582	18.9694	17.6483	18.9949	18.579	19.0414	17.8027	18.5582	19.5501	NaN	20.3119	NaN	NaN	NaN	NaN	NaN	NaN	17.4894	17.1888	17.0406	NaN	NaN	NaN	18.3484	17.1261	14.605	NaN	NaN	NaN	NaN	NaN	NaN	NaN	NaN	NaN	NaN	NaN	NaN	21.48	NaN	NaN	NaN	NaN	NaN	NaN	NaN	NaN	NaN
23.4012	NaN	NaN	NaN	NaN	NaN	17.6857	NaN	NaN	NaN	19.5859	19.4407	19.3453	18.6501	18.8288	18.0824	NaN	NaN	NaN	NaN	NaN	NaN	20.7151	17.4695	17.057	NaN	NaN	NaN	NaN	NaN	NaN	NaN	NaN	NaN	NaN	NaN	NaN	NaN	NaN	NaN	NaN	NaN	NaN	NaN	NaN	NaN	NaN	NaN	NaN	NaN
30.003	25.0877	24.9673	24.9597	24.7519	24.6511	24.9223	22.9804	22.4004	22.6799	24.5055	24.8139	24.6289	23.6872	23.378	23.6567	23.4615	23.6497	23.3765	20.9117	22.4864	22.4	23.6065	23.8571	23.6617	22.6188	22.4014	22.5982	26.9902	26.8623	26.7991	27.4205	27.5043	27.5767	27.4446	26.714	27.0989	28.1817	26.8984	26.9214	26.7162	27.1691	27.0578	27.0881	27.5125	27.3289	27.389	26.6834	27.4909	27.2429
25.5063	20.627	21.0212	20.9063	19.2839	21.1359	18.7186	16.7791	17.4189	16.4832	20.4652	20.615	20.2911	NaN	18.5692	15.4742	17.7721	19.31	18.7916	NaN	NaN	NaN	NaN	NaN	NaN	NaN	16.8228	16.8418	22.445	22.6745	22.9126	NaN	26.6516	NaN	NaN	NaN	NaN	NaN	22.8412	22.7874	23.5043	NaN	NaN	NaN	NaN	NaN	NaN	NaN	NaN	NaN
30.1304	25.7373	25.6806	25.4421	24.1743	24.2603	24.0746	24.0391	23.2984	24.033	25.1457	25.0341	25.2433	23.0988	23.3948	23.2795	24.5839	24.9092	24.5966	19.6978	21.8317	21.9748	22.5862	22.3311	22.5987	21.2282	21.4707	22.0754	27.7696	27.9338	27.6334	27.1111	26.9384	26.996	28.0888	27.5559	28.0483	27.4354	27.3525	27.3582	27.5102	26.9187	26.7747	26.7802	28.2946	28.1743	28.0807	26.3031	27.1574	26.7929
28.5443	23.8005	24.1689	23.3773	21.3349	21.4501	21.1019	22.0586	20.8361	21.245	24.0454	24.1899	23.9888	21.1664	20.2963	21.442	22.2185	22.4222	21.8724	18.8444	19.7337	18.4907	20.9809	21.7528	20.5011	21.7442	21.5766	21.4985	25.3542	25.5728	24.9249	23.6078	23.7912	23.6861	25.58	24.7002	25.0394	26.3117	26.0198	25.8254	25.7544	24.0935	24.2513	24.2	25.4742	26.0812	25.7163	25.0592	25.0689	25.2562
28.3093	24.5346	24.4118	24.0778	22.9213	23.2754	23.6208	21.7256	21.959	22.2337	23.2663	23.4634	23.4074	21.5949	21.5286	21.4882	21.986	21.335	21.5043	20.4486	20.9275	20.5072	21.8699	21.2506	21.4147	20.0122	19.3779	20.8282	25.9292	25.9224	25.921	25.5102	25.2626	25.6492	25.427	25.3468	25.9631	25.3723	25.1031	25.3569	25.2137	24.3231	24.633	24.5881	24.9538	24.4538	24.7675	NaN	26.5727	25.1925
32.0066	27.9103	27.4534	27.7903	26.7742	26.6338	26.9641	24.6998	24.8651	24.8489	26.5975	26.6759	26.3594	25.5617	25.7838	25.7173	24.9898	25.1027	25.1469	21.8722	23.4171	22.4593	25.0552	25.6775	25.5027	23.5041	23.6163	24.0059	28.8186	28.8161	28.9312	29.1742	29.0314	29.0628	28.38	28.284	28.4298	28.7419	28.4898	28.5381	28.3067	28.2679	28.1724	28.2331	27.9987	27.9541	27.8664	28.0157	28.1075	27.7917
31.0408	26.2821	26.5643	26.1365	26.1721	26.541	26.6246	23.4842	23.6726	23.6659	25.0579	25.2373	25.3848	25.5296	26.1809	26.0423	24.0189	23.7834	24.3026	21.8496	23.3864	22.7821	25.2932	24.6881	25.8693	21.0376	21.6095	21.2607	28.1759	28.4612	28.3593	27.8448	27.91	28.1168	27.8286	27.8367	27.8115	27.278	27.6139	27.4734	27.8153	28.073	27.9329	28.7352	27.997	27.9494	28.0772	26.1677	26.8767	27.4929
32.8325	27.8408	27.8186	27.7271	26.2836	26.4886	26.5945	24.893	24.8366	24.8065	27.384	27.3005	27.4543	27.3946	27.428	27.2755	25.6453	25.523	25.4817	22.3162	23.5427	23.8667	26.0094	26.2724	26.4259	25.113	24.7421	24.6955	30.1344	30.1188	30.0812	30.1852	30.2128	30.2003	29.6039	29.504	29.4909	30.7523	30.5979	30.5878	30.7224	30.9994	31.0358	31.0072	30.4805	30.3647	30.3963	29.6528	29.9811	30.1389
27.39	23.4448	23.3313	22.9341	22.4684	22.3783	21.9554	19.4195	18.9374	19.1555	20.2404	22.2375	21.5295	18.5534	21.0083	20.9741	20.7097	20.3474	21.0807	16.5132	19.8269	20.1211	21.7985	21.9815	21.6868	20.3802	19.5742	19.78	25.0161	24.8348	25.2425	24.8023	24.3312	23.7632	23.6892	23.3049	23.4026	24.7945	23.7222	24.3476	23.6453	NaN	24.2577	24.1041	25.5543	25.3937	23.6043	NaN	NaN	NaN
28.7039	23.3281	23.1716	23.075	21.2008	20.7207	20.6184	21.2251	20.9625	20.7969	23.8958	23.9269	24.1444	22.8538	22.7016	22.3548	22.0146	22.1525	22.0611	NaN	17.6217	NaN	21.9323	23.2661	20.3393	17.4348	17.4072	17.9302	26.7338	26.2645	26.5108	26.1484	25.8559	25.9603	26.2027	25.9128	26.4581	27.0212	27.4994	27.6341	27.7233	26.5153	26.6377	26.2847	27.1259	27.4736	27.0017	NaN	24.0987	NaN
32.026	26.5613	26.5744	26.8465	27.1498	27.1463	27.2004	24.7126	24.994	24.8081	25.9839	26.1289	26.1167	25.6117	26.2325	26.0354	25.0585	25.1506	25.2201	25.0623	26.1585	25.2823	26.2023	25.9293	25.7136	24.855	24.821	24.856	28.4628	28.5122	28.661	29.3563	29.2543	29.2781	28.1503	28.4703	28.1596	29.3483	28.465	28.7074	28.5588	28.647	28.6585	28.6739	27.8701	27.5595	27.9422	28.2199	29.158	29.0226
26.3262	23.4697	22.7587	22.2405	20.337	21.6379	18.4986	NaN	NaN	18.692	21.8282	22.308	21.0165	18.0135	19.6988	18.1457	NaN	NaN	NaN	NaN	18.4179	17.6071	19.8093	20.2869	19.6014	16.5111	17.9116	17.9651	24.1865	22.8017	23.137	22.525	24.3333	22.8091	NaN	NaN	NaN	NaN	23.0722	23.4185	NaN	NaN	22.9886	NaN	NaN	NaN	NaN	NaN	NaN	NaN
28.4087	22.8293	22.451	23.1483	19.4857	19.9499	20.0672	21.0064	19.3755	19.4884	24.3065	24.3452	24.2748	21.1149	20.9373	21.0483	21.5823	22.2666	22.3948	NaN	18.1544	NaN	20.8745	20.8989	19.3207	18.7603	18.2011	18.8227	23.9226	23.8436	24.5568	22.8923	23.2055	22.855	23.26	NaN	NaN	23.848	24.5388	24.5462	24.6356	22.9587	23.1197	23.2064	24.2475	24.3584	24.505	NaN	22.8995	NaN
24.2952	19.1239	22.0732	19.1517	16.9873	20.9098	NaN	NaN	NaN	16.282	17.7945	17.899	17.7275	NaN	NaN	NaN	NaN	NaN	NaN	NaN	NaN	NaN	15.7922	15.7677	15.6303	NaN	NaN	NaN	NaN	23.1061	NaN	NaN	NaN	NaN	NaN	NaN	NaN	NaN	NaN	NaN	NaN	NaN	NaN	NaN	NaN	NaN	NaN	NaN	NaN	NaN
28.9463	25.7919	24.8096	24.7947	24.0259	23.7533	24.2943	21.2714	21.4424	22.124	24.9112	24.4444	24.3457	22.7212	23.0013	23.3612	22.5218	23.0321	23.1937	NaN	21.1444	18.8593	21.1145	20.0334	20.1646	20.0475	20.6802	20.7548	27.1239	26.6295	27.0002	26.1597	26.1421	25.9564	27.4253	27.2597	27.6205	24.7135	26.7585	26.7758	26.7474	25.672	26.1609	26.0288	27.7358	27.4778	27.4531	NaN	25.9078	NaN
27.2082	20.8195	20.604	21.2008	22.6165	22.5031	22.9347	19.5016	19.6246	19.327	21.585	21.5351	21.5121	20.8204	20.5877	20.9099	21.4349	22.2789	21.82	17.6954	17.9246	17.4783	19.438	18.9065	20.4388	14.7549	17.9025	19.1573	24.2903	23.5295	23.7179	23.3362	23.1574	23.0875	22.4846	23.6099	23.3788	25.2059	24.2419	24.332	24.2535	23.6591	23.227	23.9911	24.7852	24.6318	24.7565	23.2204	NaN	22.1579
29.4316	24.4595	24.9578	24.5022	22.2397	21.912	22.9104	21.3683	21.3899	21.8385	24.8745	24.6649	24.97	23.6471	23.8025	23.6082	21.7482	21.6407	21.9297	19.6704	21.5843	21.5593	22.0338	22.3121	22.0868	21.1629	21.5028	22.1987	26.4166	26.8093	26.5673	25.8133	25.7218	26.3583	26.0611	26.1355	26.3254	27.2527	27.3519	27.0718	27.2886	27.212	27.4224	27.3319	26.2288	26.1952	26.9555	26.8123	27.0511	26.9597
28.618	23.4169	23.3498	23.9657	23.9302	24.0105	23.9016	21.9618	22.0407	21.733	22.664	22.9377	22.1758	22.309	21.9912	21.9321	22.1633	22.5082	22.5869	19.6599	20.8649	20.5128	22.3378	22.1892	22.1385	19.6088	20.8981	20.1707	25.0178	25.1518	25.8949	26.482	26.4995	26.4224	25.1373	25.4043	25.1349	26.0351	24.9869	25.3467	24.8494	25.8103	25.0499	25.2435	25.2364	25.0925	25.4681	24.7657	26.0599	25.3643
31.8895	23.8968	23.5592	23.669	22.1408	22.4702	22.7918	22.0406	21.2364	20.9209	27.1806	27.3569	27.1243	25.9633	25.8185	25.9494	26.0871	26.0888	26.1824	22.1447	23.0978	23.1297	23.2932	23.5862	23.7123	23.3911	23.4409	23.4411	24.7156	25.0712	25.587	24.3052	24.2839	23.7404	25.7684	25.5093	25.259	29.7094	29.9156	29.9194	29.9117	29.3621	29.0708	29.2699	30.0089	29.9866	30.0198	26.7867	27.4656	26.4719
25.1052	21.467	21.1401	21.1115	21.9731	21.2342	20.7018	14.5839	NaN	NaN	18.9588	18.7133	19.4105	18.5534	NaN	18.303	NaN	NaN	NaN	NaN	NaN	NaN	NaN	NaN	15.4431	NaN	NaN	NaN	NaN	NaN	NaN	24.1329	NaN	NaN	NaN	NaN	NaN	NaN	NaN	NaN	NaN	NaN	NaN	NaN	NaN	NaN	NaN	NaN	NaN	NaN
23.8568	19.0923	18.8515	NaN	15.2264	NaN	18.1018	NaN	NaN	NaN	NaN	NaN	NaN	NaN	17.3048	NaN	NaN	22.1158	NaN	NaN	NaN	NaN	17.3077	NaN	NaN	NaN	NaN	15.0041	NaN	NaN	NaN	NaN	NaN	NaN	NaN	NaN	NaN	NaN	NaN	NaN	NaN	NaN	NaN	NaN	NaN	NaN	NaN	NaN	NaN	NaN
27.3802	23.0422	22.9606	22.2452	23.1809	22.7453	23.4153	NaN	20.8654	NaN	22.5104	21.0946	22.0767	21.5574	21.8109	21.2275	NaN	21.132	NaN	20.3723	NaN	21.1624	21.0338	21.7978	21.4207	20.8648	20.8359	21.6059	24.2928	24.3475	23.7565	24.722	24.8317	25.3841	NaN	NaN	NaN	23.3088	24.1632	23.1899	23.5806	23.691	23.6056	23.8859	NaN	NaN	NaN	NaN	NaN	NaN
29.0715	25.33	25.3877	25.3309	23.2898	23.3689	23.3137	22.2414	22.2702	22.5017	23.9905	24.1669	24.1635	23.6387	23.3956	23.4531	22.0459	21.8867	21.9459	20.2628	20.489	21.2112	21.5578	21.7301	20.9711	21.0809	20.8389	20.8634	27.8318	28.127	27.9026	27.4088	27.1813	27.2331	27.3741	27.703	27.6957	27.1075	27.4494	27.5371	27.4745	27.5177	27.4639	27.4051	27.2848	27.1525	27.2636	26.976	27.3549	27.2277
26.8516	22.5616	23.1218	22.5078	20.3535	20.9977	20.5672	17.4764	17.2047	19.3785	22.6136	22.7294	22.2455	20.7752	21.3903	20.6398	18.5882	16.9325	17.1648	NaN	18.095	18.6879	19.9642	21.934	20.1515	17.7245	17.3757	19.183	24.4996	24.246	24.4775	25.3239	24.9944	24.88	23.3663	NaN	NaN	24.8469	25.1301	25.0701	24.766	25.5661	25.6481	26.0249	24.3065	24.6798	24.7346	NaN	25.478	25.4416
28.6558	23.9322	24.1399	23.865	22.3957	22.4759	23.777	21.5706	21.1678	21.251	24.1171	24.2267	24.3479	22.8647	22.7995	22.7227	21.2031	21.307	21.4085	13.5228	19.1926	19.0513	20.7334	21.3391	21.6882	20.7786	20.5362	20.395	26.4292	26.5182	26.5071	26.5875	25.8994	26.6175	26.3626	25.9519	26.0971	25.5816	26.7095	26.9037	27.2703	26.279	27.1147	26.9513	25.9942	26.0598	26.1584	NaN	25.9368	24.8612
24.9314	NaN	NaN	NaN	19.2711	19.9133	19.0307	19.4662	18.9828	19.1081	17.2353	17.9745	19.9063	NaN	NaN	20.3205	19.9316	19.6904	19.7674	NaN	NaN	NaN	NaN	NaN	19.4799	17.6884	16.2862	NaN	NaN	NaN	NaN	NaN	23.3848	NaN	NaN	NaN	NaN	NaN	NaN	NaN	NaN	NaN	NaN	NaN	NaN	NaN	NaN	NaN	NaN	NaN
27.4175	19.6943	NaN	19.1712	22.4554	22.2684	22.6321	NaN	NaN	NaN	21.8557	21.6761	22.1678	22.3726	23.2351	22.7479	NaN	NaN	NaN	NaN	NaN	NaN	21.4948	NaN	22.752	20.125	19.6935	20.2919	NaN	NaN	NaN	24.1577	23.8377	24.5249	NaN	NaN	NaN	NaN	23.2296	22.8575	23.44	25.4967	25.8406	25.2829	NaN	NaN	NaN	NaN	NaN	NaN
29.2032	24.6592	24.025	24.8795	23.8183	23.7123	23.5538	21.4843	22.5534	19.9625	24.0262	23.7973	23.1558	22.5171	23.3801	23.5466	22.9221	21.7644	22.2333	21.6622	19.8355	18.554	22.1269	22.0313	24.9095	21.2384	21.6905	21.918	26.524	26.3906	26.3837	26.6634	26.6102	26.5537	25.8875	26.2313	25.2194	25.4774	26.6248	26.3004	26.2708	25.9494	26.1394	26.228	26.8818	25.1685	25.7697	25.957	25.5675	25.8229
26.808	22.6764	22.4581	21.7429	21.6359	22.1655	22.4803	NaN	18.0304	18.6153	21.7473	22.1628	21.8339	21.2357	20.822	20.8974	NaN	NaN	NaN	NaN	NaN	NaN	21.5024	21.575	21.3062	20.2024	19.7826	19.9798	23.719	24.1089	23.6077	23.3689	24.3132	24.3909	NaN	NaN	NaN	23.0811	23.481	23.6169	23.2492	23.9685	24.4724	24.6794	NaN	NaN	NaN	NaN	NaN	NaN
26.2132	NaN	NaN	19.4798	22.0222	22.2066	22.1992	17.773	17.2323	NaN	NaN	18.3934	19.1027	20.905	17.889	20.906	18.5636	17.9984	18.0937	18.8503	19.8909	20.0895	20.8885	19.3552	21.6687	NaN	17.3328	NaN	NaN	NaN	NaN	NaN	24.8286	NaN	NaN	NaN	NaN	NaN	NaN	NaN	NaN	NaN	22.5541	NaN	NaN	NaN	NaN	NaN	NaN	NaN
28.4275	23.087	23.1737	23.32	22.0596	21.999	21.943	20.2843	20.3061	20.1131	22.8389	22.7876	22.8491	22.4364	22.6984	22.3262	20.5592	20.6437	20.6622	15.8075	16.7875	17.3288	21.9478	22.3467	22.3607	19.4017	19.7646	18.8999	28.4537	28.4289	28.4413	27.9885	28.1744	27.8384	27.0595	27.5197	27.1652	27.709	29.0696	29.0447	29.0815	29.6875	29.4537	29.2633	28.5078	28.4478	28.4361	22.7792	24.8509	25.6119
27.8844	24.7671	21.4769	24.4727	21.2207	19.8705	20.9727	22.1578	22.082	19.798	24.2703	24.5736	21.5965	19.511	22.1246	21.0636	19.0461	22.386	19.1993	NaN	19.7033	17.527	17.1474	NaN	18.4861	18.705	19.0737	21.2984	26.5655	NaN	24.7215	24.5102	NaN	24.3821	25.3013	25.43	23.9005	24.2089	24.523	NaN	NaN	NaN	25.209	24.575	23.6127	24.9388	23.8442	NaN	NaN	NaN
27.0524	22.532	22.5949	22.5733	21.9525	21.7775	22.2189	19.6073	19.7916	20.1539	18.9897	21.7355	19.739	20.2354	20.1296	20.9081	18.9045	14.1875	19.5246	19.6168	18.9454	19.8357	21.2336	22.2479	21.9047	18.328	18.7716	18.5097	27.97	28.1672	28.0487	26.9625	26.8882	27.0841	25.768	27.2247	27.2989	27.6096	25.7007	26.3475	25.7265	24.6665	22.8896	25.1316	23.8077	21.9796	25.8802	NaN	25.1617	24.5548
28.4932	21.7431	21.4842	21.419	NaN	18.7719	17.6047	21.2455	20.6829	18.6709	21.0173	21.0495	21.0672	19.2195	17.6262	21.3075	22.0035	21.0793	21.7297	20.9268	22.1196	22.0463	24.2134	23.766	23.2022	20.9791	21.5477	21.7833	23.1531	23.3699	22.3559	NaN	22.9964	22.3013	24.1203	23.934	23.5438	26.3085	23.3919	22.3987	22.8593	NaN	NaN	25.2319	22.6249	23.9989	22.7359	26.8591	27.6983	27.1157
31.9811	26.4914	26.3808	26.7712	26.294	26.5411	26.5645	24.1091	23.9918	23.9195	26.1473	26.4532	25.7275	25.2332	25.6271	25.3155	23.4804	23.5663	23.3709	24.4074	25.5476	25.6164	26.9226	27.1741	26.4319	23.7753	23.6416	23.9457	30.3887	30.3231	30.3225	29.9306	30.3117	30.2172	30.2388	30.269	30.1781	30.8576	30.384	30.4055	30.3769	29.3307	29.1817	29.4696	29.4555	29.6413	29.2673	30.1447	30.3522	30.1251
22.3683	17.5795	16.5182	17.9211	15.8431	NaN	NaN	NaN	NaN	NaN	17.8028	17.4957	NaN	NaN	16.7404	NaN	NaN	NaN	NaN	NaN	NaN	NaN	NaN	NaN	NaN	NaN	NaN	NaN	NaN	NaN	NaN	NaN	NaN	NaN	NaN	NaN	NaN	NaN	NaN	NaN	NaN	NaN	NaN	NaN	NaN	NaN	NaN	NaN	NaN	NaN
29.9023	27.3816	27.2944	27.2047	25.7282	25.8302	25.772	24.129	24.2956	24.1714	20.6644	21.3442	20.3974	19.1457	NaN	15.3916	15.1819	17.458	18.6986	16.1472	NaN	NaN	16.1067	16.546	15.5465	14.7076	17.4931	16.7137	29.3694	29.4212	29.3833	28.3829	28.5665	28.267	28.3666	28.3695	28.1156	22.0965	23.4215	23.1663	22.7665	20.3771	NaN	NaN	NaN	21.0978	21.3942	NaN	NaN	NaN
28.3692	23.4269	22.7851	22.8224	18.6742	20.5153	21.1503	NaN	NaN	17.1755	23.3106	23.3965	23.3468	21.284	22.6892	22.364	21.6118	20.4627	21.859	19.7477	21.6732	21.0939	22.1303	22.2543	22.7121	20.2357	19.0023	20.0211	24.8779	24.5307	24.7102	23.5852	24.3824	24.2176	NaN	NaN	NaN	26.2855	25.8269	25.7184	25.6736	25.1637	25.2692	25.1967	24.4928	25.5273	25.0143	26.4737	25.5985	25.8372
24.6905	17.4235	NaN	20.0984	18.1103	17.7904	18.1209	NaN	NaN	NaN	20.9631	19.7246	19.0021	18.4415	18.0966	17.2829	18.9289	17.2093	16.622	NaN	17.8366	15.0725	18.9544	18.6701	18.8208	14.9481	17.107	17.6011	NaN	NaN	22.6574	NaN	NaN	21.543	NaN	NaN	NaN	NaN	23.7881	23.3514	23.762	21.8414	NaN	NaN	NaN	NaN	NaN	NaN	23.3468	NaN
28.1526	24.8696	24.8185	25.0495	22.821	22.2593	22.2881	17.2519	NaN	18.6667	23.2626	23.0246	23.321	23.0191	22.9339	23.0718	17.7607	16.4424	18.0419	NaN	NaN	18.63	20.0107	20.1297	21.0651	19.9666	18.8672	19.8115	24.4193	24.3041	NaN	24.7073	24.3753	24.1835	NaN	NaN	23.6798	23.6417	23.8009	24.4672	24.0735	24.0304	24.5609	24.4984	NaN	NaN	25.0834	NaN	NaN	24.7241
26.0086	22.3365	22.2928	22.1116	20.1528	21.6481	20.2074	18.245	18.5908	18.992	20.4507	21.1124	21.3357	19.7173	18.5046	18.3064	19.0632	17.2159	16.3099	16.5853	19.1259	18.5989	19.0637	20.8535	19.5253	16.8339	16.8503	16.892	25.2066	25.117	25.1065	24.3379	23.5979	23.7938	22.61	24.9662	24.986	23.7196	23.913	24.2595	24.5375	23.8038	20.9445	21.8925	23.1194	22.6511	NaN	23.1866	24.5582	24.5978
29.171	22.7274	22.9969	23.2585	24.3645	24.4241	24.3788	22.1552	21.1938	21.011	22.6548	22.6344	22.5007	21.6519	22.1595	22.0903	21.7287	21.9336	21.7472	19.3435	20.6016	21.1981	22.8068	22.8182	23.2741	22.1352	22.6371	22.2028	25.7678	25.6097	25.8057	26.832	26.993	27.1009	25.73	25.2042	25.6774	28.6698	25.7037	25.7669	25.6433	25.6337	25.7922	25.878	25.5864	25.9375	25.9378	25.2924	25.5873	25.7709
27.8511	24.1084	24.3576	23.9832	20.7907	20.9913	21.8513	21.5114	20.4257	20.52	23.1485	23.0324	23.0354	18.6751	19.604	20.1642	20.0455	20.7836	20.2958	NaN	NaN	20.3394	19.1946	17.6921	20.3025	19.4248	20.1906	19.5546	25.0629	25.3926	25.1168	23.2303	23.8594	23.818	25.7339	23.3531	24.0061	24.3163	24.7529	24.9223	25.0051	22.4734	22.9517	23.4156	24.6006	24.834	24.3124	NaN	NaN	23.8427
25.1913	NaN	20.1255	20.9222	NaN	15.6224	14.6774	NaN	NaN	13.5534	22.4256	22.4043	21.7552	19.0026	19.862	20.22	17.8267	NaN	16.0745	NaN	13.0051	NaN	NaN	NaN	NaN	17.7133	17.2584	15.796	NaN	NaN	24.5988	NaN	NaN	NaN	NaN	NaN	NaN	NaN	25.1019	24.3301	24.9498	23.3429	23.7125	24.1573	24.072	NaN	NaN	NaN	NaN	NaN
28.1003	22.7935	22.6418	23.6285	21.5091	20.0568	20.5689	20.7114	20.3938	20.6612	22.7169	22.0633	21.914	19.4195	19.6909	21.3768	20.7035	20.8993	21.0109	19.0531	19.2371	19.9128	20.6014	21.9813	20.9326	19.6845	20.3883	20.7913	23.9834	23.8545	24.7036	24.1297	22.9747	22.7686	25.386	24.3704	24.9113	25.2634	23.7592	23.5881	23.9041	22.8395	22.9921	23.483	24.3953	24.5284	24.9924	25.6303	25.5927	25.1736
32.4636	27.8065	27.9092	27.796	27.3772	27.3055	27.3815	25.0899	24.9837	25.2444	27.1841	27.5544	27.4395	26.8679	26.5667	26.8411	25.3544	25.3047	25.2217	23.8735	24.5433	24.8846	26.2012	26.4293	26.3574	23.4895	23.932	24.024	30.1804	30.497	30.513	29.6916	29.821	29.7181	29.9317	29.4633	30.1199	30.305	30.4475	30.5777	30.5205	29.6962	29.6201	29.7547	29.8587	29.9012	29.8247	28.9154	29.1848	29.4323
29.6704	24.7699	24.8293	25.1221	23.554	23.0284	23.8337	21.9711	22.5603	21.5923	23.6262	23.9589	23.9267	21.2611	21.5924	21.5638	23.7674	24.0469	23.8235	19.1224	20.9148	21.0051	22.1037	22.623	22.0789	22.6831	22.3573	22.3393	26.6037	26.4008	27.0935	25.6977	25.5883	26.0218	26.1678	26.0723	25.364	27.6146	25.9175	26.7657	26.3453	24.8486	25.4733	25.6869	26.967	27.7167	27.3767	25.3316	25.9004	25.6869
26.6528	22.5101	21.9354	21.9564	18.5997	18.2768	18.5312	20.0566	19.9345	20.4465	22.2533	22.04	22.1153	20.3495	19.9429	17.306	20.2197	20.3501	19.5561	NaN	NaN	NaN	16.786	NaN	17.3006	19.2045	19.1291	19.1022	24.659	24.8345	25.1556	24.1174	23.9717	24.0911	23.725	23.9963	24.9837	23.6407	24.9257	24.5929	24.4425	24.6465	24.3592	NaN	24.5819	24.5485	25.0997	NaN	NaN	NaN
26.799	20.8712	21.2965	20.708	23.3956	23.3145	23.4594	19.4565	NaN	NaN	19.1898	20.6906	21.0013	21.1951	22.4521	23.4127	17.525	NaN	NaN	NaN	NaN	NaN	NaN	17.7599	NaN	16.9268	20.7518	16.4247	NaN	NaN	NaN	24.3158	24.3307	24.2607	NaN	NaN	NaN	23.1886	NaN	24.1069	24.5095	23.3017	23.6092	25.9291	NaN	NaN	NaN	NaN	NaN	NaN
29.0112	24.2397	25.3862	24.1943	24.2046	24.002	23.9822	21.4269	21.4619	21.5091	23.3701	24.5289	23.4869	22.9215	23.0441	23.5536	22.7447	21.5753	21.325	18.5573	20.3994	20.3308	22.3761	22.2675	23.0577	21.6718	21.1229	21.0528	26.0633	27.3237	26.5752	26.9037	26.3046	26.465	26.4479	25.8547	25.6733	25.1768	26.0463	26.1773	25.3518	26.7044	26.726	27.124	26.4914	26.0089	26.0917	25.1421	26.0095	25.9964
26.0639	22.7762	20.8143	21.3555	20.5413	19.9182	18.293	19.3192	19.8257	17.5005	17.9472	20.5166	20.0526	20.8818	20.6621	21.0237	18.0021	18.7818	18.71	16.7056	17.3291	17.2902	20.3686	20.3933	20.4131	18.1409	16.4259	19.9256	24.2655	22.937	23.2614	23.6592	22.2753	NaN	23.3556	23.36	22.893	NaN	NaN	NaN	NaN	NaN	NaN	NaN	NaN	NaN	NaN	NaN	NaN	NaN
28.5955	23.9016	24.137	23.9525	21.6402	21.7576	22.1877	22.0469	21.9245	21.9565	24.2221	24.3866	24.2717	23.3749	23.4149	23.2988	23.1741	23.3411	23.1268	17.1241	20.0776	18.4997	18.349	18.8531	17.5083	19.2243	19.5666	19.2364	26.2987	26.3487	26.2877	26.5093	26.3581	26.3145	26.3579	26.437	26.4342	23.9895	27.1726	27.1705	27.3578	27.3838	27.3378	27.6475	27.4506	27.7664	27.4696	NaN	25.8783	24.9407
25.3259	22.3873	22.305	21.3658	14.6316	NaN	19.0035	18.664	18.7159	18.892	18.3896	18.2974	18.9877	NaN	NaN	NaN	16.5713	16.7631	18.4188	14.4794	NaN	NaN	NaN	NaN	NaN	15.8223	18.6408	17.1424	24.5887	23.9289	23.5962	NaN	NaN	21.9055	22.4594	22.3115	22.4389	NaN	NaN	NaN	20.6546	NaN	NaN	NaN	NaN	NaN	NaN	NaN	NaN	NaN
29.429	25.9124	25.8583	25.7811	24.9924	24.9169	24.8754	22.9094	22.5588	23.4391	23.9859	24.4598	24.4936	22.9272	23.6013	22.9612	22.2578	23.0554	22.6691	19.5643	20.2348	21.0735	21.9611	22.2679	22.9755	22.5011	22.1245	22.2999	27.2047	27.244	27.506	26.7093	26.5711	26.6326	27.454	26.6706	27.5631	26.2363	26.0817	26.2852	26.4457	25.5048	25.5647	25.663	26.0817	26.7285	26.7501	25.9815	25.6974	25.7265
30.0318	26.001	25.9092	25.9279	26.7943	26.8789	26.7948	22.8884	22.9581	23.0859	23.013	23.0315	23.081	24.2271	24.2755	23.3106	21.6103	21.3706	21.2656	20.7525	21.8921	21.7635	24.0782	24.0274	24.0755	19.7988	20.0851	20.7986	28.0487	27.9102	28.0999	28.4919	28.4865	28.2247	27.5345	27.8151	27.9059	26.9255	25.5949	26.0558	25.8015	25.6706	25.5877	25.3698	27.1457	26.5861	26.6954	26.5321	27.8529	26.7323
30.4328	24.9601	25.1102	25.0457	24.2598	24.0546	23.9803	22.24	21.9385	22.2952	25.2771	25.5421	25.6322	24.1181	25.0509	24.422	24.1095	24.2938	24.3112	21.4992	22.4216	22.491	23.4764	23.8633	23.9088	21.9422	21.9447	21.6993	27.2255	27.435	27.6048	26.317	26.2133	26.3998	26.574	26.9996	26.8313	28.6118	28.1908	28.1004	28.3733	27.5296	27.1899	27.3707	28.0899	28.3194	28.0707	26.9048	27.1047	26.6955
29.2619	24.3042	24.1558	24.5369	22.2313	22.2978	22.3171	20.2931	19.7588	19.3137	23.526	23.6072	22.3846	23.5522	22.3429	23.1038	21.6561	22.2697	22.3367	21.0716	22.0296	22.3665	22.1633	22.2282	22.9943	22.8391	23.2539	23.2711	24.9343	25.469	25.6263	25.3433	25.5258	25.3871	24.6298	23.9289	23.0001	26.9842	25.9352	26.0559	24.9447	25.8543	25.0452	25.7611	25.6606	26.0656	26.3494	27.4209	27.2237	27.5187
28.0774	23.259	22.9875	23.0266	21.5349	22.1075	19.9751	20.6081	20.5951	20.3788	22.9142	23.1708	22.9787	23.0404	22.7148	20.9707	21.7026	21.8194	21.7957	20.4788	21.2259	20.3979	23.1023	23.0569	23.1671	19.4141	18.816	15.212	26.5983	26.2324	26.6554	22.2609	23.6095	23.082	25.1634	26.4016	25.8021	26.5329	26.9697	27.3248	27.0344	23.8615	23.6664	24.0851	26.7909	27.052	27.022	25.6237	26.4889	25.8167
30.7701	23.2397	23.5833	21.3178	19.3451	18.9912	20.0223	17.9808	16.913	18.3775	20.7279	20.2945	20.7453	17.117	18.2776	16.9031	19.8752	19.2284	19.2732	15.8876	17.2978	NaN	15.8307	17.0694	16.578	19.2692	17.8648	15.8666	27.2529	27.5181	24.6321	23.6448	NaN	24.11	NaN	NaN	NaN	24.1671	23.7769	23.5735	23.8606	23.3991	NaN	NaN	NaN	NaN	NaN	NaN	23.0626	NaN
27.6182	24.5008	23.9088	24.4054	20.5737	21.7233	21.3015	20.6106	19.7954	20.5194	22.9562	23.0211	22.9352	NaN	NaN	18.9921	19.8456	NaN	21.5252	NaN	NaN	NaN	NaN	NaN	19.9382	19.5187	19.262	18.4135	23.4461	NaN	23.7877	21.8723	22.4294	22.4161	NaN	NaN	NaN	NaN	22.4913	NaN	NaN	NaN	NaN	NaN	NaN	NaN	NaN	NaN	NaN	NaN
31.1568	26.7996	26.8615	26.7631	25.1699	25.3556	25.4508	24.044	24.1371	24.0826	25.5089	25.5004	25.6665	25.5951	25.5158	25.5099	23.9497	23.8856	23.8762	21.264	22.6054	22.7465	24.8815	25.0003	25.137	24.0481	23.4985	23.3374	30.1554	30.2055	30.1703	30.031	30.0548	30.0554	30.1034	30.2615	30.1825	29.9076	30.4362	30.429	30.3992	30.2768	30.4382	30.3781	30.5212	30.4592	30.4503	29.4206	29.1499	29.3924
24.6223	17.2871	16.3561	17.2692	18.6861	17.2844	18.665	15.0736	14.6437	NaN	19.501	19.702	19.5153	18.5679	20.9108	20.5923	16.8685	16.642	NaN	16.5411	15.1742	15.6021	21.8115	NaN	16.8124	NaN	15.9635	NaN	NaN	NaN	NaN	NaN	NaN	NaN	NaN	NaN	NaN	NaN	NaN	22.1441	NaN	NaN	24.6975	NaN	NaN	NaN	NaN	NaN	NaN	NaN
29.9048	20.6704	22.0268	20.3883	18.5275	19.8436	20.4164	19.023	20.3929	19.4202	24.258	24.739	24.7737	23.8262	23.7157	23.9204	22.2639	22.3508	22.7929	21.1505	22.9684	22.9404	24.8604	24.8919	23.4809	20.969	21.7397	22.0659	23.2077	23.3228	22.2812	23.0146	24.5509	24.1222	23.7448	25.0374	24.1629	27.3574	26.7685	26.8696	26.8926	27.4415	27.2544	27.2817	26.3417	27.2085	27.7267	27.2436	28.5062	28.1718
28.1115	22.0431	21.9984	23.4671	20.7348	20.8462	21.0003	20.6756	20.3785	21.0692	22.5819	22.6747	23.019	21.338	21.2143	21.4379	20.923	20.4792	21.1931	19.0888	19.8355	18.9085	22.8543	21.6065	21.2822	20.6004	21.379	20.2235	25.4005	25.2459	25.5449	25.54	24.7461	24.9374	26.0944	25.622	26.1332	26.8515	26.5014	26.3363	26.823	25.219	25.5051	25.2501	26.2241	25.6124	26.1686	25.6344	26.1526	25.72
32.6491	28.3325	28.1183	28.0158	27.7749	27.7801	27.7935	25.4001	25.3516	25.7194	27.1148	27.021	26.8353	26.2132	26.6388	26.2821	25.4878	25.5634	25.5998	24.445	25.1696	25.6745	26.0586	26.4182	27.1032	23.2194	23.3745	23.7744	31.1207	31.1263	31.2052	30.5865	30.5937	30.4878	30.8668	30.6616	30.9096	30.4524	30.232	30.4896	30.3121	29.8317	29.942	29.9935	30.3902	30.3221	30.2722	30.0677	30.0373	28.6131
29.4033	20.0895	NaN	17.9459	20.0081	14.0033	15.8259	18.5193	18.7651	16.3894	24.6549	24.2865	24.6155	24.3516	24.0184	23.9506	22.2361	21.8083	21.9809	22.422	23.026	22.8751	24.1887	23.1923	23.9173	21.1624	20.52	21.0744	23.08	NaN	NaN	24.2791	NaN	NaN	NaN	24.438	NaN	26.9463	27.1057	26.9956	27.0763	27.7081	27.5458	27.2859	26.895	26.9382	27.2571	28.5086	27.5461	27.7436
24.8698	NaN	21.5534	NaN	19.3481	19.1801	19.2091	NaN	NaN	18.3573	20.0026	20.213	20.8836	NaN	NaN	NaN	NaN	NaN	NaN	NaN	NaN	NaN	NaN	NaN	NaN	NaN	NaN	NaN	NaN	NaN	NaN	NaN	NaN	NaN	NaN	NaN	NaN	NaN	NaN	NaN	NaN	NaN	NaN	NaN	NaN	NaN	NaN	NaN	NaN	NaN
27.1308	22.7228	22.2237	23.1328	21.0513	20.8894	21.0456	18.8448	18.5991	18.8094	23.2484	23.0408	23.2351	22.4219	21.4364	21.7553	19.4408	19.9023	19.533	NaN	18.6252	NaN	18.0582	19.702	19.1173	16.1223	16.1512	17.6571	24.4955	24.3347	24.3975	24.0724	24.0014	25.1509	24.1055	24.3422	24.4952	25.4819	25.8278	25.7907	26.0868	24.3417	24.258	24.8236	24.8633	24.3625	24.4024	NaN	24.9758	NaN
26.0315	21.2686	21.188	20.8709	20.4615	21.164	20.9535	19.382	NaN	21.7444	20.6678	20.8538	20.4642	20.1483	20.2313	20.2276	19.7257	23.3974	19.6403	NaN	NaN	NaN	19.4437	19.4873	19.465	NaN	17.6684	18.8056	21.9086	NaN	NaN	NaN	NaN	NaN	24.083	NaN	NaN	NaN	NaN	NaN	NaN	NaN	NaN	NaN	NaN	NaN	NaN	NaN	NaN	NaN
25.204	18.6848	20.9764	18.4187	NaN	NaN	NaN	NaN	NaN	NaN	19.9787	21.103	20.1656	NaN	19.1448	19.221	NaN	17.035	17.1587	NaN	NaN	NaN	20.2486	17.3213	18.3337	16.4251	15.6218	16.3791	NaN	NaN	NaN	NaN	NaN	NaN	NaN	NaN	NaN	24.2902	22.5596	22.8603	NaN	NaN	NaN	NaN	NaN	NaN	23.8858	NaN	NaN	NaN
31.143	26.7153	26.3301	26.1624	26.1226	26.3855	26.2298	23.1467	22.8838	23.4063	25.5043	25.5345	25.5571	25.2118	26.7061	25.5949	23.5819	23.8633	23.7279	22.9335	23.7659	23.3145	24.5613	25.3369	25.9649	21.9427	22.0168	22.1774	29.0721	28.9526	29.0507	29.5692	29.9617	29.6822	28.1429	27.4669	28.3565	28.8869	28.6842	28.6531	28.7042	29.6467	29.3708	29.1663	27.9083	28.5544	28.3606	28.0804	28.6526	28.6439
28.0046	24.0877	23.9954	23.9788	22.6336	22.4526	22.8631	21.1177	21.3264	21.6102	23.0803	23.3713	23.4114	21.0637	21.3837	21.6466	21.1851	22.0783	22.0725	14.9397	17.9823	16.7509	17.9021	20.2214	20.5203	19.1995	18.6801	19.6602	26.2641	26.4126	26.4097	25.3393	25.2309	25.3316	26.3394	26.0864	25.2663	24.8412	25.5817	25.8103	26.0167	24.808	24.6085	24.9452	25.8018	25.3673	25.2439	NaN	24.0639	NaN
27.5241	24.8598	24.6024	24.6551	23.3738	23.9727	23.7816	22.2755	21.9002	21.8478	19.908	20.3092	19.8832	14.6656	18.859	NaN	18.179	NaN	17.1024	17.4037	17.9625	18.682	NaN	16.7064	NaN	NaN	NaN	NaN	27.0421	27.0986	27.1547	26.049	26.0298	26.1039	27.8389	27.1328	26.9154	NaN	NaN	21.4015	NaN	NaN	NaN	NaN	27.4469	NaN	NaN	NaN	NaN	NaN
25.3886	20.2177	18.5882	NaN	18.9181	18.7021	20.6113	16.2845	19.4833	19.5693	NaN	NaN	18.7558	NaN	NaN	NaN	19.5148	20.3565	20.1435	NaN	17.4185	NaN	17.5621	NaN	NaN	18.3863	14.3794	19.2286	NaN	NaN	NaN	NaN	NaN	NaN	NaN	NaN	NaN	NaN	NaN	NaN	NaN	NaN	NaN	NaN	NaN	NaN	NaN	NaN	NaN	NaN
24.665	NaN	NaN	17.5001	17.8329	19.5851	18.6653	NaN	NaN	NaN	19.5311	19.7995	19.8955	18.9229	19.7976	18.3617	16.5901	NaN	17.3511	NaN	NaN	NaN	NaN	NaN	14.6372	15.9382	15.9109	16.4494	NaN	NaN	NaN	NaN	NaN	NaN	NaN	NaN	NaN	22.7567	NaN	22.896	21.3763	23.2914	23.9138	NaN	NaN	NaN	NaN	NaN	NaN	NaN
30.2615	25.3519	25.4678	25.505	24.4639	24.6676	24.8604	21.9295	21.771	21.756	25.1088	25.0625	24.8445	25.1456	25.3809	25.0284	22.1053	22.1022	22.1588	22.0183	22.6499	22.8118	23.8523	24.6297	24.1697	21.7333	21.3943	21.7426	28.4901	28.5917	28.7343	28.9039	28.8198	29.1142	27.4827	27.2535	27.4727	28.7226	28.9774	28.9424	28.6647	29.4779	29.8796	29.3999	27.7537	27.948	27.9746	28.9955	29.4147	29.3806
25.9113	22.2151	21.9306	22.3003	18.0955	18.81	18.2679	18.4944	17.4438	18.3466	20.5475	20.7187	20.7386	17.6338	15.2479	14.53	16.5381	16.1944	16.654	NaN	16.1875	NaN	15.791	17.705	18.224	17.0988	15.7856	18.4165	22.8554	21.5898	23.0491	22.2211	23.0801	NaN	23.0283	NaN	22.9734	25.0612	22.5925	23.0035	23.2811	NaN	NaN	NaN	22.0707	NaN	22.2679	NaN	NaN	NaN
24.4963	NaN	21.1436	NaN	NaN	NaN	NaN	NaN	18.4906	NaN	18.3895	NaN	NaN	NaN	NaN	NaN	NaN	NaN	NaN	NaN	NaN	NaN	NaN	NaN	NaN	NaN	NaN	NaN	NaN	22.2373	NaN	NaN	NaN	NaN	NaN	NaN	NaN	NaN	NaN	NaN	NaN	NaN	NaN	NaN	NaN	NaN	NaN	NaN	NaN	NaN
31.5072	27.1112	26.1345	26.058	26.0529	26.1578	26.6103	22.9655	22.8573	23.461	25.8056	25.6992	25.7821	25.7136	27.0578	25.627	23.8667	23.8193	24.0611	25.4518	24.8979	25.4726	24.3282	25.3538	26.0341	22.9356	23.1262	22.7638	28.8266	27.127	27.9439	29.3101	29.137	29.2504	27.4415	27.0311	27.8323	29.099	28.7851	28.4982	28.7965	29.5355	29.4553	29.014	27.7805	27.9745	27.7326	30.0402	29.586	29.8994
29.247	24.5694	24.7991	24.4948	23.6776	23.8638	23.9215	21.4182	23.9437	20.0062	24.2413	24.0953	24.1082	22.5777	22.8159	22.7196	21.7589	23.5132	23.7198	19.8032	21.0955	18.6294	21.8194	21.5329	21.9095	15.7901	20.1112	20.3369	24.5203	24.6478	24.0876	25.2035	25.0645	24.354	22.6004	25.0278	21.1868	26.3041	24.3973	24.2636	24.3246	24.5811	24.6907	24.712	22.8613	26.264	26.2871	NaN	NaN	NaN
26.9191	22.6479	22.2763	22.6153	18.905	NaN	NaN	NaN	NaN	NaN	21.7967	22.0316	21.5674	20.4226	19.747	20.1999	NaN	21.7698	21.539	16.0988	NaN	16.2753	18.7092	20.6624	21.8838	NaN	NaN	12.4154	NaN	NaN	NaN	NaN	NaN	NaN	NaN	NaN	NaN	NaN	22.6556	22.6292	NaN	NaN	NaN	NaN	NaN	NaN	NaN	NaN	NaN	NaN
28.7931	23.7336	24.2307	23.8207	19.3505	18.1604	18.9525	20.91	21.0251	20.7493	24.4138	24.45	24.3222	23.8371	23.7536	23.9234	20.8185	19.8679	21.1538	17.5502	21.564	20.658	20.2816	18.4071	21.5454	20.7663	21.6617	21.5199	24.8134	24.76	25.4288	23.6587	NaN	23.0578	24.9923	24.7752	24.0653	24.2155	25.5558	25.729	25.6323	26.4209	26.6165	26.356	26.4355	23.4817	24.7542	23.4275	26.3589	26.6403
29.5358	24.5265	25.287	23.919	NaN	NaN	22.1546	NaN	NaN	NaN	23.3102	25.5	24.1546	22.2099	22.6574	22.5393	NaN	NaN	19.0101	23.5005	24.2558	24.3572	23.4723	22.3655	22.9325	NaN	NaN	NaN	NaN	NaN	NaN	NaN	NaN	23.4265	NaN	NaN	NaN	22.8849	NaN	NaN	NaN	NaN	24.7812	NaN	NaN	NaN	NaN	NaN	NaN	NaN
24.8354	19.8316	19.8308	18.6101	18.7699	17.8972	NaN	NaN	NaN	NaN	20.9767	19.1163	19.3573	18.4386	18.416	18.1847	21.3784	21.153	18.0796	16.8612	18.2987	NaN	15.5191	NaN	15.4027	NaN	NaN	NaN	NaN	NaN	NaN	NaN	NaN	NaN	NaN	NaN	NaN	NaN	23.1688	NaN	22.2677	22.6726	21.9405	22.0764	NaN	NaN	NaN	NaN	NaN	NaN
25.6462	21.1456	21.1162	22.0633	19.037	19.1062	NaN	17.9488	18.0884	18.0939	20.3601	21.3507	20.6024	17.9063	19.3486	17.3358	19.5591	19.6391	19.4674	NaN	NaN	NaN	16.3098	NaN	19.1182	17.6786	17.492	17.383	23.1237	23.2562	23.6482	22.6104	22.9624	NaN	NaN	23.1635	22.2897	22.1253	23.3327	23.1893	23.0606	22.0818	22.9727	NaN	23.8698	24.8315	24.5561	NaN	NaN	NaN
29.168	24.9506	24.5641	24.1513	24.0753	24.2065	23.6611	21.7487	21.9026	22.3341	23.4349	24.0432	23.6048	23.4704	23.0976	23.8648	22.9101	22.8712	23.1745	16.8334	20.0675	19.0937	21.3052	21.2434	21.7498	19.7531	20.5319	20.1308	25.717	25.6704	25.6396	25.1833	25.2985	25.8031	25.6996	25.5439	25.7325	24.7719	25.2343	25.8443	25.1332	25.8982	25.4382	26.3089	25.9543	25.0659	26.0146	24.7342	24.8605	NaN
27.5253	19.5121	20.0744	20.3262	21.8909	21.5636	22.0491	NaN	NaN	NaN	21.7486	21.4107	21.7267	23.0178	21.0741	21.7866	18.6817	19.2278	18.8325	NaN	NaN	NaN	20.6477	22.6441	21.4419	20.0944	20.4319	20.4444	22.061	NaN	22.5863	24.788	25.099	24.9317	NaN	NaN	NaN	24.4764	24.818	23.8125	23.7718	26.7543	25.8603	26.1584	NaN	NaN	NaN	NaN	NaN	NaN
27.7659	22.613	22.8116	22.67	19.6637	19.758	19.8182	20.47	20.8294	20.8267	23.7979	23.7521	24.0288	22.243	22.2128	22.2108	22.2725	22.4633	22.4414	NaN	NaN	14.5696	16.0517	15.6525	18.0275	NaN	15.9856	NaN	24.087	24.1794	24.425	23.0218	23.2306	23.2601	24.4168	24.8354	24.6895	24.9779	25.477	25.172	25.191	24.3485	24.9414	25.3198	25.6899	25.744	26.0058	NaN	NaN	NaN
23.5323	19.2399	18.2218	NaN	NaN	NaN	NaN	18.6709	18.2982	19.712	19.2571	19.1899	NaN	14.2219	14.7644	NaN	17.7356	15.8257	18.6464	NaN	NaN	18.4219	NaN	NaN	NaN	16.0487	16.2637	NaN	NaN	NaN	NaN	NaN	NaN	NaN	NaN	NaN	NaN	NaN	20.8471	20.6393	NaN	NaN	NaN	NaN	NaN	NaN	NaN	NaN	NaN	NaN
29.4113	24.88	25.204	24.98	23.6162	23.6655	23.3221	22.6179	22.2964	22.2968	24.4405	24.5552	24.5962	23.9902	22.8763	23.5761	22.1975	22.5285	22.2507	17.6153	19.4331	19.4146	21.739	21.9646	21.9206	19.8765	20.3674	21.0723	26.988	26.9993	26.7429	26.9726	26.8501	26.6967	26.2816	26.4561	26.0356	26.3425	27.1727	27.1343	27.1044	27.056	26.3625	27.0617	26.3776	26.3892	26.7236	24.173	25.872	24.886
27.9423	22.9649	23.7791	23.011	23.7195	23.3481	23.6992	19.6141	20.3231	21.1304	22.8981	22.2005	22.365	22.3917	23.9257	22.3112	19.5444	20.3188	20.0592	18.1441	18.8813	19.048	20.9776	21.7324	21.0558	20.1941	20.233	20.186	24.5339	25.163	24.2643	26.5374	26.4479	26.6422	24.6454	25.309	25.6534	23.5905	24.6389	24.1854	24.2285	26.261	26.5528	25.8545	23.9198	24.3186	25.1531	NaN	NaN	25.0757
29.5674	24.502	24.7217	24.9047	24.0026	24.3684	24.2091	22.1362	21.7903	21.8545	24.3654	24.5934	24.4799	23.6351	23.4481	23.2131	21.6931	21.4218	21.5468	18.9865	20.5509	20.5404	22.7487	22.619	23.0884	20.7287	20.7802	21.7185	26.7091	26.868	26.9479	26.0253	26.5899	26.1598	26.1901	26.1747	26.8087	28.4928	27.266	27.4062	27.2548	26.8467	26.2859	25.836	26.3714	26.0131	26.4758	26.3516	26.58	26.4824
28.7507	24.5278	24.3208	24.1852	22.9049	22.9725	22.8762	21.3459	21.2869	21.1648	23.2435	23.4623	23.222	22.4835	22.7538	22.5284	20.6371	20.3652	20.4839	19.6128	20.0965	20.6362	21.5003	22.6178	22.0301	19.7999	19.6742	19.8663	27.1873	27.2194	27.1779	26.7913	26.7748	26.6043	26.9347	26.6421	26.4797	26.9805	26.7781	26.6869	26.557	26.3131	26.268	25.9223	25.8026	25.9744	26.1887	26.4223	26.4377	26.8298
28.468	22.5644	23.2204	22.681	22.0503	22.5544	21.787	21.3982	21.5066	21.1651	22.8279	22.7068	22.8076	22.1014	21.7544	20.6855	21.993	22.3881	22.6932	17.8429	20.3097	19.5911	22.3453	22.9211	22.4894	20.3394	20.2221	20.577	23.388	24.3938	24.13	24.2395	23.7406	24.3847	NaN	NaN	NaN	24.6095	24.378	24.7314	24.2897	24.9486	23.9901	23.6502	NaN	24.9802	25.2939	23.3549	23.9875	23.4661
35.1698	29.9193	29.7241	29.5254	29.578	29.4083	29.6253	27.309	27.075	26.9671	29.9727	30.0414	30.0522	31.0185	31.0626	31.0237	29.0001	28.9865	29.0019	26.3188	27.0953	26.9101	28.0652	28.4326	28.1815	26.8418	27.0444	27.5262	31.8569	31.7712	31.6359	31.4747	31.3356	31.5718	30.6608	30.7173	30.8056	31.8865	33.4473	33.4875	33.4486	33.5756	33.6907	33.4639	33.1992	33.2098	33.0838	31.0454	31.5747	31.2955
31.847	27.0254	26.8825	26.5409	24.5449	24.2757	24.4659	21.3206	NaN	22.3712	27.5788	27.7738	27.5546	25.151	25.5162	25.4527	23.8165	23.8509	23.7224	23.9158	25.547	25.6875	24.3792	24.1272	24.2145	20.0224	20.8834	20.8778	28.3922	28.2103	28.06	26.8508	27.038	27.0809	27.7064	NaN	26.8876	27.8392	30.0977	29.7563	29.7913	27.938	28.0367	28.3274	28.8029	28.7905	28.8557	26.5378	27.0909	27.8644
29.2736	25.4422	25.5522	25.4532	24.3344	24.1768	24.2418	22.8774	22.7119	22.5927	24.0075	23.8855	24.0283	24.1017	24.0368	23.9887	22.0212	22.1664	22.0659	19.8137	21.0447	21.367	22.7878	22.7414	22.8241	21.9606	21.6006	21.579	28.3186	28.4606	28.2867	28.1725	27.8392	28.0529	28.2376	28.1261	27.9853	27.2238	27.3939	27.4679	27.4899	28.1899	28.2989	28.0377	27.5427	27.5665	27.7195	27.1468	27.8851	27.7643
27.2709	21.7912	21.0544	21.6895	22.1366	20.7437	21.7139	18.9898	19.2832	18.9818	23.6074	22.2166	21.5691	22.0879	20.938	NaN	19.4372	20.4048	18.4414	NaN	18.9356	NaN	19.2526	21.94	21.3642	15.9769	18.6806	15.6288	23.652	23.2855	24.1374	NaN	NaN	NaN	NaN	24.2087	NaN	24.0043	24.7436	24.0799	24.6382	NaN	24.2048	NaN	24.7074	25.598	NaN	NaN	NaN	NaN
25.7859	NaN	NaN	NaN	NaN	NaN	NaN	NaN	NaN	NaN	20.1319	21.0154	21.0858	19.2915	17.5195	NaN	NaN	NaN	18.5337	NaN	NaN	NaN	NaN	NaN	NaN	NaN	15.9259	NaN	NaN	NaN	NaN	NaN	NaN	NaN	NaN	NaN	NaN	NaN	22.8623	23.4471	23.7123	23.1449	NaN	NaN	NaN	NaN	NaN	NaN	NaN	NaN
28.0579	24.0646	24.0832	23.5879	20.6499	20.4581	20.5987	21.337	21.1234	21.474	23.2862	23.1509	23.5822	21.5925	21.7281	21.7539	21.851	22.1866	22.1462	18.2637	20.8971	20.7596	17.205	19.3752	20.4466	20.2289	19.9778	20.1188	25.0889	24.87	24.9965	23.5299	23.1625	23.8615	24.5695	24.6831	25.1176	24.5795	24.9862	24.8627	24.9721	24.0902	24.711	24.1986	25.2222	25.2813	25.4873	24.2145	24.8161	25.4144
27.1952	23.4162	23.5953	23.5722	21.2286	20.7778	21.1299	21.1036	20.8378	20.8697	20.2047	18.2101	18.1092	18.1483	20.8535	20.5544	17.5302	20.0046	19.1146	14.4198	17.0068	17.0272	20.1761	19.6721	19.6168	18.6452	18.4631	20.0015	25.9997	25.7811	26.0385	25.2906	24.8222	24.8486	25.3129	25.7348	25.5148	25.6836	23.6059	22.5453	21.8593	23.1221	24.7057	25.0565	23.2025	23.84	24.388	NaN	NaN	23.3489
27.3016	22.7423	22.7464	22.4826	16.5337	17.961	19.4622	21.2392	19.1299	21.0699	22.5188	22.8284	23.0054	20.8871	20.4098	20.2526	20.2115	20.7073	19.7669	NaN	NaN	13.2907	20.1971	19.4502	19.955	18.5557	18.9829	19.282	24.7401	24.8566	24.0888	NaN	22.5288	24.1041	25.5362	24.4759	25.2413	25.0644	24.9671	24.803	24.9969	24.6174	24.4246	24.6278	24.5324	24.8114	24.204	NaN	NaN	NaN
26.1142	20.1385	21.5806	21.6543	NaN	NaN	18.2887	20.8934	NaN	19.558	21.6375	22.0772	21.1985	17.6841	18.2207	18.0706	20.3473	20.7326	20.615	NaN	NaN	NaN	17.053	NaN	16.8635	13.7798	18.266	17.0328	22.5621	23.1155	23.5783	NaN	NaN	NaN	23.2204	NaN	NaN	NaN	23.1801	22.7267	21.6869	21.4725	NaN	20.7112	NaN	NaN	NaN	NaN	NaN	NaN
31.0364	26.0729	25.7694	25.6212	24.2286	25.0189	25.0897	22.3874	22.5511	22.7671	25.546	25.6333	25.4234	24.5922	24.4711	24.6225	22.5892	22.6682	22.6438	23.1481	23.5745	23.561	25.1195	25.4263	25.2207	22.7438	22.7377	23.3352	27.7882	27.9126	27.8441	27.8127	28.4837	28.1122	26.9317	27.076	27.1949	28.775	27.7324	27.7331	27.5407	28.4116	28.2452	28.4727	26.7053	26.6737	26.8454	28.7422	28.5159	28.5367
30.306	26.255	25.2257	25.3628	25.285	26.1361	25.5862	22.7608	22.6688	22.7662	23.0098	23.9253	22.9064	23.9365	25.3246	23.8555	21.767	21.2203	21.7088	23.2737	21.6765	22.589	22.9179	23.953	24.3629	22.5892	23.107	23.1536	27.4959	26.9234	26.7626	28.1726	28.6965	28.2508	26.1098	26.5541	26.8982	25.7015	24.7681	25.8154	25.2307	27.3074	26.7715	26.6385	24.2813	24.9939	25.4954	27.6943	26.9021	27.1115
31.7943	26.8002	26.9231	26.9083	26.9141	26.6777	26.7667	23.7399	23.7868	23.8615	25.9098	25.8896	26.2366	25.3003	26.1187	24.9223	24.7471	24.6113	24.6179	21.3566	23.0144	23.1727	24.8536	25.9161	26.1558	25.4185	24.9063	25.4423	28.2231	28.406	28.3982	28.932	28.8758	29.0101	27.6469	27.1719	27.3893	29.4346	28.2014	28.1146	28.077	28.0745	27.9581	27.9462	27.791	27.6486	27.6859	27.3105	27.7985	27.6052
26.2734	21.3446	21.609	22.2059	19.3348	19.5135	NaN	19.4943	NaN	18.8778	20.9596	20.879	21.0579	18.5049	18.6195	18.963	16.8698	NaN	18.1134	NaN	15.19	NaN	18.3135	18.5516	18.7245	NaN	NaN	NaN	NaN	NaN	NaN	NaN	NaN	NaN	NaN	NaN	NaN	NaN	NaN	NaN	NaN	NaN	NaN	NaN	NaN	NaN	NaN	NaN	NaN	NaN
27.6773	23.8098	23.6972	23.2381	23.0918	23.4958	24.3585	22.1811	20.2125	20.7752	20.8176	18.2703	18.6738	15.106	NaN	19.7028	18.6993	18.8905	18.9736	NaN	NaN	17.7193	NaN	24.6765	20.4446	21.7429	20.4433	20.3881	24.7574	24.5339	24.5201	25.7052	25.9776	27.0674	25.8315	25.6087	25.4167	23.4453	23.1267	23.3584	23.5115	NaN	NaN	24.9623	23.8208	NaN	23.224	NaN	NaN	NaN
31.2763	25.9213	26.2564	26.2893	25.7252	25.7045	25.3765	23.4227	23.4844	23.4819	25.2794	25.4066	25.6457	24.6589	24.6685	24.8959	23.2578	23.1588	23.3865	22.7629	24.078	24.2708	25.075	26.3361	24.5861	22.648	22.7163	23.3855	28.2186	28.1698	28.3353	28.5292	28.4115	28.5148	27.9653	27.9908	27.9321	29.4491	27.9006	27.9703	28.1443	28.1678	28.2654	28.3393	27.4634	27.899	27.8668	28.0256	29.2308	29.4812
27.1829	22.3892	21.1494	22.1278	NaN	18.2861	NaN	NaN	NaN	NaN	23.7112	23.2101	23.0568	21.7854	21.83	22.5244	20.9703	21.85	21.3983	NaN	NaN	NaN	NaN	NaN	NaN	NaN	16.83	NaN	24.0048	22.8726	23.8066	NaN	NaN	NaN	NaN	NaN	NaN	22.732	25.4241	25.0248	25.3798	24.7535	24.7522	25.3105	24.6535	24.7068	24.5074	NaN	NaN	NaN
28.7514	24.2736	23.9951	23.9851	23.4765	23.6361	24.1235	21.344	21.6336	21.7135	22.5183	22.5205	22.6643	23.4799	22.8096	22.8494	20.9108	21.1167	21.0443	20.9637	21.3347	21.4672	23.2611	23.3975	23.7457	21.0734	20.8772	20.7892	28.4916	28.535	28.5257	27.8164	27.5092	28.1599	27.4159	28.1987	28.0465	27.9526	28.0294	28.1504	28.1271	27.5099	27.7804	27.6291	28.2112	28.5501	28.4391	28.5986	27.2524	27.8611
32.7062	27.7762	27.6531	27.6438	27.5017	27.746	27.8053	24.7193	24.6571	24.7253	27.1569	27.4533	26.9226	26.7918	27.8254	27.2205	24.8642	24.9407	24.5979	20.7406	22.5239	22.9058	26.3129	26.4331	26.981	22.5319	23.425	22.7493	28.7706	28.7136	28.8639	29.4246	29.4711	29.447	28.0136	27.6274	27.7468	28.7776	28.8027	28.9559	28.506	29.8464	30.0733	29.9252	27.8319	27.6407	27.2117	25.9497	26.6566	27.59
27.1469	22.0306	21.9263	21.7468	21.1904	21.4236	20.8462	17.7778	15.9467	17.2044	22.022	22.1557	22.0041	21.6781	21.675	21.2338	19.0414	18.9541	19.1002	18.9618	19.1673	19.7552	22.5906	22.0704	21.807	19.3231	19.3826	18.6659	23.9652	24.3827	24.0786	25.8276	24.99	24.563	22.353	NaN	NaN	24.9044	24.8753	24.9069	24.6423	25.7094	25.8583	25.6604	24.1185	24.1429	24.1587	26.5615	26.5344	26.6535
27.922	20.6546	22.2911	21.6298	19.384	19.2054	20.3353	20.1299	19.1143	19.6894	22.5023	22.5135	22.0904	21.6798	21.9028	22.2493	21.03	20.6474	20.7819	19.6641	20.2161	20.1648	20.2789	20.1316	20.6252	19.8795	18.6222	20.2942	23.8823	23.4408	22.9899	24.2966	24.1161	24.3116	25.0204	23.3953	23.6792	25.2992	24.6459	24.4959	24.8949	25.6388	25.5712	25.563	25.0013	25.2853	24.9393	NaN	25.7302	25.5653
30.5977	26.5524	26.167	26.1278	24.8162	24.8907	24.9148	22.9737	22.9665	22.8216	24.9722	25.1955	25.1917	23.5614	23.3673	23.7166	24.5826	24.3939	24.4299	21.2676	21.8057	21.8049	24.6459	24.4927	24.8615	21.4912	22.2038	21.7054	28.6124	28.5431	28.614	28.1636	27.9749	28.0065	27.8486	27.7044	27.6369	28.0885	27.6056	27.6531	27.6161	27.0153	27.0567	27.4037	27.5282	27.4511	27.3117	27.7402	27.8503	27.9306
33.9929	29.2982	29.1588	28.6359	29.6374	29.4689	29.6125	26.3705	26.4079	26.4594	28.5178	28.3241	28.482	28.1886	28.6264	28.5787	26.3231	26.6564	26.4807	24.4551	25.7188	25.8038	27.7643	27.7458	28.5597	24.6416	25.0818	24.9772	30.0547	30.2654	29.8998	31.8563	31.8065	31.818	29.803	29.2973	29.7889	29.9742	29.6088	29.2943	29.5423	31.4648	31.6765	31.5044	29.1584	29.4654	29.3001	29.4564	30.1146	29.4856
32.6277	28.1636	28.1173	28.1641	27.5546	27.5987	27.5201	25.4818	26.5793	27.8377	28.4445	27.9111	28.1206	25.9393	26.0455	26.0216	25.9391	25.9629	25.8793	21.7663	24.6531	24.7983	24.235	24.285	24.4063	23.7233	23.6747	23.3923	29.6652	29.6894	29.5634	30.7014	30.8528	30.7706	30.92	29.3792	30.9204	29.5506	30.5068	30.085	30.2291	30.0987	30.1918	29.8982	30.8751	30.8902	30.7134	26.2321	27.3829	28.0023
28.9328	25.0631	25.1257	24.9795	23.8609	24.1935	24.2414	22.3688	22.4226	22.5438	23.6581	23.7025	23.5979	23.5368	23.8841	23.4237	21.6206	21.3226	21.5791	18.4733	18.4463	17.1056	20.9424	21.022	20.9486	20.3024	19.3885	20.053	28.4609	28.406	28.2228	27.7561	27.6395	27.8175	28.1445	28.0695	28.0169	27.447	27.8244	27.7293	27.7245	27.3116	27.3135	27.3829	27.9464	27.8696	27.9088	26.6225	25.9091	25.412
30.8925	26.8606	26.7132	26.5432	24.1774	24.0885	24.2291	23.3945	24.7704	23.7274	27.2097	27.3003	27.1158	23.9181	24.0554	24.0085	24.7266	24.6267	24.741	16.0033	18.2153	18.5117	22.1801	22.3369	22.4816	18.189	21.2419	19.1954	28.3575	28.2049	28.1365	25.7422	25.7881	25.7926	28.5829	26.7671	27.8329	27.5934	29.4785	29.2747	29.3232	26.4041	26.4006	26.4962	29.5545	29.5563	29.5832	NaN	22.3365	22.3215
26.2742	22.3492	22.4023	22.2921	17.6746	18.699	19.8584	20.3999	20.3205	20.3695	21.592	21.578	21.3263	18.7971	18.3586	17.1932	19.7108	20.3995	20.1457	NaN	15.631	13.7679	17.502	17.3951	17.5362	19.222	18.4483	18.4849	25.45	25.1234	25.339	22.7722	23.4335	23.8834	25.4096	25.9958	25.9861	24.7231	25.4638	25.479	25.2569	22.5672	22.8688	22.2871	24.1116	24.7138	23.6168	NaN	NaN	NaN
28.273	25.0029	24.8422	25.119	19.9476	NaN	NaN	19.15	NaN	19.7845	25.9126	24.521	24.3047	NaN	NaN	NaN	20.7132	21.4447	19.6009	NaN	NaN	19.0193	NaN	17.3797	NaN	NaN	NaN	18.6203	24.5227	24.2019	24.5657	19.6798	NaN	NaN	NaN	NaN	NaN	NaN	25.6883	24.7508	24.6105	NaN	NaN	NaN	NaN	22.5594	NaN	NaN	NaN	NaN
26.2548	22.1516	22.4349	22.3641	18.1699	17.008	16.3979	19.2718	19.1668	18.8181	21.2313	21.5545	21.7512	19.9459	20.5459	21.1898	19.3885	17.8638	18.9249	14.4507	NaN	16.006	16.7517	19.4154	18.1127	17.565	16.1139	19.2599	24.0714	24.3403	23.8445	23.1261	NaN	NaN	24.1018	24.0512	23.9177	24.005	23.6524	23.4689	23.7493	23.7834	24.195	23.6628	23.2447	22.3994	23.766	NaN	NaN	NaN
33.066	28.66	28.7723	28.7814	27.5432	27.6003	27.6869	26.0708	26.1592	26.3992	28.59	28.183	28.1492	26.4823	27.1279	26.622	26.1685	26.2962	26.3541	24.7542	26.307	26.0787	25.8493	26.9663	26.6565	25.8054	25.7755	25.8521	30.8052	30.7432	30.8684	30.6714	30.6757	30.8643	29.759	29.0519	29.8782	30.1964	30.7659	30.9071	30.6905	30.3964	30.4533	30.5029	29.2146	29.2965	29.4519	27.9407	29.5147	29.7082
27.1829	21.6799	22.272	22.4385	23.4712	22.9953	21.5944	NaN	NaN	NaN	17.9173	19.2412	18.1654	NaN	21.6344	19.6347	NaN	NaN	NaN	20.1958	21.4131	20.0032	20.6606	22.518	20.9383	18.559	18.8873	18.3511	24.0513	24.5312	24.4342	NaN	24.8558	24.7754	NaN	NaN	NaN	24.0844	NaN	21.9817	NaN	NaN	NaN	NaN	NaN	NaN	NaN	NaN	NaN	NaN
31.3463	24.7427	25.2356	25.3793	24.0761	24.276	23.9474	22.4121	22.4534	22.4693	26.1869	26.3144	26.3143	25.4138	25.0486	25.168	24.0794	23.9855	23.9333	20.5981	23.5636	22.9263	24.6286	25.1344	24.3433	21.5891	21.9951	22.6833	27.6945	27.7669	27.9798	26.9719	27.0098	26.5215	27.6659	27.7745	27.544	29.8112	29.342	29.364	29.3309	28.6764	28.6503	28.4308	28.979	28.9232	29.1477	27.5641	28.2335	28.7315
28.8755	24.5265	24.7482	24.7401	21.3439	21.4632	21.8744	22.4954	22.3984	22.585	24.0569	24.3547	24.3533	22.3042	22.176	22.6013	23.6181	23.4096	23.5651	17.3526	16.4146	16.7954	20.565	21.0245	19.0983	NaN	14.412	17.1545	25.7971	25.9606	25.8202	24.6513	24.6862	24.9878	26.505	26.0485	26.5646	26.1878	26.1473	26.3365	26.3856	24.6095	24.8925	24.8885	26.9051	26.7482	26.6962	23.8991	22.7326	NaN
27.7424	20.9681	22.2752	22.2052	19.5907	NaN	21.8137	21.3935	21.607	21.5109	21.4461	22.8728	23.4674	20.6252	20.9979	19.8471	22.4767	23.1615	22.5434	18.3871	19.6074	19.754	20.7278	19.7859	21.7792	21.6171	21.4997	22.0408	22.435	23.4259	22.7385	NaN	NaN	NaN	NaN	24.7783	25.1414	NaN	23.4162	24.3838	24.611	23.324	23.1835	22.9615	26.0311	26.4365	25.8345	NaN	24.795	24.0578
28.9309	23.6405	24.0234	23.6352	20.6301	20.7284	20.6126	21.537	21.521	21.7818	24.1984	24.3286	24.2356	21.7654	21.8061	21.8077	21.2261	21.9352	22.273	19.7556	20.84	20.8499	21.0887	21.0319	21.0327	19.8994	20.286	21.138	25.9061	26.1358	25.8773	24.7239	24.7078	24.55	25.6254	25.3484	25.4246	27.808	26.6305	26.5089	26.5881	25.7728	25.5744	25.7111	25.3491	25.4392	25.7881	25.6152	26.0702	25.9793
31.5632	27.6301	27.6422	27.4337	24.2474	24.3301	24.2654	24.7921	24.6115	24.7083	26.9983	27.1668	27.0719	23.7803	23.5763	23.7939	24.9972	25.0383	25.0571	18.986	21.2869	21.3356	22.5483	22.5592	22.9357	20.5699	21.3277	21.3597	29.9909	29.9457	29.9519	28.0194	27.8342	27.9702	29.4268	29.335	29.2439	29.9136	29.9421	29.9463	29.8031	27.0473	27.0974	26.8441	29.3691	29.3249	29.5529	26.3854	27.3953	27.5641
26.4066	19.2947	20.4908	19.7237	22.3541	22.1065	22.3081	19.8728	19.564	19.7472	22.2224	22.1696	21.9229	19.9439	20.0328	19.7119	19.5342	19.5916	19.525	NaN	NaN	NaN	NaN	17.3864	18.893	19.3827	18.8561	19.8069	NaN	22.3223	NaN	24.8833	24.5997	24.1257	24.8077	NaN	24.2901	22.524	23.9463	23.2808	23.1607	23.2397	22.927	22.9389	NaN	22.9621	22.637	NaN	NaN	NaN
25.3241	18.7735	NaN	19.4377	19.5786	17.7944	18.8182	18.0693	NaN	20.6485	21.3544	22.2716	21.625	NaN	NaN	17.2818	18.4163	17.6902	19.359	NaN	NaN	NaN	NaN	NaN	NaN	18.2285	18.3035	18.6877	NaN	NaN	NaN	22.3626	NaN	22.1737	NaN	NaN	24.7572	NaN	23.402	24.5858	24.5616	NaN	NaN	NaN	24.1268	NaN	23.0478	NaN	NaN	NaN
23.7331	NaN	21.1485	19.6668	NaN	NaN	NaN	NaN	NaN	NaN	NaN	NaN	NaN	NaN	NaN	NaN	NaN	NaN	NaN	NaN	NaN	NaN	NaN	NaN	NaN	NaN	NaN	NaN	NaN	NaN	NaN	NaN	NaN	NaN	NaN	NaN	NaN	NaN	NaN	NaN	NaN	NaN	NaN	NaN	NaN	NaN	NaN	NaN	NaN	NaN
29.356	24.5574	24.2775	24.2933	23.3996	23.5309	23.5988	21.4691	21.7565	21.4695	24.3874	23.4979	23.6927	22.8444	22.7495	22.6	22.2363	22.4936	22.4542	21.0063	20.0164	21.7014	23.4467	23.4154	23.7574	20.6535	20.8746	21.2756	26.4512	26.3614	26.2804	26.967	26.4578	25.8984	25.8532	26.8563	25.9781	26.5421	26.2304	25.6183	26.0663	26.3388	26.8365	25.8197	25.5264	27.0358	25.9263	27.167	25.7834	26.8663
27.5785	21.1983	21.1137	21.2591	20.6416	21.3937	19.237	18.185	18.5862	19.1339	21.5747	21.3733	21.3197	22.422	22.6152	22.2659	19.7042	19.412	19.158	21.4385	20.2497	21.6821	22.0217	21.9162	21.2758	19.0966	19.302	18.4703	24.9201	24.8321	25.2899	24.2787	26.3334	24.1452	25.2604	25.1033	25.9237	26.5638	25.7276	25.7428	25.8393	26.741	26.951	27.0951	25.8811	25.6665	25.8126	NaN	26.3429	NaN
31.0219	25.634	25.8246	26.0056	25.3469	25.2835	25.2703	23.1788	23.7138	23.4491	25.5047	25.7852	25.5476	24.0474	24.1639	24.3136	24.563	24.6001	24.5616	23.2651	25.0842	25.3036	24.12	24.1428	24.4505	24.2987	23.7985	23.6424	27.4647	27.6173	27.6143	27.4336	27.3902	27.0241	27.1668	26.5447	26.7225	29.2053	28.3476	28.2745	28.2162	28.1111	27.686	27.8016	29.0104	29.1076	29.135	26.9127	27.724	27.6115
27.7728	22.4902	NaN	NaN	17.571	17.7066	17.5337	19.0975	19.2479	18.8398	23.7155	23.149	23.8204	20.553	20.0854	21.5793	21.0681	21.2742	20.7666	17.5121	18.4452	17.98	21.4271	20.3063	20.1319	19.8714	19.8338	20.4944	23.4026	NaN	NaN	NaN	NaN	NaN	NaN	NaN	NaN	23.9875	25.2342	24.6793	25.3133	24.6595	24.3627	25.603	24.8065	24.7412	24.1899	NaN	NaN	23.4018
23.4511	20.8536	20.1273	21.6539	NaN	17.4756	19.4354	NaN	NaN	NaN	18.1073	18.1731	NaN	NaN	NaN	NaN	NaN	NaN	NaN	NaN	NaN	NaN	NaN	18.38	NaN	NaN	NaN	NaN	NaN	NaN	NaN	NaN	NaN	NaN	NaN	NaN	NaN	NaN	NaN	NaN	NaN	NaN	NaN	NaN	NaN	NaN	NaN	NaN	NaN	NaN
27.3547	23.8287	22.4731	23.3525	22.306	22.0259	23.4418	18.2186	19.1958	18.3211	21.0971	21.6616	21.3347	20.6723	20.0398	20.3758	19.4425	19.1535	NaN	22.6322	22.6297	22.1748	22.8418	18.407	22.5172	20.121	19.5068	19.8189	25.5859	24.9212	25.7722	24.2368	24.1985	24.8916	NaN	NaN	NaN	23.3275	24.563	25.208	25.1704	24.037	23.9002	24.2193	25.5339	25.5849	NaN	25.9424	25.2409	24.9289
27.7048	24.4941	24.5085	24.8043	24.7527	25.147	25.094	21.0712	20.3464	20.9464	19.3338	18.4502	19.5414	NaN	NaN	NaN	16.9193	NaN	NaN	NaN	NaN	NaN	NaN	NaN	15.6689	NaN	11.2713	17.1227	27.7267	27.6112	27.4823	27.2332	26.9327	27.3483	27.5088	26.5235	27.2252	23.9674	23.4117	NaN	22.9219	NaN	NaN	NaN	23.3667	NaN	NaN	NaN	NaN	NaN
31.5365	26.7103	26.7734	26.7609	26.2985	26.3337	26.3216	23.7451	23.7367	23.8069	26.7008	26.6691	26.5884	26.5884	26.4513	26.4304	24.3588	24.3138	24.3467	22.2754	23.028	23.4563	25.1897	25.2843	25.2889	23.0102	22.4562	22.749	30.3072	30.3311	30.3482	30.4828	30.4219	30.4858	29.5774	29.7803	29.9828	29.8631	30.9651	30.9268	30.9944	31.1253	31.1138	31.0741	30.5973	30.5855	30.5967	29.488	29.7583	29.7725
29.0981	24.2934	23.5406	23.5369	23.6173	24.4596	23.7724	22.5777	21.9891	22.3449	22.6965	23.1524	23.1062	23.1769	23.615	22.8225	23.4599	23.3005	22.9675	17.7846	19.7907	20.6703	22.3282	24.1479	21.7942	20.9604	20.9005	20.6126	25.4444	24.8281	24.6965	24.7252	25.2783	24.9832	25.1751	24.3497	24.8404	25.5109	24.5195	24.7123	24.8594	24.8316	24.8266	25.159	25.1476	25.3705	25.2292	NaN	25.0557	24.7802
22.5867	19.1478	NaN	18.1948	NaN	NaN	NaN	NaN	15.4854	NaN	16.9846	18.4309	17.039	NaN	NaN	NaN	NaN	NaN	NaN	NaN	15.9133	NaN	15.621	NaN	14.3494	NaN	NaN	NaN	NaN	NaN	NaN	NaN	NaN	NaN	NaN	NaN	NaN	NaN	NaN	NaN	NaN	NaN	NaN	NaN	NaN	NaN	NaN	NaN	NaN	NaN
30.6978	26.084	26.2905	26.2039	24.929	25.1924	25.1525	23.5746	23.3473	23.5139	25.5699	25.5975	25.8566	25.025	25.021	25.2974	23.46	23.2696	23.5473	22.748	23.4773	23.7826	24.8448	24.417	24.7326	22.8073	22.2748	23.0566	29.0904	29.211	29.24	28.9562	29.0757	28.9271	28.6297	28.5251	28.7934	28.9375	29.0955	29.07	29.2852	28.6958	28.8914	29.0573	28.5992	28.2171	28.74	28.3717	28.9856	28.6699
26.8297	21.6722	20.7126	21.9518	18.0098	19.8394	16.9839	14.9208	17.3419	17.8703	21.804	21.685	21.9976	21.2281	21.4572	21.274	20.2296	20.1538	20.0413	16.0346	15.905	16.4936	20.8255	20.4742	20.7184	18.0847	18.2137	18.7289	25.1073	24.9709	25.3922	24.3501	24.6951	22.7696	NaN	24.336	25.1719	26.2473	26.881	26.5751	26.7776	26.2343	26.4772	26.4088	26.7452	26.963	27.0518	25.2775	24.614	NaN
24.9357	20.6556	21.2129	17.8126	21.5939	21.4286	21.5643	NaN	NaN	18.3127	NaN	15.9499	17.0716	19.7594	19.2585	19.4856	NaN	NaN	18.2051	NaN	NaN	NaN	17.4568	18.3168	19.9197	18.0189	15.0811	15.4717	NaN	NaN	NaN	24.3974	24.1714	24.2663	NaN	NaN	NaN	NaN	NaN	NaN	NaN	22.5271	NaN	NaN	NaN	NaN	NaN	NaN	NaN	NaN
30.4025	25.8146	25.9445	26.4661	22.456	23.1406	22.7816	20.72	20.5425	21.0996	25.9298	24.9853	26.0091	22.8371	24.1229	23.4308	21.7009	21.3804	20.6188	24.9916	23.4924	24.7112	22.576	24.2726	24.2483	22.9956	21.9106	21.8959	28.3924	28.4661	28.6801	25.7729	26.5613	25.9695	24.8529	23.4255	24.5651	26.911	28.1666	28.0155	28.3116	26.7864	27.3794	27.2668	25.4924	25.2358	24.2597	28.553	28.0359	28.6102
26.4268	22.4069	22.9018	23.0445	20.7591	20.6279	20.9446	19.3287	19.4242	19.4126	20.7262	20.9727	20.4935	16.444	17.507	19.2239	19.0557	19.5092	19.5997	NaN	18.1679	17.4908	19.9895	19.398	18.7037	17.9236	17.5399	16.7963	25.6644	25.295	26.5374	25.9491	25.6739	25.3588	24.675	25.0255	25.0674	24.4618	24.0866	24.0176	23.8783	22.4062	22.3388	23.4909	23.2449	24.7603	25.5993	NaN	23.7205	23.3602
30.8483	27.4384	27.6779	27.5076	27.3709	27.3083	27.4046	24.9368	24.9173	24.8824	21.9497	21.8155	21.6563	20.1662	19.4415	20.0204	20.7278	20.8696	20.9838	16.776	18.1524	18.0959	22.1838	21.4377	21.6711	19.6071	19.7486	20.047	30.355	30.3662	30.3143	29.904	30.0477	29.9537	29.864	29.9499	30.0204	28.9134	24.586	25.0344	23.6023	25.0648	24.039	25.1318	24.5892	23.9812	23.0267	23.2106	24.7607	23.6471
25.1385	22.1981	22.0088	22.1518	NaN	NaN	NaN	NaN	NaN	NaN	19.085	19.1851	19.1333	NaN	NaN	NaN	NaN	NaN	NaN	NaN	NaN	NaN	NaN	NaN	NaN	NaN	NaN	NaN	NaN	NaN	NaN	NaN	NaN	NaN	NaN	NaN	NaN	NaN	NaN	NaN	NaN	NaN	NaN	NaN	NaN	NaN	NaN	NaN	NaN	NaN
26.4496	21.2428	21.4263	21.3235	20.273	NaN	NaN	23.4773	23.4109	23.5322	18.4468	20.3996	20.2892	NaN	NaN	NaN	NaN	NaN	NaN	NaN	NaN	NaN	NaN	NaN	NaN	17.4464	17.863	18.3443	NaN	NaN	NaN	NaN	NaN	NaN	25.859	NaN	25.6512	22.1744	NaN	NaN	NaN	NaN	NaN	NaN	NaN	NaN	NaN	NaN	NaN	NaN
30.6045	24.7008	24.7543	24.8409	24.2252	24.3438	24.5252	21.7501	22.2007	21.2403	23.2237	23.7838	23.0437	22.014	22.4975	21.7712	NaN	NaN	20.092	23.8322	24.5658	24.6621	25.188	25.7391	25.5244	24.8124	24.6703	24.7894	25.6007	25.4273	25.5849	26.6447	26.3885	26.3721	24.0313	25.0065	23.9292	26.9228	25.1509	25.3871	25.3383	25.878	25.9563	24.8998	NaN	NaN	22.3417	28.9033	29.4603	28.601
25.2609	NaN	20.0556	NaN	NaN	NaN	NaN	NaN	NaN	NaN	NaN	NaN	14.3152	NaN	NaN	17.2488	NaN	NaN	NaN	NaN	NaN	NaN	NaN	NaN	NaN	NaN	NaN	NaN	NaN	NaN	NaN	NaN	NaN	NaN	NaN	NaN	NaN	NaN	NaN	NaN	NaN	NaN	NaN	NaN	NaN	NaN	NaN	NaN	NaN	NaN
28.0938	24.9148	24.9225	25.1142	22.8113	22.1149	22.8852	21.9538	21.9397	21.7696	20.1433	20.8309	20.9345	20.0243	19.1439	18.385	19.6402	20.6942	20.0858	16.7681	17.5914	18.5226	18.5164	19.6052	19.0836	17.1289	18.4059	19.4016	27.5213	27.5709	27.6909	26.4999	26.1646	25.7641	27.3438	27.4619	27.5879	24.5908	23.0229	23.732	25.0572	23.9923	23.4509	22.7986	24.1431	25.0093	24.9972	23.6535	23.7308	27.031
32.7043	28.0383	27.92	27.666	26.8099	26.9133	26.9029	25.0113	24.9608	24.8893	27.388	27.4071	27.2735	26.6574	26.7903	26.7007	24.7875	24.6257	24.7466	23.6805	24.6899	24.7833	26.5032	26.4822	26.7318	23.3437	23.6137	24.196	30.3198	30.304	30.2559	30.6048	30.6301	30.6701	29.8246	29.4727	29.7536	31.2216	30.1639	30.3716	30.2499	30.0893	30.2	30.1814	28.9854	29.0266	28.9209	29.853	30.0255	30.213
28.3723	23.8443	24.0761	24.0002	22.874	22.9371	22.9267	19.7956	20.0858	19.6873	22.8081	23.4371	23.2669	23.3242	23.4228	23.4394	21.4969	20.6992	21.1306	18.9165	20.9117	21.4987	21.9653	22.9127	21.5934	20.5185	19.723	20.1618	26.6462	26.7703	26.6491	26.8986	27.2761	27.0073	25.0643	25.6677	25.8807	25.5735	26.4593	26.733	26.6803	27.6398	27.4536	27.4802	26.6551	26.2483	26.3192	25.8873	26.8935	26.9248
24.682	19.0406	18.0447	20.1288	NaN	NaN	NaN	NaN	NaN	NaN	21.233	21.398	20.6752	16.9745	17.0083	17.5579	NaN	19.4937	NaN	NaN	NaN	NaN	NaN	15.3625	15.1421	NaN	NaN	NaN	NaN	NaN	21.4815	NaN	NaN	NaN	NaN	NaN	NaN	NaN	21.7002	21.6864	21.735	20.5664	20.4079	20.766	NaN	23.028	NaN	NaN	NaN	NaN
27.4421	22.7846	22.538	22.7483	21.0525	21.7149	21.2439	20.4397	20.1795	20.2136	22.37	22.3877	22.6665	20.9543	21.6482	21.1762	19.8913	19.3353	20.2529	16.94	19.5293	19.7635	20.9808	20.8688	20.8432	21.0891	20.4957	19.9988	25.3531	25.2635	25.3993	24.9086	25.5735	25.6247	25.8012	25.7515	25.6738	25.5863	25.5303	25.6518	25.7648	25.5998	26.261	25.3394	25.6476	25.5363	25.6879	NaN	25.8212	26.3553
29.4182	24.4006	25.0675	25.3191	23.6421	23.964	23.6476	22.1073	21.7794	21.8549	24.1681	24.0748	24.3966	23.7611	22.9213	23.8031	22.1466	22.3036	22.1678	20.162	20.8687	21.1055	23.762	23.5189	22.5956	21.3591	21.7575	21.4978	26.7967	27.3654	27.4028	27.3815	27.7068	27.3023	26.6665	26.5174	26.5407	26.6403	27.0327	26.9104	27.2005	27.984	27.6623	28.1286	27.0912	27.0632	27.0222	26.3588	26.5378	27.2954
28.3141	23.7868	23.9911	23.7562	22.8645	23.011	22.7037	20.9966	20.4021	20.7177	23.3369	23.3719	23.078	22.497	22.9913	23.2604	21.4408	21.189	20.599	21.0042	19.711	19.3606	22.3549	20.8314	23.0495	19.7592	20.2973	20.2	25.4522	25.4661	25.5161	26.1516	25.223	25.4614	25.1953	24.9264	24.9477	24.7404	25.0874	25.1887	24.9	25.7666	26.2929	25.8448	25.542	25.424	24.9992	26.7945	26.1021	25.3047
24.2453	NaN	17.1782	20.4489	NaN	20.0201	NaN	18.1316	17.4863	17.7987	18.1444	18.1874	18.4377	16.7337	16.1382	NaN	19.0122	20.0535	20.1803	NaN	NaN	NaN	16.658	16.7961	16.6229	18.3663	18.5543	19.0664	NaN	NaN	NaN	NaN	NaN	NaN	NaN	NaN	NaN	NaN	NaN	NaN	NaN	NaN	NaN	NaN	NaN	NaN	NaN	NaN	NaN	NaN
30.4563	24.3276	24.5372	24.8615	24.1093	24.6463	22.9957	20.3974	20.8113	20.2005	25.1138	25.4556	25.6543	23.8159	24.7114	23.9628	22.5782	22.6252	22.7071	22.4691	22.6781	22.8941	24.1113	24.3446	24.7586	21.6388	22.5355	22.3854	26.7242	26.8631	26.7077	26.7704	26.6455	26.254	25.4304	25.8929	25.3442	29.4247	28.2485	28.1993	28.4073	27.3346	27.3319	27.4062	27.2062	26.8215	27.182	28.0182	28.9727	28.6384
29.3844	24.0605	24.058	24.1231	23.393	23.2751	23.4329	21.1955	21.4282	20.9506	23.6843	23.865	23.725	21.8383	22.4746	22.601	23.839	23.6244	24.1649	20.5158	21.5903	21.1814	21.976	22.0427	22.7423	21.7154	22.008	22.1227	25.9248	25.8234	25.8439	25.7237	25.4608	25.7328	24.8182	25.3053	24.57	26.9179	26.3611	26.3783	26.3494	25.5013	25.2562	25.4678	26.6313	26.7817	26.7915	25.5414	26.0797	25.415
31.6254	27.1125	26.932	26.9352	26.1546	26.2483	26.1504	24.3316	24.3314	24.3806	25.7045	25.9718	25.9342	25.1061	24.9776	25.0884	23.7459	23.7523	23.8225	24.0644	24.3122	24.4581	26.0043	26.0423	25.754	23.169	23.5229	23.9869	29.2334	29.1035	29.4517	29.372	29.3514	29.2092	29.1874	29.0733	29.3421	29.6607	28.5469	28.6275	28.6414	28.7596	28.6502	28.916	28.194	28.1358	28.3782	29.0176	29.5074	29.7932
31.0983	26.4175	25.8556	25.6538	26.2292	26.5799	26.2951	23.0034	23.1916	22.9176	25.2712	24.8838	25.2289	24.6673	26.146	25.5296	23.0178	23.1436	23.4148	23.3226	23.9216	24.2075	24.8531	25.403	25.2532	21.167	21.7598	21.7611	28.0889	28.128	27.9512	29.2477	29.221	29.3448	28.5068	27.9971	27.0093	28.6854	27.5859	27.4752	27.6812	28.505	28.7473	28.8866	27.6641	27.4174	27.8507	27.9436	28.5278	28.804
31.9424	27.0287	26.7742	26.3005	26.3191	26.4973	26.5565	24.0865	23.5236	23.9241	27.1997	26.0446	26.0486	25.4048	26.4631	25.8056	24.248	24.727	24.797	23.358	24.834	24.8284	25.7725	25.9053	27.1882	22.9337	23.3042	23.5649	28.9611	29.1696	29.064	28.8657	28.8666	28.8878	29.0839	28.5359	28.799	30.058	29.3205	29.2645	29.0702	29.0855	29.0307	28.9219	29.022	29.3005	29.4964	28.0647	29.4886	29.3363
27.9617	22.3892	22.3051	22.3536	14.8333	18.7379	17.569	17.8365	17.1246	16.1597	21.5689	22.2431	22.5422	21.137	22.127	22.3398	20.6695	21.3091	21.0287	15.1579	18.0919	16.9574	18.2855	18.6589	19.87	18.8179	16.0524	16.8536	24.1948	24.4809	24.4355	NaN	23.4285	NaN	23.7935	NaN	NaN	26.2317	24.2515	24.9596	24.9912	24.5509	25.411	25.5653	25.5252	25.2976	25.4519	NaN	NaN	NaN
28.3577	23.6969	23.6029	22.2983	23.235	23.1106	23.3627	21.0509	19.4361	18.6113	22.9801	22.1578	22.9557	20.5523	21.0849	20.3679	20.1171	21.218	20.615	17.429	17.785	18.4618	20.505	19.4623	20.8928	19.0543	20.3684	20.1131	24.9635	24.6481	24.3154	23.3616	22.5153	23.5429	23.8642	24.514	NaN	25.3604	25.3625	24.8921	24.8568	23.7399	23.4701	24.1864	NaN	26.0929	24.1258	NaN	23.0639	22.5305
27.6533	23.4863	23.7872	23.2571	21.6451	22.0786	22.131	21.0839	20.7756	20.9115	22.3736	22.5753	22.4993	19.9168	20.7734	19.7485	19.5473	19.2629	19.7485	18.8432	18.4714	19.2557	20.6107	19.7243	20.5487	17.5944	19.2466	19.341	25.7896	25.8998	25.5317	25.433	25.5003	25.4029	25.7313	25.5564	25.2901	26.0545	24.8084	24.8625	24.8877	24.3144	25.1895	24.4009	25.0646	24.6871	24.3859	25.1702	25.625	25.6052
25.63	21.8297	22.7048	21.061	NaN	16.4211	18.8882	16.8628	NaN	17.158	19.4964	20.1521	19.38	16.852	NaN	17.7501	NaN	NaN	17.5921	14.8757	NaN	NaN	14.9546	16.8766	15.568	18.1517	16.8321	17.4714	23.0268	23.4654	23.1118	NaN	NaN	22.8786	NaN	NaN	NaN	23.2158	22.0659	22.7395	NaN	NaN	NaN	NaN	NaN	NaN	22.9597	NaN	NaN	NaN
31.1034	26.2647	26.4869	26.1928	26.0918	26.0281	26.1604	24.1969	24.3091	23.7572	25.5012	25.6704	25.6007	24.7665	24.9678	24.7768	24.7219	24.942	24.834	22.1679	23.1283	23.5236	23.96	24.3608	24.2319	22.0775	22.6331	22.1915	27.9485	28.0419	27.8226	28.353	28.1589	28.3086	27.864	27.6655	27.3465	29.0558	28.1414	28.0515	28.136	28.3733	28.1571	28.0974	28.0293	28.3251	28.1566	27.0449	26.9879	27.0137
27.1846	22.6909	22.676	22.7131	20.3864	21.5049	21.3526	20.0643	20.2899	20.5472	21.6522	21.7859	21.7902	21.8175	21.7511	21.9404	20.4187	20.5948	20.2104	NaN	NaN	15.1019	16.8382	13.9764	NaN	16.453	17.7315	19.2319	25.2337	25.4254	25.3507	25.1981	25.6435	25.6162	25.3891	25.379	25.2754	24.3625	24.5318	24.711	24.7555	25.9792	26.0328	26.2483	25.5539	25.169	25.5603	NaN	NaN	NaN
28.7094	22.34	22.7692	23.3416	24.3197	24.1742	24.3235	20.3724	21.3747	20.7162	21.8346	22.4028	21.585	22.4563	23.4986	23.05	20.1571	20.7747	21.7534	21.1513	21.4266	22.4354	22.7344	23.7233	23.2696	21.1444	21.0617	20.8159	24.6534	24.578	24.8369	26.5103	26.5299	26.5249	NaN	25.0689	23.5449	25.1608	24.7392	24.6535	24.4126	26.3827	26.7856	26.2357	NaN	23.4784	23.0268	24.8368	25.0801	25.4667
21.4928	18.5456	18.7812	18.5802	NaN	NaN	NaN	NaN	NaN	NaN	NaN	NaN	NaN	NaN	NaN	NaN	NaN	NaN	NaN	NaN	NaN	NaN	NaN	NaN	NaN	NaN	NaN	NaN	NaN	NaN	NaN	NaN	NaN	NaN	NaN	NaN	NaN	NaN	NaN	NaN	NaN	NaN	NaN	NaN	NaN	NaN	NaN	NaN	NaN	NaN
25.7681	21.7419	21.4613	21.8077	19.0654	19.7886	20.1899	18.9457	19.4468	19.3534	21.3291	21.3164	21.1885	20.4227	20.368	20.402	19.2881	19.5717	19.541	12.0886	10.627	NaN	18.745	18.1909	18.7878	17.9775	18.5388	19.0315	25.559	25.025	25.3682	24.7725	25.2379	25.4302	25.5366	25.6451	25.483	24.1095	26.6599	26.5302	26.5785	25.9429	25.8892	25.8702	25.7468	26.0315	26.0077	NaN	NaN	NaN
27.6814	23.784	24.1458	23.4117	22.286	22.1571	22.2946	NaN	NaN	18.799	23.4037	24.0387	23.9211	20.3958	20.4818	20.5304	NaN	NaN	NaN	NaN	NaN	NaN	19.3249	NaN	19.2319	NaN	NaN	NaN	24.2008	24.4929	24.5815	24.2288	24.1981	24.2382	NaN	NaN	NaN	NaN	23.7118	NaN	24.3106	NaN	24.1997	24.4468	NaN	NaN	NaN	NaN	NaN	NaN
29.3083	24.3142	23.8288	23.6813	23.5395	22.8451	22.9359	22.046	21.962	22.4188	23.4524	23.073	23.5473	22.2829	21.5714	23.447	22.3899	22.3331	22.6097	23.2909	24.0717	23.0325	23.4018	21.5583	23.6588	22.0849	22.1117	21.8758	25.5044	24.7555	24.3542	25.9852	25.4297	24.6307	25.5149	24.8017	26.0647	26.6294	25.7717	25.197	25.6839	25.9086	25.1214	26.5682	25.4292	24.6109	25.1728	27.6179	27.7369	26.9304
27.6276	24.7381	24.5398	24.9813	23.4728	23.238	23.4785	21.165	21.0521	21.3107	20.0896	20.9793	20.5623	17.9957	NaN	16.6347	15.6683	14.321	17.6185	14.6424	19.7554	19.0018	17.6719	19.935	18.7467	17.8135	18.6429	19.6215	26.2618	26.9276	26.7964	26.6633	26.6134	26.8889	25.6805	25.8263	25.3049	22.5877	22.7705	23.546	22.3638	21.819	NaN	NaN	NaN	NaN	22.1524	NaN	24.4665	24.6142
29.5304	21.9139	21.9218	21.6846	17.9728	18.3992	18.7158	20.7883	20.4022	20.6799	25.0605	25.207	25.0884	24.3625	24.2731	24.2619	22.7602	22.5807	22.7623	18.994	19.7093	20.6399	23.0758	24.3675	23.9195	22.0889	22.1799	21.7892	25.0616	24.6	24.5541	22.8339	23.1327	23.5385	25.9851	25.1604	26.0283	28.454	29.2496	29.1822	29.1029	28.1785	28.353	28.3511	28.7682	28.7348	28.8188	25.9839	26.8975	26.7106
32.0422	27.3543	27.3377	27.3128	26.6007	26.8443	26.8247	24.3322	24.3221	24.2439	26.7216	26.7157	26.6312	26.4565	26.508	26.3437	24.6494	24.6598	24.7224	23.1248	23.6502	23.6919	26.6103	26.519	26.4188	23.9358	23.437	23.7787	32.487	32.3869	32.3987	31.983	31.9757	31.9696	31.2472	31.6038	31.6536	31.5487	32.8043	32.7497	32.7322	31.789	32.0755	32.0425	32.3197	32.2164	32.2776	30.9049	30.9466	30.9396
26.4739	23.1344	23.4548	23.1895	21.8099	22.3408	22.0489	19.846	20.1554	20.0315	17.9762	18.5637	18.3648	18.5175	18.3247	18.2515	17.6181	16.2894	16.7324	14.666	NaN	13.719	19.073	18.9657	19.5725	15.8145	18.0814	16.4444	28.0878	28.2191	28.1978	26.2477	27.2589	26.055	26.8861	27.2806	27.3533	24.6076	23.277	22.6439	23.0167	22.1652	21.6864	21.807	23.6658	21.9674	NaN	NaN	NaN	NaN
31.5015	26.6638	26.4759	26.5027	25.8582	25.7643	25.9452	24.3092	24.2876	24.4438	25.8457	25.7363	25.812	24.9398	25.1328	25.137	24.8359	25.0285	25.0092	22.4942	23.5397	23.7769	24.8031	24.5153	24.8538	23.3153	23.2647	23.4671	29.0715	28.9482	28.9905	28.8322	28.8051	28.4926	28.2787	28.6916	28.2958	29.951	28.759	28.669	28.5735	28.548	28.4073	28.214	29.0846	29.2496	28.4986	27.2902	28.06	27.9407
25.6656	NaN	NaN	NaN	21.0452	20.9715	22.793	18.8156	17.7515	NaN	NaN	NaN	16.2879	NaN	22.1175	19.3743	NaN	NaN	NaN	20.4218	21.1086	21.176	21.4645	21.1531	22.5451	NaN	NaN	NaN	NaN	NaN	NaN	NaN	NaN	24.1185	NaN	NaN	NaN	19.6006	NaN	NaN	NaN	NaN	23.5161	23.7509	NaN	NaN	NaN	25.7744	26.5624	25.7052
22.7515	18.9695	NaN	NaN	NaN	NaN	NaN	NaN	NaN	NaN	18.7489	17.2337	16.7866	NaN	NaN	NaN	NaN	NaN	NaN	NaN	NaN	NaN	NaN	NaN	NaN	NaN	NaN	NaN	NaN	NaN	NaN	NaN	NaN	NaN	NaN	NaN	NaN	NaN	NaN	NaN	NaN	NaN	NaN	NaN	NaN	NaN	NaN	NaN	NaN	NaN
31.4335	26.7588	26.9808	26.7402	26.287	26.2887	26.4331	24.2562	24.1888	24.18	26.06	26.4327	26.3188	23.9832	24.1067	24.1592	25.2125	25.4023	25.3991	22.7229	23.7625	23.9797	23.9243	23.8682	24.129	24.33	24.1061	23.9171	28.6118	28.609	28.5032	27.9764	28.1816	27.7017	27.4135	27.1406	27.3157	29.6583	28.5538	28.7869	28.9039	27.8323	27.6503	27.6936	28.7895	29.0006	28.5235	27.5928	27.5914	27.5614
30.9654	26.1586	26.3009	26.392	26.2041	26.1337	26.4651	23.3027	23.6522	23.6515	26.0393	26.0559	25.7787	24.7005	24.8898	24.872	24.9307	24.7964	24.4098	21.3579	22.5196	22.4659	23.396	23.3273	23.3772	19.8623	20.0401	20.12	27.06	27.2332	27.2326	27.6555	27.4969	27.88	24.633	25.3241	26.058	27.9361	27.5108	27.4305	27.632	27.2882	26.8478	27.0481	26.6204	26.6959	26.2371	24.9775	26.1513	25.7562
30.6914	26.2827	26.098	25.9747	23.4072	23.4403	24.2385	23.729	23.9077	23.6745	25.0227	24.8814	24.8836	23.3367	23.3539	23.4028	24.5711	24.7646	24.7472	22.1071	22.4492	22.7258	22.3536	22.2927	22.3141	23.2767	24.0652	24.3401	27.9364	27.8944	27.8578	26.1473	25.9251	26.2193	27.1368	27.4657	27.1398	28.5366	27.539	27.4716	27.3964	27.2635	26.9356	27.1013	27.5192	27.4067	27.4281	27.0037	27.3458	27.4159
30.9432	26.1875	26.847	26.806	26.0751	25.9173	26.0472	23.8985	24.0252	24.2273	25.7992	25.8187	25.8202	23.6177	24.0089	23.6105	25.1361	24.6266	25.5112	21.1141	22.2927	22.1199	22.6135	22.1147	22.2656	18.5297	21.055	21.0223	27.5332	27.4888	27.4377	26.5912	25.9624	26.4915	26.699	26.7392	26.8987	28.2936	27.7194	27.6526	27.6857	26.658	26.7424	26.9123	27.2588	27.2853	28.2018	26.1639	26.3985	25.2539
30.9713	26.6877	25.978	26.2172	22.9753	25.7488	22.6	24.358	24.3233	24.3239	25.6013	25.7143	25.5348	23.6135	23.2476	23.5612	25.3397	25.3475	25.5537	21.9232	22.3804	22.4295	23.003	23.2082	23.2802	23.1194	23.5844	23.5223	28.2756	27.597	27.3617	26.2813	26.7914	25.9077	27.8127	27.3651	27.5107	29.163	28.1985	27.3265	27.6518	27.2465	26.2466	27.2636	28.1579	28.0611	28.3296	27.1746	27.4408	26.9579
32.9961	28.5607	28.1201	28.1158	27.3307	27.6559	27.8446	25.5376	25.4393	25.7203	27.9341	27.3827	27.2366	26.4855	27.4532	26.3004	25.8915	26.0875	26.132	24.4241	24.0931	24.9288	26.3336	27.0893	27.317	24.9653	24.6038	25.4874	30.215	30.2971	30.386	30.1624	30.4033	30.394	30.1378	29.8731	30.1655	30.1498	30.1707	30.274	30.2532	30.0452	30.0331	30.079	29.8555	30.0239	29.6023	29.1226	29.3221	29.4662
27.5476	NaN	19.0932	20.3026	20.5253	20.9311	20.5457	19.1147	NaN	19.4559	NaN	20.3974	17.5357	NaN	18.1016	NaN	18.4451	NaN	NaN	NaN	18.8585	19.027	17.0568	17.1363	21.7235	18.6012	15.4524	19.6782	NaN	NaN	NaN	24.4135	23.8382	24.05	23.8073	NaN	NaN	23.3894	NaN	NaN	NaN	NaN	NaN	NaN	NaN	NaN	NaN	NaN	NaN	NaN
27.1431	20.5113	21.3491	20.8547	22.8303	23.0283	22.8493	17.1743	NaN	NaN	20.6369	20.998	20.2122	22.019	22.5804	22.2045	19.3421	20.1612	NaN	17.8152	18.4685	NaN	22.6557	22.2905	21.8351	18.8407	18.2081	16.6499	23.0914	21.7955	21.4834	24.7951	24.7972	24.644	NaN	NaN	NaN	22.5604	21.2537	22.6294	21.3577	25.0968	25.0621	25.2752	NaN	NaN	NaN	NaN	NaN	NaN
24.1158	20.2564	NaN	18.3071	19.0871	18.7818	19.0008	NaN	NaN	NaN	18.2653	17.6469	17.8256	19.8657	20.3071	19.4486	NaN	NaN	NaN	NaN	18.9862	17.8608	18.5834	19.3608	17.7738	NaN	15.7639	NaN	NaN	NaN	NaN	NaN	NaN	NaN	NaN	NaN	NaN	NaN	19.4652	NaN	19.4166	NaN	NaN	NaN	NaN	NaN	NaN	NaN	NaN	NaN
22.8497	15.854	15.3103	15.3288	NaN	16.7498	15.658	18.9994	NaN	19.0936	14.956	15.2098	15.2818	NaN	NaN	NaN	NaN	15.3124	NaN	NaN	NaN	NaN	NaN	NaN	NaN	NaN	NaN	NaN	NaN	NaN	NaN	NaN	NaN	NaN	NaN	NaN	NaN	NaN	NaN	NaN	NaN	NaN	NaN	NaN	NaN	NaN	NaN	NaN	NaN	NaN
29.3564	24.7807	24.8887	24.734	24.2052	24.5655	24.7433	22.2017	22.1436	22.5124	24.1135	24.3898	24.5195	23.9141	23.6209	23.5277	21.9093	22.3068	22.1093	20.6617	22.4296	22.6832	22.8766	23.2405	22.8201	21.194	20.4649	21.1562	27.2747	27.2449	27.1163	27.2263	27.2347	27.0192	27.3359	27.3205	27.2612	27.1397	26.7175	27.1056	27.3063	26.8293	26.8872	26.4137	27.1268	27.435	27.3768	26.5861	27.3097	27.0216
29.8016	24.1838	24.3191	24.4878	23.1555	23.2026	23.2389	21.6507	21.7223	21.9085	24.3279	24.4826	24.4825	23.2627	22.9666	23.4519	21.9238	21.939	21.8241	21.551	21.9247	21.2425	25.2013	25.7121	22.8893	21.3463	20.7412	22.3523	26.6413	26.9705	27.0515	27.7545	27.5544	27.5448	27.1256	27.3189	27.3569	27.6396	27.9507	28.0994	27.8577	27.8621	27.9047	27.7686	26.7907	26.1441	26.6488	28.369	28.8315	27.6547
30.1117	24.8948	24.681	24.6972	24.8201	25.776	24.9486	21.6053	21.6705	21.3563	25.1578	25.3563	25.3564	24.6866	27.0201	25.6411	22.8436	23.3749	23.469	NaN	15.8357	18.3161	23.0501	23.7839	23.8342	20.3127	19.3258	21.1859	26.6377	26.3995	26.496	27.305	27.6039	27.0859	26.9131	26.2472	26.2853	25.0285	26.9494	26.9191	27.1923	28.4374	28.3791	28.3272	26.7689	26.6951	26.5888	NaN	NaN	24.2291
27.9525	24.2565	24.421	24.1771	21.759	21.8505	21.8694	21.7825	21.6342	21.7589	23.131	23.502	23.2648	21.4207	21.1825	21.2767	21.6768	20.2514	21.546	18.2796	16.85	15.2382	18.8144	19.8963	20.1922	19.2345	19.9569	19.8756	25.8626	26.0279	26.285	25.0962	25.2682	25.007	26.5236	26.1254	26.1308	25.9597	25.7192	25.8179	25.8285	24.7267	24.6313	24.6605	25.8042	25.1597	25.5221	25.1264	24.5985	NaN
28.7654	25.619	25.6487	25.8064	21.9986	21.6036	22.016	20.6883	25.4644	21.6355	23.9824	23.9225	23.5925	19.1775	19.1371	19.4975	21.2804	21.3121	21.0978	18.1785	19.1849	19.5098	17.9295	NaN	17.8439	NaN	NaN	17.5505	25.5675	25.3599	25.7917	23.8767	23.663	23.903	NaN	NaN	NaN	NaN	24.6765	24.5612	24.2986	NaN	NaN	23.0632	NaN	NaN	NaN	NaN	NaN	NaN
26.435	23.9372	23.4712	23.6876	21.3142	20.662	21.0347	20.4063	20.7328	20.6043	20.3985	18.1692	20.294	NaN	19.2163	17.1605	NaN	17.5736	18.062	NaN	NaN	NaN	18.5243	17.1042	17.095	17.3576	NaN	17.0641	25.686	25.431	25.5563	24.3736	23.9574	24.2243	25.2136	25.2032	25.2622	NaN	22.7373	NaN	22.5543	NaN	23.709	NaN	NaN	NaN	NaN	NaN	NaN	NaN
30.6992	25.2201	24.8428	24.7293	23.6231	23.7369	22.9881	21.3999	21.0469	21.4848	25.9059	26.0253	26.1509	24.6887	24.499	24.7524	22.8932	22.8773	22.8398	22.6933	23.2787	24.1169	24.7046	25.4432	24.4056	22.7343	22.4105	22.6932	27.489	27.4495	27.4324	26.2257	25.9575	26.1365	25.8997	26.333	25.9275	29.7456	28.8208	28.9447	28.9241	27.2683	27.3977	27.4793	27.451	28.1245	27.5962	28.7829	29.2611	29.2009
30.849	25.7114	25.4842	25.8069	25.684	26.0031	26.0134	23.2392	23.2152	23.1874	25.5342	25.439	25.364	25.2698	25.2758	25.3544	23.3065	23.3558	23.2167	19.9206	21.2689	21.7576	25.4078	25.2641	24.6517	21.9009	21.6567	21.8761	28.356	28.3628	28.3303	28.8531	29.0157	28.9001	28.5735	28.4083	28.3238	27.4736	28.7588	28.7164	28.5985	29.174	29.1644	29.3043	28.7578	28.3989	28.5745	27.3631	27.7601	28.3827
28.185	24.9402	24.2368	22.9182	22.1836	22.0862	22.9937	21.7174	21.773	21.8212	23.0723	22.2067	23.1214	21.6657	22.1975	22.4215	21.2486	21.3253	21.1613	22.0826	21.2507	22.1627	23.0622	21.6837	21.6092	18.6532	18.6328	18.8181	26.164	26.1474	25.6015	25.0633	25.1125	25.23	26.358	26.4178	26.1887	24.6525	25.7708	25.3819	25.7203	24.5401	25.5246	26.5124	25.683	25.89	26.2338	NaN	25.1056	26.2164
28.375	21.9851	22.2568	21.5435	NaN	NaN	NaN	NaN	NaN	NaN	24.3742	24.0632	24.1544	20.8799	21.3163	21.0519	18.4192	19.9722	19.5658	NaN	NaN	NaN	20.9367	20.4339	20.4213	19.9566	19.3241	20.2256	22.2794	22.4428	NaN	NaN	NaN	NaN	NaN	NaN	NaN	23.4578	26.1456	25.9094	25.7613	NaN	NaN	NaN	NaN	23.9717	22.8776	NaN	NaN	NaN
26.0668	NaN	NaN	19.1596	18.993	18.8301	18.9644	16.7284	NaN	19.7572	19.0146	19.3946	20.7142	22.4879	21.1749	19.1037	17.294	16.0618	17.9392	NaN	NaN	NaN	18.5999	18.7971	20.7035	19.6887	20.1868	19.2723	NaN	NaN	NaN	NaN	NaN	NaN	NaN	NaN	NaN	23.4907	NaN	21.9416	22.9239	23.758	NaN	NaN	NaN	NaN	22.2209	NaN	NaN	NaN
32.2036	27.9835	28.0383	28.0069	26.452	26.4468	26.5779	25.1721	25.133	25.191	27.0122	27.0764	27.1233	26.7831	26.7205	26.7501	24.8871	24.7818	24.8198	23.437	23.8206	23.9883	25.398	25.8324	25.5521	24.5857	24.1096	23.8707	31.4958	31.4623	31.4517	30.703	30.648	30.5856	30.9214	30.9131	30.8771	31.1825	31.2562	31.2554	31.2109	30.65	30.6797	30.7546	30.7947	30.714	30.911	30.2215	30.2099	30.2467
33.6712	28.7529	28.8591	28.955	28.3908	28.4239	28.7286	26.4114	26.2341	26.3966	27.8694	27.9709	28.0279	27.1455	27.111	27.3393	25.911	26.0022	25.9944	25.3425	26.4119	26.4079	28.3424	28.2538	27.5541	24.9349	25.1908	25.8436	31.7078	31.7109	31.7348	31.7693	31.8061	31.7363	31.5943	31.445	31.5929	32.0395	31.181	31.3236	31.4022	30.9155	30.9933	30.8824	31.153	31.2307	31.1685	31.4599	32.1389	31.9738
28.9317	23.2476	23.9554	23.8222	23.4743	23.6545	22.873	22.561	22.4237	21.7588	23.8279	24.4235	23.6847	21.2021	22.1319	22.4192	23.1522	23.1858	23.4174	21.9025	22.5131	22.2629	21.0484	21.1302	21.8896	19.9119	20.2618	20.1197	23.8525	24.6879	24.6113	24.1259	24.7902	24.5879	25.6702	25.5749	25.6913	24.9115	24.8222	25.54	25.0029	24.3588	24.1224	24.757	25.6846	25.7602	25.7974	NaN	26.3795	NaN
28.9972	24.8382	25.1686	24.7098	22.3325	22.6312	23.0581	22.1422	22.003	22.2312	23.5766	23.7385	23.8509	22.6042	22.7096	22.4291	21.3741	21.5005	21.5604	19.3729	21.3071	21.3827	21.964	21.7288	22.3099	18.5197	20.0744	20.7735	26.6444	26.7433	26.6225	25.8373	26.2305	26.2191	26.1211	26.163	25.8613	26.8061	25.7155	25.6968	25.8746	25.6248	25.688	25.6656	25.2498	25.8197	25.3603	25.4797	26.6119	26.7808
29.63	23.4944	23.9629	23.5039	24.6439	24.5407	24.6933	20.7923	20.398	20.653	23.6228	23.5881	23.418	23.8985	24.4373	24.0513	21.9148	21.52	21.9544	22.021	23.0995	23.0164	23.8827	24.2134	24.1342	21.5341	22.3211	21.9326	24.7267	25.0674	24.5856	26.5104	26.4628	26.601	23.7044	24.1493	24.4595	27.3022	25.7681	25.7203	25.6318	26.7643	26.7152	26.6551	23.6973	24.9882	23.8303	26.0706	26.7524	26.9444
26.6798	22.2902	21.3963	22.2167	19.994	21.362	21.212	20.3094	20.8964	20.539	21.3198	22.2512	22.7143	21.3362	21.0838	21.5572	20.7258	20.6379	20.4462	NaN	16.8195	18.5195	17.7217	20.1653	16.6112	NaN	NaN	16.7017	24.3021	23.1854	23.7311	23.6882	24.6581	25.0991	25.5611	25.3445	24.635	23.2598	24.9372	24.7513	24.1661	24.1657	24.8167	25.2767	25.2468	24.4041	24.1494	NaN	NaN	NaN
23.3412	17.4567	17.5317	18.0891	NaN	NaN	NaN	17.3802	NaN	16.5727	16.7739	17.0525	18.1137	NaN	NaN	15.9746	NaN	17.9673	NaN	NaN	15.103	NaN	NaN	NaN	NaN	13.788	16.7284	16.8676	NaN	NaN	NaN	NaN	NaN	NaN	NaN	NaN	NaN	NaN	NaN	NaN	NaN	NaN	NaN	NaN	NaN	NaN	NaN	NaN	NaN	NaN
29.886	25.7394	25.7217	25.6013	22.3498	22.2999	22.26	22.2593	22.5997	22.3328	24.7809	24.2241	24.8777	23.5904	23.5599	23.6718	22.9502	22.6484	22.998	18.3828	20.5611	20.9385	23.4055	23.5375	23.6489	21.5445	21.1365	21.0336	27.2345	27.197	27.3939	25.768	25.6458	25.6074	26.7124	26.9272	26.9085	27.7174	26.4862	26.1521	26.4275	25.142	25.1443	25.3483	26.4986	26.8788	26.7747	25.4651	25.5621	25.1439
28.6542	25.9761	25.9084	25.9108	24.8503	24.9926	24.8666	22.9426	23.0099	23.0547	22.3133	22.1562	22.4078	19.274	18.5455	18.8202	18.6632	19.5514	19.7079	14.6843	18.5671	NaN	16.4937	NaN	16.6495	18.1493	16.9883	17.9168	27.9126	28.032	28.3071	27.2728	27.4664	27.3282	27.8292	27.3797	27.6991	23.433	24.9073	24.5498	24.7217	22.3492	20.6396	22.0931	23.1835	24.2869	23.9029	NaN	22.4655	NaN
25.0476	20.9009	20.6306	20.4394	16.3998	19.2073	19.1875	15.8169	13.6103	16.0716	20.1984	19.7564	19.9267	19.0483	17.2231	18.6041	19.374	17.5647	17.706	19.6104	19.8565	19.7734	17.2752	17.1546	16.8757	17.3778	15.4339	17.4926	23.4794	23.853	22.9204	NaN	NaN	NaN	23.4396	NaN	24.0193	23.3794	23.7725	22.5347	23.1074	22.8775	NaN	23.1948	24.5302	24.6758	24.2763	NaN	NaN	NaN
32.9305	29.1363	28.7449	28.6381	28.0043	28.0141	28.0591	26.1538	26.1135	26.4338	27.4076	27.5067	27.5111	26.4157	26.7405	26.3391	25.8247	25.4361	25.8354	23.4512	24.6672	24.6854	26.269	26.3695	26.6761	24.4179	24.817	24.705	30.6058	30.6657	30.568	30.6753	30.5991	30.5927	30.5631	30.3873	30.8474	30.5557	30.0376	30.1988	30.0827	29.8997	29.5957	29.758	29.7887	29.6628	29.6554	29.5113	29.8007	29.7692
30.2459	25.6716	25.7938	25.559	25.5487	25.3276	25.3824	23.1529	23.0022	22.8248	24.9322	24.9072	25.0668	23.9734	23.7934	23.9948	22.8703	22.2696	22.0369	21.2757	22.3893	23.0525	24.351	24.6345	24.4255	20.3847	19.9217	21.0231	27.3815	27.281	27.3218	28.2043	27.9062	27.9737	27.1414	27.1999	27.083	27.6771	27.343	26.9231	27.226	26.7409	27.204	27.3829	26.7646	26.4631	26.6741	27.8814	27.8401	27.7976
30.2061	25.404	25.8883	25.3472	25.376	25.2285	25.0512	22.4533	23.3576	23.3667	24.4663	24.6498	24.9958	22.9468	22.9349	22.7566	23.4786	23.6956	23.5602	20.525	22.2275	21.6097	21.6664	21.8018	22.1672	22.4689	21.729	19.4243	24.7016	25.3722	24.9152	25.9392	25.6138	25.5127	26.0873	NaN	25.8983	26.4438	23.5101	24.7345	25.9075	25.6415	25.6648	25.5153	26.8957	26.5925	26.426	NaN	NaN	23.156
31.0431	25.3617	25.1059	25.1435	23.5558	23.4924	22.8899	21.8128	21.6312	21.7605	25.9508	25.9716	26.0871	25.6263	25.2791	25.8533	23.6153	23.5427	23.5169	21.2322	23.1302	23.2446	25.2569	24.9128	24.92	22.9547	22.7677	23.3817	28.0641	27.4757	27.9555	27.2427	26.9527	26.6933	26.8006	26.8955	26.7317	28.899	28.8307	28.6381	28.9896	28.7035	28.891	28.5488	28.6313	28.0063	28.1289	28.8545	28.9496	28.5875
24.6007	21.1981	21.2123	21.0568	17.2199	17.0289	NaN	NaN	NaN	NaN	20.2283	20.6865	20.6042	NaN	NaN	15.2346	NaN	18.2688	NaN	NaN	NaN	NaN	NaN	15.8412	NaN	18.4066	18.5859	18.3186	22.8579	23.0086	NaN	NaN	NaN	NaN	NaN	NaN	NaN	NaN	NaN	NaN	NaN	NaN	NaN	NaN	NaN	NaN	NaN	NaN	NaN	NaN
28.0087	24.1595	24.7935	24.8802	21.8004	21.5692	21.0293	21.1707	20.9014	21.6343	23.2327	23.8038	23.421	19.3603	19.7672	19.7358	21.3836	21.4891	21.4582	NaN	NaN	17.8059	19.1479	17.6012	19.5672	20.7085	20.3391	19.4394	24.6566	25.2309	25.6638	24.1213	23.9562	23.6822	24.684	24.3216	24.8826	23.9551	24.3928	24.7752	25.1058	22.964	22.4983	23.0657	24.5084	24.2162	24.3548	NaN	NaN	NaN
28.2284	24.1815	24.4469	24.3264	21.2457	20.9188	20.7167	21.8357	21.4679	21.8928	23.2412	24.1837	23.7961	21.1979	20.8763	21.912	20.982	22.0677	22.1162	15.6773	14.2211	18.5228	19.8965	21.0657	18.6517	20.842	20.7255	20.7089	25.5937	25.9076	25.2315	24.9774	24.5546	24.1338	25.1773	25.0848	25.2281	26.1812	26.3274	26.525	26.6072	26.1497	25.3896	27.1991	25.3055	25.6309	25.6987	NaN	NaN	NaN
27.4579	22.9552	23.3002	22.8361	20.2446	20.0895	21.1322	19.6627	19.7732	18.5284	22.0546	22.5665	22.7454	21.6772	21.9142	21.3907	19.6685	18.837	19.5555	NaN	18.3594	18.5346	17.3535	19.6803	19.0442	19.6535	19.4567	19.285	25.7656	25.312	25.3391	24.6711	25.1029	24.9266	24.9904	25.0253	24.582	24.3456	24.9712	24.9386	24.8798	24.8453	25.1002	24.6057	24.7608	24.2311	23.8732	NaN	NaN	NaN
33.0629	28.9893	29.1985	29.1252	28.1985	28.0003	28.2049	26.7763	26.6768	26.8053	27.0316	27.0294	27.1019	26.5678	26.375	26.7964	25.1915	25.3064	25.3432	22.3764	23.7917	23.7121	27.1515	27.065	26.1147	24.7676	24.6965	25.4835	31.5923	31.7059	31.6265	31.7076	31.5297	31.6385	31.1691	31.2465	31.1905	29.9855	29.841	29.9581	30.0544	30.3753	30.3561	30.6138	29.1786	29.5863	29.6502	29.4814	29.9307	29.5092
23.0722	18.9649	20.2876	19.3291	NaN	16.4781	16.9021	17.8571	17.6075	NaN	17.6626	NaN	NaN	17.4568	NaN	NaN	NaN	NaN	NaN	NaN	NaN	NaN	NaN	NaN	NaN	NaN	NaN	NaN	NaN	NaN	NaN	NaN	NaN	NaN	NaN	NaN	NaN	NaN	NaN	NaN	NaN	NaN	NaN	NaN	NaN	NaN	NaN	NaN	NaN	NaN
26.0888	22.8414	23.1634	22.8737	22.0541	22.4337	22.0046	20.9743	20.5608	20.1722	19.626	19.204	19.3391	16.7292	15.0861	15.2861	17.2217	17.9232	18.2522	15.0444	NaN	14.6	17.7012	15.8161	17.6321	18.138	18.634	18.5612	24.9782	25.0875	25.1315	24.4018	24.4829	24.4207	24.6269	24.7221	24.2832	NaN	NaN	23.3354	22.6178	23.3617	NaN	NaN	NaN	NaN	25.3736	NaN	NaN	NaN
23.5561	NaN	NaN	NaN	NaN	NaN	NaN	NaN	NaN	NaN	NaN	NaN	NaN	NaN	23.116	NaN	NaN	NaN	NaN	NaN	NaN	NaN	NaN	NaN	NaN	NaN	NaN	NaN	NaN	NaN	NaN	NaN	NaN	NaN	NaN	NaN	NaN	NaN	NaN	NaN	NaN	NaN	NaN	NaN	NaN	NaN	NaN	NaN	NaN	NaN
30.4526	26.0679	26.3392	26.0102	23.817	24.17	23.8597	23.5738	23.5828	23.5273	25.2933	25.215	25.1632	24.3142	23.6978	24.2261	23.2977	23.3005	23.341	21.9855	21.5968	22.3596	23.936	24.6775	22.3616	22.2499	21.914	22.5855	28.5392	28.6863	28.5635	27.6925	27.8592	27.8013	28.4601	28.621	28.8476	28.5551	28.2428	28.1369	28.1533	27.3953	27.2907	27.5872	28.2568	28.2533	28.2289	26.8702	27.4254	27.6732
28.5294	24.8061	24.9948	24.4864	21.5632	21.8964	21.7271	21.2952	21.2279	21.2379	22.8949	23.1604	23.7026	21.5556	20.9195	21.5316	20.2489	20.7521	20.5673	18.9032	20.1755	20.2093	20.213	19.6338	20.1234	20.1946	20.1145	22.5487	26.3178	26.7424	26.1286	24.9145	24.9888	25.2159	25.1167	25.2282	25.3178	25.4859	24.5759	25.0051	25.4434	24.3411	23.9804	24.0329	24.0682	24.5827	24.5023	NaN	NaN	NaN
31.7715	27.0679	27.7748	26.8638	27.0044	26.9322	27.0626	24.0859	27.1164	27.5797	26.0757	26.4474	26.4716	25.048	25.4135	25.3439	23.9027	23.8879	23.8733	17.1534	23.4095	23.7112	24.724	25.1537	25.4164	24.0315	23.7311	23.2551	27.6427	28.0351	27.2582	29.1337	29.1517	29.1791	28.3358	29.014	28.7959	27.355	27.3781	27.7945	27.6604	28.9016	29.0696	28.9518	27.4679	27.598	27.3944	NaN	26.2331	26.6171
21.4891	15.3784	15.5375	NaN	NaN	NaN	NaN	14.6283	13.784	NaN	15.6712	15.2601	NaN	13.203	15.9653	15.9333	13.6049	NaN	NaN	NaN	NaN	13.7335	NaN	15.7576	14.0323	14.5981	13.8481	NaN	NaN	NaN	NaN	NaN	NaN	NaN	NaN	NaN	NaN	22.2836	NaN	NaN	NaN	NaN	21.182	21.1756	NaN	NaN	NaN	NaN	NaN	NaN
28.24	NaN	19.7893	18.0414	20.782	21.4789	21.1514	NaN	17.3904	NaN	22.4419	22.4827	23.0102	22.1027	24.0299	22.4433	21.2602	20.5895	21.9156	16.5788	18.6262	19.4457	22.1921	22.0678	23.2126	19.8734	19.9448	19.2183	NaN	24.7042	NaN	24.2728	23.7338	22.9946	NaN	NaN	NaN	26.0392	24.6219	24.6687	24.7109	25.8065	25.6901	26.069	24.301	23.5826	24.5103	NaN	NaN	25.2185
29.4305	24.2362	24.1798	24.1356	23.716	23.2334	23.417	22.165	22.1158	22.0486	24.1905	24.3164	24.3992	23.0699	23.3221	23.3273	22.6284	22.6848	22.6872	20.0489	21.7864	21.4905	22.904	23.0917	22.9779	20.9334	21.4536	21.8278	26.1281	26.0432	26.2703	25.4398	26.0243	25.9042	26.1745	25.9674	26.4685	27.8482	26.7023	26.8272	26.9436	26.0172	27.0972	26.7812	27.216	27.2974	26.9513	26.4469	27.731	27.5228
24.4264	19.7507	21.1484	20.6317	16.7838	19.1777	NaN	17.9548	17.7169	17.8507	19.2504	20.9511	19.305	18.1179	19.1306	20.8215	NaN	NaN	16.3042	NaN	NaN	17.5868	NaN	18.276	20.4383	NaN	NaN	NaN	NaN	22.6555	NaN	NaN	NaN	NaN	NaN	NaN	NaN	NaN	22.5329	22.6852	NaN	NaN	NaN	NaN	NaN	NaN	NaN	NaN	NaN	NaN
29.391	25.0564	25.2916	25.0756	22.4154	23.1455	22.9626	21.7251	22.2446	22.5511	25.2649	25.207	25.3476	22.6026	22.705	23.2459	21.6163	22.304	21.6317	19.3442	19.5519	20.3269	21.8393	21.9262	21.2561	21.2791	21.1628	20.7061	27.0633	27.1969	27.1784	27.0147	27.0065	26.7888	27.1867	27.3163	27.4815	26.9295	27.2292	26.7265	27.1131	26.9157	27.0037	27.6634	27.3434	27.4515	27.3399	26.7624	27.1535	26.8687
30.4546	26.0325	25.9721	26.1655	24.7985	24.7392	24.6749	23.2231	26.2168	23.7605	25.8418	25.7075	25.5312	22.1108	22.1496	21.8816	24.1472	24.139	24.2112	19.1638	22.0365	22.5804	22.1494	22.1461	22.0734	23.3056	23.2057	23.1176	26.8618	26.7093	27.0115	27.8798	27.926	27.8174	28.0241	29.0714	27.304	27.5901	27.5798	27.3946	27.296	26.7282	26.671	26.1546	28.3012	28.637	28.5871	NaN	25.5897	26.1163
29.9791	24.9477	25.3411	25.3113	25.3471	25.3101	25.2836	21.5532	21.6148	22.8472	23.4596	23.893	23.4349	23.478	23.7682	23.7088	22.9526	23.2587	23.3127	20.904	22.5728	22.7558	24.5924	24.6621	24.7856	22.4363	20.6301	20.7341	26.497	27.5995	27.6279	27.0777	27.1903	27.0742	24.8973	24.5553	24.3511	27.2054	26.6919	26.7436	26.5846	26.8527	26.7953	27.0299	26.1639	26.506	26.3981	25.9108	27.0256	26.7009
28.96	24.353	24.5488	24.4026	23.8756	23.9371	23.5064	21.5737	21.7557	21.6323	23.7868	23.7289	23.8116	22.7465	22.7303	22.459	21.9419	21.8769	21.7626	19.8303	20.4138	19.8355	22.0766	22.8152	22.4925	21.3263	20.8593	20.7542	27.3278	27.3511	27.448	26.6148	27.013	26.8033	27.0878	27.0825	26.9338	27.4139	27.4729	27.3738	27.6024	25.9741	26.3361	26.2163	27.0675	26.8374	27.1098	26.192	27.1374	26.6263
32.23	26.7647	26.6186	26.7898	26.641	26.7226	26.6855	24.6643	24.5704	24.6414	26.362	26.6792	26.4587	25.9337	26.1365	26.1532	25.9052	26.0387	26.0588	22.1418	23.6626	24.0106	25.7456	25.7844	25.7131	24.9332	23.637	23.8637	28.8147	28.4799	28.7593	28.9876	28.8268	28.946	28.5641	27.9101	28.1806	29.9859	29.4683	29.4695	29.492	29.0393	29.1117	29.0818	29.2851	29.3534	29.3722	28.017	28.5837	28.5391
27.8633	23.1405	23.1928	22.9809	22.8177	22.8925	22.3902	20.2454	20.2168	20.0106	22.8139	22.9446	23.118	21.9637	21.9492	21.7102	19.8899	21.319	20.1897	19.0468	17.8792	16.1986	20.9999	20.7421	20.6309	20.1567	20.1355	19.4615	25.0215	25.0407	24.9743	25.0392	25.4557	24.9222	23.9742	24.0513	24.218	24.449	24.809	24.998	24.795	25.333	25.3984	25.5308	23.7898	25.4138	23.7949	NaN	24.1939	NaN
28.2737	23.8565	23.8928	23.5862	22.9302	22.4319	22.6196	21.4729	21.1757	21.5505	22.9483	22.9479	22.9383	22.2969	22.1844	22.1789	20.3981	20.2242	20.5018	16.9024	19.3478	20.1586	20.5894	22.6202	21.6776	19.7888	20.1362	20.7579	26.877	26.6108	26.7256	26.6471	26.3568	26.7816	26.7206	26.0468	26.9018	26.7297	26.301	26.1174	26.394	25.5455	25.6143	26.2912	25.9881	25.5447	25.9771	24.5751	25.6263	26.5007
31.6652	25.7677	25.9126	26.077	24.6448	24.7755	24.8263	22.9909	22.7629	22.9411	26.3838	26.806	26.4598	26.7892	26.5818	25.9301	23.9455	23.9204	23.8247	24.3903	24.1323	24.7695	25.6163	26.7144	25.9178	24.0444	23.8465	23.891	29.3543	29.4402	29.5476	29.145	29.0121	29.1762	28.251	28.6546	28.4955	30.4459	30.7846	30.7923	30.878	31.0165	30.9592	30.9093	29.8786	29.7307	29.7535	30.562	30.9065	30.9434
24.5347	19.4126	19.9112	19.1705	19.0368	19.9444	20.282	17.2855	16.8427	16.9411	17.012	19.5362	17.8403	18.6295	18.5615	18.7392	17.1342	18.6882	17.2357	18.869	19.4366	18.7985	18.9761	19.2859	18.4908	NaN	NaN	NaN	22.157	22.3706	21.1311	NaN	22.6871	22.943	NaN	NaN	NaN	NaN	16.9728	17.5684	NaN	22.4482	NaN	22.4124	22.0823	22.7003	21.9207	25.0958	25.2473	24.208
32.6839	27.8747	27.8525	28.1139	27.3276	27.5062	27.6511	25.7667	25.5945	25.7045	26.8394	26.9786	26.9927	26.0282	25.9339	25.8813	24.8378	24.683	24.9411	25.099	25.3181	25.6776	28.1974	28.1286	26.6439	24.2379	24.4744	25.3983	30.8647	30.7467	31.0061	30.6512	30.6947	30.7283	31.0803	31.0705	31.1603	31.2785	30.55	30.5897	30.5988	29.4487	29.4786	29.6556	30.0612	29.8789	30.1752	30.4273	31.0119	30.7807
27.1581	23.4401	23.4446	23.4086	22.2379	22.6562	22.3119	19.9827	NaN	18.3108	22.5605	20.9238	21.6994	20.289	22.2335	22.2257	NaN	18.3612	NaN	NaN	NaN	15.5809	20.3368	21.8769	21.0852	18.9451	18.8548	19.51	25.1145	24.9277	24.9226	23.9033	24.1319	24.0232	24.2158	NaN	NaN	24.9118	24.4343	24.107	23.8092	23.0612	23.4196	23.2727	NaN	NaN	NaN	NaN	NaN	NaN
27.5709	25.0166	25.3222	24.9798	24.0261	23.9822	23.9973	22.4401	22.2533	22.4121	17.6711	19.5384	18.8654	20.686	NaN	18.0458	17.7984	17.6893	17.2662	NaN	NaN	16.7801	18.7549	18.7316	19.1197	15.5148	16.3809	16.5415	27.9987	28.2907	27.9092	27.7757	27.7772	28.5475	27.0272	27.0727	27.2402	19.8471	NaN	21.526	21.4984	23.0716	NaN	21.1658	22.8763	21.4204	21.1463	NaN	NaN	NaN
21.0973	NaN	NaN	NaN	NaN	19.9458	NaN	NaN	NaN	NaN	NaN	NaN	17.1852	NaN	NaN	NaN	NaN	NaN	NaN	NaN	NaN	NaN	NaN	NaN	NaN	NaN	NaN	NaN	NaN	NaN	NaN	NaN	NaN	NaN	NaN	NaN	NaN	NaN	NaN	NaN	NaN	NaN	NaN	NaN	NaN	NaN	NaN	NaN	NaN	NaN
28.445	24.4297	24.4492	24.4586	23.9364	23.8284	24.2136	21.3311	21.2769	21.1406	21.708	21.8172	21.7043	23.2296	22.4371	22.4262	20.4592	20.7018	20.7812	18.2508	18.8683	18.9985	22.0573	22.671	22.311	19.4549	18.627	18.6345	28.1833	28.1337	28.2005	28.0324	27.9356	28.1899	26.8896	27.3062	27.3972	25.915	25.9588	26.4241	26.0715	27.1971	27.1859	27.1756	25.7599	25.6395	26.1336	25.5797	26.0682	25.3275
25.2359	20.43	20.2864	20.126	19.1191	19.2147	18.2311	18.2139	19.6029	18.3935	21.8486	22.1266	17.4644	21.66	19.6219	NaN	17.707	18.8953	17.7097	NaN	NaN	15.4485	13.6469	21.9053	15.4611	16.5121	13.9318	NaN	22.2813	NaN	NaN	NaN	NaN	21.8306	NaN	NaN	NaN	22.9029	NaN	22.0687	NaN	NaN	NaN	NaN	NaN	NaN	NaN	NaN	NaN	NaN
28.4761	24.3642	23.7891	24.0459	21.5063	21.8664	21.6148	20.5613	20.8318	20.6788	24.1666	23.7678	23.7623	22.4564	22.9954	24.0585	22.1594	22.2286	22.3254	13.8423	17.52	18.7837	21.5859	21.6106	21.5218	18.9952	20.0352	20.4613	25.3039	25.1882	25.3131	25.6277	24.567	25.1429	26.1864	25.0058	25.9395	25.1397	26.1976	25.8488	25.8494	24.8909	25.9011	24.8954	25.591	25.7193	25.561	NaN	NaN	24.8363
28.6546	23.023	23.5623	23.5443	23.0431	23.162	23.7894	20.6261	21.0534	21.4724	22.8639	22.9586	22.9604	23.02	23.4783	23.5735	21.6435	21.7456	22.1813	17.8417	19.682	20.1735	22.0737	22.2129	22.2737	22.4564	21.7982	21.4052	25.3762	25.5314	25.7797	26.0664	26.0721	25.5085	25.0345	25.2371	26.0627	25.1102	25.1543	25.4461	25.2598	25.9999	26.1202	26.1376	25.2296	25.1334	25.2718	NaN	NaN	25.207
24.623	16.0318	17.1297	15.2517	16.9809	17.5249	18.0355	NaN	NaN	NaN	16.9265	19.3498	18.7162	19.16	19.3826	19.1255	NaN	16.798	18.7963	17.0637	NaN	17.2833	16.7172	17.5054	19.4922	16.3243	16.0671	16.0375	21.2835	21.0689	NaN	NaN	NaN	NaN	NaN	NaN	NaN	23.0462	22.2652	22.6524	23.1057	NaN	23.7479	NaN	NaN	NaN	NaN	NaN	NaN	NaN
29.1501	23.332	23.7821	23.5164	22.6832	22.509	22.4505	22.0611	21.1788	21.5584	23.0436	23.7914	23.6116	21.2845	21.8041	21.6616	21.8679	22.1196	22.1909	20.9959	21.3854	21.5886	22.0303	21.7131	22.4371	21.7517	22.2543	23.0204	26.3049	26.5189	26.1594	25.1608	25.3278	24.935	26.0524	26.0151	25.7724	27.7056	25.4952	25.6521	25.9425	25.0966	25.2517	25.0373	25.417	25.9873	26.1347	26.2128	26.1792	25.9354
28.8723	24.4514	24.4491	24.4702	23.2598	23.5254	23.5255	21.3714	21.7689	21.3025	23.1255	23.1927	23.1491	23.0184	23.0581	22.9241	21.0301	21.117	21.3018	17.3298	17.1317	18.8805	23.2637	23.4389	23.2049	24.1334	20.3212	20.2989	28.8192	28.5537	28.767	28.5773	28.7483	28.1205	27.8056	28.3389	27.7817	28.4347	28.8899	28.8345	28.7183	28.4935	28.682	28.4741	28.2147	28.2894	28.0675	26.5575	24.8421	26.5087
27.0851	22.4671	21.8196	21.3617	22.211	22.4197	22.5204	18.5655	18.7657	18.6833	22.7827	22.5136	22.5393	21.5616	22.443	21.896	20.3251	20.7046	20.5227	18.8806	18.6629	20.0668	21.0322	21.8273	19.8426	17.2176	17.7878	18.3332	23.8265	24.2124	23.9687	25.0457	24.4098	24.5654	NaN	NaN	NaN	23.2535	24.9514	25.0759	24.245	24.682	25.9024	24.8778	NaN	NaN	23.6748	23.9454	24.0893	23.8683
28.0656	23.0031	22.9861	22.5664	19.7218	23.9491	19.1503	18.5161	NaN	18.5	22.9818	23.2564	23.932	23.0631	23.0719	21.3544	20.7543	21.1912	20.6667	17.8848	20.1397	17.6268	19.6465	18.9394	19.0819	20.2407	20.7869	20.0668	24.1262	23.8772	24.985	24.5836	NaN	23.6688	NaN	NaN	NaN	24.6995	25.1645	23.8856	25.3272	24.5001	24.3696	24.532	24.3072	24.4635	24.3233	NaN	NaN	NaN
30.6389	25.8048	25.3206	25.3452	24.3662	24.3104	24.2846	22.3516	22.391	22.4846	25.2652	25.0597	25.0441	24.5109	24.3342	25.0301	23.2693	23.2744	23.3502	22.4258	23.2149	23.3782	24.239	25.1892	24.9651	22.1863	22.2743	22.7523	28.2923	27.9085	27.988	27.7718	26.6753	27.5388	27.5298	27.5001	27.7862	29.3014	28.2962	28.1417	28.2898	27.9453	27.7233	27.9606	28.0437	28.0579	28.2451	29.1533	29.2014	29.1081
27.5872	24.2146	25.0436	24.3072	24.0374	23.8017	24.0622	19.7184	20.4022	20.9345	20.923	21.2975	20.9147	20.4315	21.3457	21.0146	NaN	19.4735	NaN	NaN	NaN	NaN	21.1963	19.8717	21.2733	15.7056	17.524	18.191	25.2067	25.984	25.4621	26.8188	26.7407	26.8461	24.259	NaN	24.7986	23.4685	22.8151	23.0684	22.781	24.826	25.7481	25.6058	NaN	NaN	NaN	NaN	NaN	NaN
24.3272	20.7082	20.2135	20.6805	18.7101	17.9861	17.7342	19.5969	19.0045	19.8313	19.1993	18.1058	19.1654	NaN	15.211	14.7315	19.5545	18.5151	20.4095	NaN	NaN	NaN	NaN	15.562	NaN	NaN	12.663	16.2659	23.1157	23.6132	23.2613	NaN	NaN	NaN	NaN	NaN	23.0577	NaN	23.021	21.2423	21.6317	NaN	NaN	NaN	21.6646	NaN	22.8133	NaN	NaN	NaN
23.8171	NaN	NaN	15.0525	21.6011	22.0494	21.3416	NaN	NaN	NaN	NaN	NaN	NaN	NaN	NaN	NaN	NaN	17.1234	16.8905	17.205	NaN	NaN	20.3141	19.7437	20.0695	NaN	NaN	NaN	NaN	NaN	NaN	NaN	NaN	23.1241	NaN	NaN	NaN	NaN	NaN	NaN	NaN	NaN	NaN	NaN	NaN	NaN	NaN	NaN	NaN	NaN
26.7623	21.1876	21.3426	20.8899	19.0657	19.2878	18.8535	18.928	17.8196	17.8518	21.9487	22.6016	22.5503	20.5254	20.7291	21.353	19.2865	19.3804	19.1706	13.4103	15.6884	16.9599	17.9196	18.2242	18.8246	16.0234	16.9616	18.1918	24.8221	24.843	24.4889	23.8649	23.8141	23.825	25.0076	24.2609	23.0904	25.5992	26.1898	26.363	26.7068	25.6654	25.2329	25.2774	24.8024	24.3803	24.6917	24.3785	22.7947	24.3259
29.8695	24.9572	24.8186	24.7262	22.9597	22.8367	23.0804	22.0875	21.7929	21.9762	24.9146	24.9449	24.869	23.5465	23.3719	23.407	22.4107	22.8705	22.8559	22.279	22.9679	23.3251	23.5379	23.4301	23.6753	23.9477	21.9808	22.4731	27.464	27.3557	27.3801	26.8872	26.669	26.6714	26.6886	26.7102	26.528	28.2857	27.9195	27.864	27.8538	27.537	27.4923	27.1923	27.409	27.303	27.3809	27.5597	28.4117	28.5139
27.2205	21.9505	20.5155	18.5483	18.7226	19.7297	NaN	NaN	15.4374	NaN	NaN	NaN	20.3597	NaN	22.2028	20.9868	15.2926	15.291	15.8013	NaN	NaN	17.3858	22.2899	22.6812	22.9242	14.7488	16.0737	16.3972	24.1993	23.7813	NaN	NaN	NaN	NaN	NaN	NaN	NaN	25.1206	NaN	NaN	NaN	NaN	NaN	NaN	NaN	NaN	NaN	NaN	NaN	NaN
23.1942	20.2462	21.5138	NaN	17.4671	18.1425	16.5855	NaN	NaN	NaN	20.1512	20.0459	NaN	16.2706	NaN	16.0815	15.4851	NaN	NaN	NaN	NaN	NaN	NaN	NaN	NaN	NaN	NaN	NaN	NaN	NaN	NaN	NaN	NaN	NaN	NaN	NaN	NaN	NaN	NaN	21.4319	NaN	NaN	NaN	NaN	NaN	NaN	NaN	NaN	NaN	NaN
33.256	28.1324	28.3305	28.633	25.6984	25.5299	25.4649	23.8578	24.3195	24.8384	28.3105	28.2622	28.2991	27.7676	27.4778	27.4337	24.785	25.3286	24.506	23.3019	27.4649	27.734	25.079	26.4154	25.7497	25.0049	25.0769	26.0082	28.0201	28.2208	28.4631	27.5757	27.3355	27.0739	26.5925	26.6182	27.1101	28.4408	28.8263	28.6617	28.7396	29.2055	29.2011	29.0776	26.9875	27.3498	26.9859	27.4386	31.0697	31.5372
28.6498	23.6413	23.5156	23.5139	21.4521	21.4873	21.235	20.6281	20.9965	20.927	23.3537	23.4173	23.2835	22.5686	22.747	22.0648	20.6313	20.6756	20.569	19	20.3254	19.9264	21.5926	21.7226	22.1101	20.6907	20.3662	20.8329	26.2066	26.2713	26.1659	25.1302	25.4561	25.166	25.7991	26.1013	25.9828	27.5769	26.9389	27.0243	26.5852	26.6699	26.7516	26.3638	26.0165	25.6015	26.0022	25.4625	26.2201	26.5953
25.1063	NaN	NaN	NaN	14.8459	16.6524	NaN	NaN	NaN	NaN	NaN	NaN	NaN	NaN	NaN	16.3148	NaN	18.7892	18.2381	NaN	NaN	19.9872	18.5031	NaN	19.3735	20.1215	20.1076	17.9506	NaN	NaN	NaN	NaN	NaN	NaN	NaN	NaN	NaN	23.1792	NaN	NaN	NaN	NaN	NaN	NaN	NaN	NaN	NaN	NaN	NaN	NaN
29.0479	25.3825	25.4738	25.3891	24.8119	25.0096	25.0631	22.5198	22.7722	22.9323	22.951	22.8867	23.2936	22.9321	22.8785	22.8178	21.0475	21.1368	21.2532	19.1494	21.0591	18.6502	22.7297	22.6942	22.5977	20.3357	20.3767	20.2325	29.2384	29.2839	29.324	29.3166	29.4622	29.5627	28.8432	29.2368	29.4603	27.9838	28.3197	28.3923	28.3684	28.2038	28.0787	28.0617	28.1436	28.4036	28.3055	27.458	27.5899	25.962
30.4505	25.2239	25.1865	25.3473	25.6072	25.5048	25.7899	22.6699	22.8848	22.8422	23.7787	23.7084	23.8751	23.9026	24.1888	24.1372	22.4194	22.777	22.6295	21.3359	21.887	22.8112	24.7947	24.3335	25.0734	23.3336	22.9427	22.9781	27.11	27.1129	27.1828	27.1141	27.0226	27.8349	26.7859	25.6174	26.3909	27.9247	26.4131	26.193	26.41	26.5914	26.4075	26.6196	25.4835	25.7598	26.3122	25.9666	26.2094	26.1701
22.8425	NaN	NaN	NaN	17.2798	17.0703	NaN	15.9654	NaN	15.9387	NaN	NaN	NaN	NaN	NaN	16.7834	NaN	NaN	NaN	NaN	NaN	NaN	19.4515	NaN	NaN	13.9911	NaN	NaN	NaN	NaN	NaN	NaN	NaN	NaN	NaN	NaN	NaN	NaN	NaN	NaN	NaN	NaN	NaN	NaN	NaN	NaN	NaN	NaN	NaN	NaN
30.0245	20.9184	21.0624	21.166	24.4056	25.6059	25.3505	17.8895	NaN	18.578	22.3195	21.835	21.79	25.6263	25.5282	25.3269	NaN	20.4274	21.2616	NaN	NaN	20.3187	25.7183	25.5811	24.8422	19.0656	17.5357	20.0251	NaN	NaN	NaN	NaN	NaN	NaN	NaN	NaN	NaN	21.1053	22.5669	22.2927	22.2926	26.7471	27.1382	26.9981	NaN	NaN	NaN	NaN	NaN	NaN
27.0026	21.6487	20.3845	21.2584	21.1275	21.6893	21.3288	19.075	17.9607	19.384	22.733	22.6327	22.4141	19.4206	19.9724	19.9906	19.8927	21.2342	20.6793	NaN	16.1937	17.0877	20.3532	20.5503	18.6858	19.6225	20.2918	18.2006	23.6453	23.2068	24.2728	22.9304	23.4908	23.7919	23.2211	NaN	22.9725	24.7134	24.0583	23.8458	23.8883	22.9088	22.7016	22.9568	24.1496	23.6409	24.1301	NaN	NaN	NaN
25.0822	18.5324	19.2264	20.2544	18.5398	15.8399	NaN	17.0904	17.2955	17.5879	18.4463	14.8271	NaN	14.812	15.6411	17.616	NaN	19.1604	17.5397	18.9332	20.4135	20.2856	19.9894	20.1125	20.8361	14.6456	NaN	13.8823	NaN	NaN	NaN	23.766	NaN	NaN	NaN	NaN	NaN	25.175	21.1214	NaN	NaN	NaN	NaN	NaN	NaN	NaN	NaN	NaN	25.4731	25.8618
28.8907	23.7222	24.1673	23.7418	22.9899	22.6546	22.6342	21.4989	21.6885	21.535	23.74	23.8383	23.7529	22.1765	22.2136	22.0429	22.0136	21.7612	22.0665	16.9726	20.3809	19.8201	20.6094	21.8876	21.7882	18.4031	19.4782	19.7606	25.475	26.0004	25.7427	25.9388	25.6103	25.4548	26.138	26.0765	26.0808	26.9347	25.9521	26.1283	25.9704	25.2592	25.6337	25.2176	26.2872	26.3859	26.4524	NaN	25.4142	25.1229
29.8622	24.0681	23.928	24.1013	22.1518	22.9811	22.5881	20.3074	20.8099	19.6817	24.0535	23.7853	24.3644	22.4938	23.6488	22.819	23.0842	22.7301	23.0825	18.5018	21.8029	20.9678	23.7732	23.6712	25.7378	22.8565	22.5833	22.9101	25.7965	26.2754	26.2247	25.6671	25.5374	25.8303	25.216	26.2646	25.6954	28.0834	26.409	26.172	26.6176	26.1523	27.1268	26.6695	27.0112	26.9114	27.0983	25.7387	27.0443	26.902
26.3049	22.7142	22.6509	22.6038	22.0105	22.6557	22.4914	20.5546	20.2673	20.7137	21.1966	21.5933	21.6562	20.0729	20.3544	20.2512	19.7741	19.6792	19.5156	NaN	NaN	NaN	19.842	NaN	NaN	NaN	16.2233	17.5111	25.3726	25.1466	25.7852	25.6169	26.0393	25.6938	25.5445	24.5021	24.7831	23.298	25.0363	25.116	25.1341	24.196	25.036	24.5747	24.7343	24.7367	24.5414	NaN	NaN	NaN
32.0864	27.1006	27.1234	26.9901	25.4266	25.4379	25.3641	24.4041	24.303	24.3547	27.0475	27.0289	26.996	25.985	25.8759	25.9665	24.7183	24.6622	24.717	22.488	23.4977	23.7174	25.0182	25.0453	24.6769	24.11	23.7724	24.2643	30.1961	30.191	30.2924	29.1953	29.1627	29.0687	29.4681	29.4417	29.6181	31.1539	30.8147	30.8079	30.8334	29.4226	29.4533	29.3212	29.7432	29.9354	29.8745	29.2124	29.3383	29.5168
31.5088	26.2976	26.0121	25.8199	26.796	26.5537	26.391	24.1393	23.8675	24.7162	26.4523	25.5453	25.8393	25.9586	27.5941	25.6939	24.9939	25.063	25.0746	25.1117	25.0622	25.6717	24.7582	25.6064	25.7321	22.6718	22.5098	22.7132	28.881	28.6906	28.7397	28.2374	28.1876	28.0947	28.2757	28.0029	28.4251	29.4474	29.0627	28.7429	29.1214	28.5822	28.5518	28.4118	28.9109	28.8836	28.9718	28.2954	28.4464	27.4805
28.0107	23.4396	23.7097	24.114	21.7691	22.8245	22.7745	20.8697	20.8773	21.3315	22.6689	22.8395	22.7232	20.1074	20.577	19.836	21.48	21.6425	21.4142	NaN	19.8041	19.9456	20.8203	20.0993	20.107	20.4594	20.4789	20.6059	25.5868	25.6717	25.9925	25.2543	24.9234	24.6734	24.6967	24.5951	24.9571	25.2966	25.3183	25.3577	25.2744	23.6953	24.0555	23.3262	24.8746	25.0099	24.6182	NaN	24.8931	24.8498
30.6443	25.0996	25.2862	24.9889	24.1569	24.1737	24.3537	22.2731	22.1581	22.6739	25.2851	25.2792	25.2169	24.9243	24.7071	24.6026	22.9396	22.6262	22.7773	22.4812	23.1695	23.6209	24.4643	24.7217	24.621	22.6761	23.1106	23.5117	27.716	27.8117	27.774	28.0233	27.6344	28.0413	27.5064	27.0629	27.5025	29.3739	28.1938	28.1722	28.1765	28.9466	28.9133	28.682	27.6382	27.9014	27.8904	28.5615	28.9721	29.4235
28.5042	23.0922	23.2708	22.6126	24.588	24.7794	24.5203	NaN	NaN	NaN	22.4231	20.1357	21.4604	23.9151	25.1145	23.7325	19.5903	NaN	NaN	NaN	NaN	NaN	23.0977	22.8555	22.8984	NaN	NaN	NaN	24.3316	24.7224	24.6701	26.0274	26.0222	25.9051	NaN	NaN	NaN	24.8105	24.0722	NaN	23.2809	25.3747	25.2188	25.2649	NaN	NaN	NaN	NaN	NaN	NaN
27.621	23.95	24.5141	23.7574	21.2159	21.6226	19.9238	21.7432	21.4673	21.6674	21.3948	21.4123	22.1387	22.5633	22.5969	22.2529	20.9335	21.2849	20.4988	NaN	NaN	17.6646	18.7463	17.0251	16.8332	14.904	15.6504	19.9359	25.3236	25.4218	24.9017	24.0149	23.5046	23.6159	24.5164	25.2083	25.6921	22.9651	24.0304	23.5019	23.8548	25.3136	25.1558	24.1958	25.3677	25.4052	NaN	NaN	NaN	NaN
29.4264	26.8398	26.5087	25.8892	20.3325	23.4718	17.1344	20.0378	19.9573	20.0338	24.2847	22.316	23.2362	20.3908	20.2831	21.2758	21.163	19.2192	20.9003	20.2651	20.6172	20.3206	21.8387	20.9659	19.685	17.7905	18.1812	18.4351	27.6158	27.6478	27.3168	27.8517	28.8957	NaN	26.6913	27.1276	27.0134	NaN	27.7518	27.1089	27.1763	26.0437	27.094	28.0942	27.8236	27.2156	27.2335	NaN	NaN	NaN
27.3147	22.9901	22.4777	23.2188	22.0108	21.1726	21.0067	20.092	21.0259	20.2812	20.6852	21.4895	NaN	21.8805	22.2031	22.4367	21.4162	21.6037	21.4273	NaN	NaN	NaN	20.4966	18.3948	20.3719	16.732	17.0029	16.3562	23.1787	23.6479	24.666	25.3595	23.8713	24.3748	24.4996	25.2713	24.1476	23.6013	21.9909	22.2073	NaN	24.6292	24.8238	25.3264	NaN	NaN	NaN	NaN	NaN	NaN
28.1954	23.9416	23.879	23.7484	23.9871	24.0653	23.9582	21.5576	21.3995	21.7464	22.2742	22.7987	22.7125	22.8451	22.6066	22.0067	20.9859	21.2179	21.0011	19.5544	20.3143	20.3689	22.5516	21.5667	21.9695	20.3471	20.0608	19.8608	27.4146	27.3285	27.2441	26.9267	26.873	26.8244	26.8934	27.3418	27.4071	26.805	27.0988	27.0779	26.9707	26.4749	26.2616	26.3322	26.9966	27.1923	27.0378	26.646	26.7086	26.4121
30.881	25.388	25.3378	25.4212	24.7384	24.7738	24.9598	22.547	22.5757	22.2325	25.5922	25.7176	25.7946	25.5667	27.2931	25.4648	24.1543	24.3882	24.7496	21.2019	21.3313	21.2114	23.5582	24.4458	24.3043	23.196	23.4785	23.6144	26.7089	26.8765	27.1479	27.2428	27.2083	27.2745	26.7653	26.5721	26.5391	27.1212	28.2757	28.2383	28.2655	28.8313	28.9838	28.7626	27.6139	27.5643	27.7285	25.6761	26.3683	26.3008
26.2859	21.1141	21.9472	21.8063	16.3805	NaN	21.893	18.0332	19.103	18.0731	21.5747	21.3087	21.0693	19.1942	15.4754	15.4962	20.3509	20.301	18.9108	NaN	NaN	NaN	14.9031	15.153	15.403	16.8556	NaN	16.9874	24.3488	23.8974	23.8634	NaN	NaN	NaN	21.973	22.8013	22.0444	22.4668	23.0599	22.6226	23.4413	NaN	NaN	NaN	23.9655	23.0635	NaN	NaN	NaN	NaN
27.1041	21.5559	21.422	20.507	22.5943	21.5705	22.7119	NaN	NaN	NaN	21.9519	20.321	23.0896	22.2652	21.4133	21.2441	NaN	NaN	NaN	NaN	NaN	20.913	20.4357	20.4336	20.1839	18.1927	NaN	NaN	21.69	NaN	NaN	24.1858	23.6904	24.4543	NaN	NaN	NaN	22.7157	NaN	NaN	NaN	25.0547	24.9029	24.5529	NaN	NaN	NaN	NaN	NaN	NaN
27.0424	22.4843	22.3773	22.2722	22.8648	22.2526	22.4876	20.93	19.3465	23.1187	19.3655	NaN	17.5612	NaN	NaN	NaN	NaN	19.0876	16.4062	NaN	19.5323	20.3739	21.5501	21.0018	21.2938	20.8934	20.3324	20.8683	23.6404	23.6108	23.5009	25.2535	25.2159	25.2721	25.9304	23.4	26.031	24.6646	21.4402	NaN	NaN	NaN	NaN	NaN	NaN	22.7528	NaN	NaN	24.3124	24.628
29.2449	22.6317	22.81	22.6342	21.0586	20.9935	20.8017	NaN	18.9074	19.035	23.704	24.0654	23.6947	23.2656	23.3104	23.3247	22.425	22.5148	22.0771	20.6848	22.1584	22.3959	22.6639	22.6326	22.3564	21.5435	22.3525	22.9342	25.1978	25.2837	25.1416	24.0547	24.1413	23.8766	NaN	NaN	23.3367	26.6922	26.2409	26.6074	26.1856	27.2984	27.2466	27.1682	27.4436	27.8707	27.7163	NaN	25.203	25.3805
28.0954	24.2528	24.1071	24.1618	22.3888	22.55	22.2612	20.6206	21.7319	21.1194	22.1113	22.5361	22.2844	21.0042	21.4492	21.3895	18.7483	19.8212	19.7637	13.7817	19.0232	18.4411	20.1163	21.6415	21.1027	18.2476	17.0831	19.5921	26.8974	26.7817	27.0114	26.7705	26.6216	26.3617	25.4041	25.8541	25.934	26.566	25.5701	25.308	24.9819	24.8592	25.9728	25.4973	23.7309	23.8175	24.2296	NaN	24.7151	23.9753
29.1205	25.0022	25.3204	25.1685	23.3863	23.8449	24.007	22.4742	22.4923	22.7209	24.7571	24.9313	24.4421	22.3571	22.304	23.1049	22.0275	21.9559	22.0412	18.2801	20.3403	20.7386	22.7757	21.5311	22.2999	20.0742	21.1	21.6262	27.4542	27.5477	27.4336	27.0089	27.2418	27.1955	27.1376	27.1662	27.3053	26.3398	27.154	27.3512	27.1585	25.9859	26.0851	25.8386	26.9327	26.7953	27.1017	25.5348	25.6721	26.9231
30.8067	25.6419	25.8189	25.2849	26.2325	26.1504	26.1618	23.4952	23.3453	24.115	25.7831	24.7417	25.9175	25.5551	25.7592	26.5636	23.5959	23.674	23.5992	NaN	22.6293	22.2453	25.1098	25.8397	26.1952	21.4432	20.3519	21.5106	27.2185	27.531	26.8569	28.2783	28.3311	28.3777	26.3224	26.1343	26.8737	26.2171	27.5092	26.9031	27.6582	27.5449	27.3771	27.7362	25.9662	25.0221	25.8469	NaN	NaN	NaN
33.6303	27.9663	28.0031	28.074	27.7599	27.6713	27.7201	25.4031	25.5164	25.4981	27.8548	28.7995	28.2764	28.147	28.5225	28.3174	27.9668	28.062	28.1429	22.03	24.2104	24.4107	25.569	26.9522	26.7285	25.4948	24.6396	24.5519	29.6862	29.5975	29.6996	30.0548	29.9431	29.8726	28.3645	28.0686	28.2653	29.5095	30.0326	31.0138	30.6103	31.7745	31.6093	31.823	30.5935	30.5544	30.6557	27.2423	27.7885	27.8686
25.6187	16.5298	18.8069	19.5402	NaN	18.709	21.469	19.9573	19.9746	20.1763	19.833	20.6676	NaN	17.9179	18.5595	NaN	20.2633	20.0228	20.097	NaN	19.9915	NaN	NaN	20.3031	NaN	NaN	NaN	NaN	NaN	NaN	NaN	NaN	NaN	NaN	NaN	NaN	NaN	NaN	NaN	NaN	NaN	NaN	NaN	NaN	NaN	NaN	NaN	NaN	NaN	NaN
26.2636	20.9486	21.3643	21.327	21.3771	22.0668	21.798	18.2219	18.3319	18.3876	19.0593	19.7699	19.031	20.6926	21.3231	20.1442	19.6601	18.1648	19.8109	NaN	NaN	NaN	18.2852	18.698	19.9342	20.7927	20.1789	20.011	22.2073	21.9507	21.7051	23.2977	23.5935	23.5248	NaN	NaN	NaN	22.1285	21.4653	23.8572	23.5377	23.7292	24.5702	24.0847	NaN	NaN	23.5471	NaN	NaN	NaN
25.4047	20.6692	NaN	NaN	NaN	21.8206	22.4408	NaN	NaN	NaN	NaN	NaN	NaN	17.8144	NaN	NaN	NaN	NaN	NaN	NaN	NaN	NaN	18.5408	NaN	18.4549	NaN	17.9683	NaN	NaN	NaN	NaN	NaN	NaN	23.4594	NaN	NaN	NaN	NaN	NaN	NaN	NaN	NaN	NaN	NaN	NaN	NaN	NaN	NaN	NaN	NaN
21.8772	NaN	NaN	NaN	NaN	NaN	17.8264	NaN	NaN	16.4419	16.2078	NaN	17.9684	NaN	NaN	NaN	15.9062	NaN	NaN	NaN	NaN	NaN	NaN	NaN	NaN	15.8568	NaN	NaN	NaN	NaN	NaN	NaN	NaN	NaN	NaN	NaN	NaN	NaN	NaN	NaN	NaN	NaN	NaN	NaN	NaN	NaN	NaN	NaN	NaN	NaN
27.8427	23.0474	23.6673	23.3286	22.9633	23.1663	22.6077	19.4489	20.4708	21.5166	22.5281	22.7904	22.7045	21.1844	21.4062	21.4779	18.4946	19.0171	18.7138	19.2137	21.2675	21.1707	22.3305	21.517	21.2135	19.5377	19.3158	18.9104	23.7101	24.2173	23.298	25.4354	25.3985	25.4457	24.3819	NaN	24.9968	24.1528	24.3133	24.3711	24.3661	25.8582	26.1546	26.3582	24.5112	24.4028	24.7481	NaN	25.2918	25.6
29.6167	24.7904	24.7824	24.7835	24.057	23.9835	23.9192	23.2083	23.8213	23.5949	24.0436	24.1061	24.1013	22.3882	22.3278	22.3395	23.372	23.3888	23.3035	15.9848	21.7086	21.4885	21.9162	21.8873	21.9451	21.4717	21.6845	22.3787	26.1818	25.9967	26.2155	26.2306	26.7484	26.1824	27.773	26.6862	27.5709	27.9466	25.5451	25.4844	25.696	26.8953	26.2733	26.6301	27.8116	27.5509	27.9651	NaN	25.7082	25.7373
26.1516	23.4778	23.4874	23.426	18.0289	21.6031	22.0228	19.5565	20.1871	19.9218	18.4045	18.7981	18.8017	NaN	NaN	16.9313	18.3741	20.7919	21.4113	15.6316	NaN	NaN	19.4668	NaN	NaN	17.4954	17.2433	19.0672	22.9847	23.3644	23.6694	21.0498	21.4527	22.1045	22.6907	23.5877	23.2162	NaN	NaN	NaN	NaN	NaN	NaN	NaN	22.8207	23.1887	24.5204	NaN	NaN	NaN
24.08	NaN	NaN	NaN	17.8665	18.5193	NaN	NaN	NaN	NaN	21.0429	20.1589	19.7591	19.0868	20.5884	19.452	NaN	NaN	NaN	NaN	NaN	NaN	NaN	NaN	NaN	NaN	14.7144	15.4676	NaN	NaN	NaN	NaN	NaN	NaN	NaN	NaN	NaN	NaN	NaN	NaN	NaN	NaN	24.3242	23.8044	NaN	NaN	NaN	NaN	NaN	NaN
27.702	22.3417	22.3644	22.0675	21.6583	21.8067	21.4808	20.4073	19.7084	20.3262	21.4385	22.1961	21.867	21.3143	20.9045	21.5217	20.1066	19.1875	20.2679	19.2402	20.5893	21.5477	21.3373	21.6739	21.0222	21.0287	20.903	20.941	24.726	24.8417	24.6455	25.9804	25.7433	25.3643	25.8463	25.2207	25.261	25.3488	24.8986	24.9383	24.3433	25.3681	25.5636	25.7908	24.9519	25.0449	25.1033	26.7806	27.4477	27.0828
29.3215	23.0226	23.17	23.2123	22.7721	23.0132	22.7062	19.8816	19.9744	19.3871	24.6033	24.7052	24.4288	24.6844	24.5018	24.4257	22.0992	22.1336	21.8929	19.9032	20.9779	22.1051	23.3232	23.3949	23.4639	20.2151	20.5009	20.4471	26.1354	26.2659	26.234	26.8571	27.5885	26.9675	25.7045	25.4667	25.2185	26.1948	28.0006	27.9151	27.9294	29.2006	29.1678	28.9295	27.607	27.7801	27.7383	27.183	27.5479	27.5605
25.6516	22.6428	22.1895	22.5169	14.8696	NaN	19.1706	NaN	15.9115	NaN	20.1812	19.6815	20.0297	19.1687	16.1834	19.6232	19.2193	19.4332	18.9821	NaN	NaN	NaN	NaN	NaN	15.4775	17.9939	16.018	NaN	23.8242	23.2825	24.3359	NaN	NaN	NaN	NaN	NaN	NaN	22.0763	22.7336	22.9018	22.7724	NaN	NaN	23.0745	NaN	NaN	NaN	NaN	NaN	NaN
29.3953	25.475	25.3379	25.0373	25.2602	25.0974	25.1434	21.7108	21.326	21.7582	24.1555	23.8177	24.9997	23.9454	24.0527	24.3325	21.566	20.7109	21.7072	21.4461	20.4107	21.0921	23.1501	23.1172	23.8087	20.3945	20.9557	20.8748	26.921	26.9801	26.6938	28.7522	28.453	28.6879	26.3761	25.7758	25.9906	25.2549	26.8029	25.8838	25.7994	27.3475	27.6156	28.124	25.8631	25.7915	25.8256	28.0106	26.5125	26.7376
26.0206	22.7998	22.4178	23.1444	22.8188	22.1475	21.9008	19.9611	19.9651	19.4501	18.4297	15.1545	17.807	18.7895	19.0364	18.8322	17.7408	17.8462	NaN	NaN	NaN	NaN	19.349	17.8737	19.6613	16.7395	13.0525	14.6363	26.666	26.4888	26.9063	27.1681	26.4882	26.7733	26.1046	25.8561	25.9716	NaN	22.985	NaN	22.7129	24.0889	25.0155	NaN	NaN	NaN	NaN	NaN	NaN	NaN
27.2049	25.2209	25.2088	25.0905	22.2051	22.3508	22.3188	21.7656	21.9098	22.8714	NaN	NaN	NaN	NaN	NaN	NaN	NaN	NaN	NaN	NaN	NaN	19.0185	NaN	NaN	NaN	NaN	17.4751	NaN	24.4461	24.5653	24.2337	23.1167	23.0818	23.1188	24.5711	NaN	24.9546	NaN	NaN	NaN	NaN	NaN	NaN	NaN	NaN	NaN	NaN	NaN	NaN	NaN
24.066	20.0751	20.37	18.8031	17.4709	18.9749	NaN	18.2277	17.8809	18.5922	19.1974	19.1135	19.2229	14.7913	15.4838	12.914	18.3269	17.0024	17.9877	13.4608	14.0122	NaN	15.729	NaN	19.4314	NaN	NaN	NaN	22.4259	22.5427	22.3791	22.0684	NaN	NaN	22.3658	21.8178	22.3416	22.67	21.6086	21.0019	21.7047	NaN	NaN	NaN	21.6472	NaN	20.8044	NaN	NaN	NaN
27.9507	23.7461	23.9059	24.3366	22.8206	20.6735	23.2847	20.9073	20.3035	20.9153	22.1858	22.2792	21.8997	22.2354	23.7208	22.3239	20.6759	20.4064	20.793	NaN	NaN	17.7213	NaN	21.9782	21.213	19.6493	21.609	21.2655	26.2764	25.6541	27.1617	NaN	25.9589	24.0204	24.836	23.9923	24.4687	23.189	23.8799	24.7826	23.4178	24.5006	NaN	24.7279	23.7735	23.9122	23.8872	NaN	NaN	NaN
26.3439	17.9857	17.7092	18.4421	NaN	NaN	16.2704	NaN	NaN	NaN	22.3897	20.9293	21.3581	21.4618	19.6566	21.2873	17.6185	18.5824	18.9519	20.5103	19.6184	20.7307	21.1155	21.131	21.1662	19.0676	18.6831	19.2154	NaN	NaN	NaN	NaN	NaN	NaN	NaN	NaN	NaN	NaN	25.1556	23.7729	24.4109	24.3359	23.8804	24.6511	NaN	NaN	NaN	26.9944	25.1419	26.3254
26.2505	20.5866	20.0494	20.5918	15.0375	NaN	NaN	18.4278	17.8098	18.5302	21.8978	22.373	22.9426	21.1664	21.1623	21.5487	20.1016	20.2915	18.9364	NaN	NaN	NaN	NaN	NaN	NaN	16.3386	16.4908	14.6129	22.5719	22.3719	22.85	NaN	NaN	NaN	NaN	NaN	NaN	23.5545	23.8019	23.0846	23.7298	23.7212	23.3802	23.5329	23.6184	23.5041	22.9606	NaN	NaN	NaN
29.8209	24.9735	24.826	24.9717	24.4974	24.3691	24.5397	24.9018	24.9289	24.8424	23.7026	23.3951	23.3684	22.0447	21.638	21.5775	24.4585	24.6203	24.6013	20.7317	21.0647	21.1425	22.0728	22.1727	22.1081	17.1316	19.8034	19.4573	24.7989	24.1423	24.1115	26.5002	26.3582	26.0345	26.9191	26.6162	26.6958	25.8248	22.7927	23.0647	23.5123	24.0372	22.8505	22.4688	25.8041	25.6783	25.7653	24.8699	25.0649	24.6184
18.5893	NaN	NaN	NaN	NaN	NaN	NaN	NaN	NaN	NaN	NaN	NaN	NaN	NaN	NaN	NaN	NaN	NaN	NaN	NaN	NaN	NaN	NaN	NaN	NaN	NaN	NaN	NaN	NaN	NaN	NaN	NaN	NaN	NaN	NaN	NaN	NaN	NaN	NaN	NaN	NaN	NaN	NaN	NaN	NaN	NaN	NaN	NaN	NaN	NaN
26.0145	NaN	NaN	NaN	NaN	NaN	20.8178	16.931	NaN	20.7126	22.6614	22.4728	22.9995	18.3518	18.6035	NaN	NaN	17.2712	NaN	NaN	NaN	NaN	NaN	NaN	NaN	NaN	NaN	NaN	NaN	NaN	NaN	NaN	NaN	NaN	NaN	NaN	NaN	NaN	NaN	NaN	22.6147	NaN	NaN	NaN	NaN	NaN	NaN	NaN	NaN	NaN
27.948	23.517	23.8581	23.5807	21.7673	21.7075	22.2494	20.7296	21.0301	20.8844	22.385	22.8858	22.5476	20.9608	20.3398	20.5953	21.4269	21.6891	21.2014	19.5469	19.5501	21.9839	21.2326	20.6722	22.2922	20.2594	20.8568	20.6362	25.5339	25.9886	25.9102	25.0721	25.1206	24.8153	25.902	26.2818	25.5447	26.0049	25.163	25.79	25.5789	24.6906	24.3501	24.4638	26.3014	26.0623	26.0391	24.7439	24.7175	25.3519
33.5379	29.1009	29.1411	28.9711	26.7892	26.9884	26.7281	26.7718	26.7774	26.7698	28.4027	28.7793	28.6976	26.733	26.6041	26.8891	27.5785	27.7067	27.7665	23.3633	24.1409	24.241	25.6703	25.7708	25.7453	24.6402	25.1337	25.2657	30.9365	31.043	31.051	29.704	29.7476	29.7114	31.0224	30.7955	30.8151	30.9754	31.0723	31.2569	31.2284	29.5615	29.6793	29.3644	31.1685	31.2893	31.3125	29.945	29.8323	29.8589
28.7843	21.8809	21.84	22.7369	18.7723	20.9345	21.3077	20.3468	19.61	19.2056	21.6594	22.5854	22.01	15.6045	18.8798	20.1385	19.738	20.391	19.4548	18.6839	17.629	17.145	21.9687	21.8691	22.3448	19.2952	20.1003	20.9217	24.2426	23.3284	23.7729	21.8721	23.733	24.6361	23.8022	24.2043	24.2845	26.9012	24.2166	24.2013	24.3637	NaN	NaN	23.6717	23.6438	24.0613	23.0667	25.4281	23.9499	NaN
28.0452	23.8987	24.2697	23.7496	22.4714	22.2082	22.5037	20.2912	20.4348	21.0285	22.3944	22.4103	22.4279	22.2937	21.9603	21.812	20.867	20.9744	20.9023	18.9334	19.7519	19.7591	22.2738	22.0314	22.2026	20.0718	19.2526	20.3201	25.972	25.9228	25.8509	25.18	24.334	25.3662	24.4312	24.7395	24.8076	26.0966	24.9371	24.7348	24.8274	26.1794	26.4626	25.7708	25.0554	25.2967	25.1744	NaN	NaN	26
31.2592	25.0637	25.0935	25.2815	26.425	26.4147	26.4355	23.1566	23.2054	23.6186	24.8834	25.0687	24.8067	24.5517	24.6716	24.7306	24.0026	24.1403	24.1905	23.3229	24.3241	24.3774	25.1971	25.2336	25.487	24.8769	24.8716	24.31	26.9776	26.478	26.753	28.4782	28.4835	28.7147	26.5496	26.113	26.8123	28.5237	26.8511	26.8595	26.8206	28.1092	27.8104	28.1769	26.799	26.9463	26.9941	27.5079	28.3648	27.9062
27.7059	22.7113	23.0766	22.7975	21.4018	21.0274	21.8571	19.8819	20.4092	19.7612	22.7361	23.3778	22.9352	21.4137	21.6229	22.0724	20.487	20.4418	19.6168	19.1784	19.9766	20.286	20.036	19.9929	20.6952	19.5487	20.1664	19.7737	24.6722	24.8147	24.832	24.8603	24.7548	24.624	23.8861	24.5277	24.3635	25.5744	24.8848	25.2758	25.2074	24.9649	24.9331	25.4757	24.9751	25.0594	24.7898	24.8457	25.5429	25.9936
27.2435	23.3677	23.8469	23.1441	22.8775	22.7245	22.3516	19.0216	20.31	21.0272	22.2464	21.8827	22.6582	21.0962	21.062	21.3804	20.8273	21.655	21.0517	NaN	NaN	NaN	NaN	NaN	NaN	19.9175	19.2832	20.1096	25.5286	25.174	24.816	25.3581	24.9498	25.2415	23.2426	23.5316	24.2547	23.903	24.8914	24.6757	25.1921	25.1486	24.9189	25.3338	23.9326	24.2634	23.8422	NaN	NaN	NaN
25.8251	23.1252	23.0023	22.9791	19.379	19.208	19.4273	19.8282	19.7255	20.1536	18.7393	18.9294	19.1015	15.5645	15.862	NaN	NaN	NaN	15.9023	NaN	NaN	NaN	15.6265	15.7999	18.2397	NaN	NaN	NaN	24.3943	24.0115	24.534	22.1997	21.8036	21.9744	23.0086	22.9474	23.2212	23.8821	NaN	22.873	NaN	NaN	NaN	NaN	NaN	NaN	NaN	NaN	NaN	NaN
30.4859	23.7822	23.4746	23.0857	22.5265	22.3613	21.8183	20.217	20.1711	20.4425	25.4672	25.4046	25.6644	23.9662	23.895	23.4991	24.1857	24.0993	24.2196	21.2541	22.024	21.9634	23.6444	23.7082	23.4233	22.8339	22.2758	22.163	24.3953	23.866	23.5002	23.0551	24.0961	26.1254	24.3517	NaN	24.5145	28.3231	27.9326	27.9804	28.3733	25.9933	26.0178	26.2282	27.8075	27.9092	27.7104	26.1828	27.1611	26.6824
30.8653	26.9648	26.7842	26.9459	25.01	24.957	25.2804	24.2753	23.9538	24.2611	26.0946	26.2754	26.0103	22.9034	22.8639	22.9638	24.1353	24.2943	24.3176	20.8272	21.2148	21.2104	21.9804	21.9426	22.1875	22.4563	23.1516	22.935	28.3552	28.2962	28.5018	27.3185	27.3451	27.4222	27.5999	26.8884	27.217	27.1502	28.4064	28.5582	28.373	26.179	25.9217	25.8959	26.5753	26.9874	26.7888	25.9965	26.0603	25.6808
29.473	25.2675	25.2378	25.0716	22.8614	22.8446	22.5382	21.8329	21.75	21.5207	24.4534	24.4349	24.2179	22.9436	22.5121	22.543	21.1594	21.365	21.6612	20.8706	21.6348	21.5322	21.766	21.6459	22.469	21.0277	20.6128	19.7743	27.2833	27.1291	27.0553	26.3032	26.0805	26.3715	27.0511	26.8596	26.9339	27.8809	27.7206	27.5709	27.598	26.7104	25.9909	26.2016	26.7057	27.2083	26.9134	27.729	26.6955	26.7753
29.3519	25.3912	25.5303	25.4624	23.5681	23.7916	23.5758	22.934	25.37	22.8386	23.6101	23.636	23.6648	21.2971	21.4042	21.5827	22.6441	22.8871	22.899	19.8109	20.1525	20.0709	21.9539	21.9479	22.1188	20.1373	20.9293	20.0878	26.2876	26.5497	26.6168	26.8831	27.2217	26.8782	26.851	25.7878	26.2118	26.64	25.6401	25.5473	25.6472	25.7681	25.739	25.6645	26.4765	25.7774	26.6276	26.0331	26.3067	26.1754
25.2527	21.8458	22.1858	22.0403	NaN	NaN	13.2054	19.0894	18.8604	19.2528	18.6676	17.9329	19.8477	NaN	NaN	16.7545	NaN	17.691	15.0973	NaN	NaN	NaN	17.7283	17.9275	16.8086	14.3367	16.3078	17.0016	23.9028	23.677	23.6987	NaN	NaN	NaN	NaN	23.5393	22.6978	24.0732	NaN	22.1503	21.2829	NaN	NaN	NaN	NaN	NaN	NaN	NaN	NaN	NaN
28.0386	24.1749	23.4733	23.655	20.3484	20.748	20.5344	21.6316	21.6286	22.1151	22.618	23.0792	23.0684	21.9281	21.5755	21.7302	21.5585	21.6783	21.6698	13.7313	19.0541	19.4204	19.1438	19.3267	19.2575	19.5076	18.7257	20.8365	26.0446	26.1261	25.8891	23.9645	24.5659	24.3846	25.8935	26.0225	26.6115	25.5046	25.5364	25.94	25.965	25.0479	25.7174	24.6313	26.1027	26.2313	25.8913	NaN	25.3508	25.3659
23.9949	NaN	NaN	NaN	NaN	19.0575	NaN	NaN	NaN	NaN	19.2641	NaN	NaN	NaN	NaN	NaN	NaN	NaN	18.0479	NaN	NaN	NaN	NaN	NaN	NaN	NaN	NaN	NaN	NaN	NaN	NaN	NaN	NaN	NaN	NaN	NaN	NaN	NaN	NaN	NaN	NaN	NaN	NaN	NaN	NaN	NaN	NaN	NaN	NaN	NaN
27.7773	22.0284	21.6662	21.9155	21.0188	21.4077	21.2087	20.7756	20.1176	19.784	22.4179	22.1258	22.6214	21.6567	22.17	21.8204	21.1477	18.5344	21.2196	20.6095	20.8265	21.7971	21.8372	21.6789	22.7375	20.4855	20.5436	20.472	23.252	22.7824	23.0435	24.3852	24.1581	24.0381	25.1676	NaN	NaN	24.6297	23.8921	23.8337	23.812	25.7449	25.8241	25.0623	22.8288	NaN	24.4387	25.2698	25.9901	26.2374
31.6046	27.2373	27.215	27.2318	26.3208	26.4435	26.7175	24.3026	24.4499	24.3461	26.3197	26.4913	26.1453	25.9276	25.9844	26.0283	24.1329	24.1038	24.0456	22.7674	23.0201	23.6163	25.6395	27.0008	26.5444	23.162	22.8507	22.66	31.0129	30.9366	31.0366	30.8979	30.8748	30.819	30.8294	30.9484	31.0003	30.6419	31.216	31.0637	31.0989	30.6445	30.7196	30.8235	31.2205	31.2304	30.9938	29.6859	30.1467	29.9635
34.0899	26.7877	27.0471	26.9246	26.1802	26.3715	26.0533	23.8919	23.8411	23.8808	27.6317	27.6435	27.6415	26.8847	27.1512	26.731	24.9556	24.8816	24.8769	26.4613	27.4197	27.6335	29.5105	29.8408	28.9281	25.7745	25.9781	26.3893	29.882	29.8863	29.8003	30.0535	29.985	29.8291	28.7656	29.1753	29.2582	33.497	31.0563	31.1304	31.0158	30.9124	31.005	30.792	29.7848	29.6896	29.7896	32.8536	33.1604	33.0613
29.9878	25.2292	25.4547	25.3669	23.9012	23.706	23.6468	23.0214	22.9648	23.0788	25.0984	25.1718	25.5605	24.518	24.4534	24.4112	23.1045	23.1885	23.1155	18.9267	22.4053	21.7265	23.0868	22.6939	23.2531	22.7917	22.5961	22.5439	27.9356	28.126	28.1232	27.3583	27.3887	27.0451	27.821	27.8124	27.7549	27.733	28.5514	28.5446	28.8076	27.6142	27.783	27.6179	27.9714	28.1954	28.2632	26.4549	27.8297	27.2238
30.7728	27.9017	27.8221	27.8009	25.9835	26.4311	26.2963	25.3361	24.4136	24.5083	24.3016	24.2713	24.4897	22.5315	22.8355	22.0431	22.4464	22.4615	21.6868	21.7895	21.9847	22.3567	23.2971	23.432	24.6201	22.4094	21.4665	22.3423	29.9407	29.8691	30.0017	28.9561	28.9933	28.8806	28.6987	28.4521	28.6063	27.2859	26.138	26.1571	26.3522	25.5136	25.9286	24.6057	25.9879	25.2386	25.2436	27.353	27.6176	27.175
29.541	25.5325	25.5408	25.6248	23.4718	23.726	24.3246	22.5437	22.5908	22.5609	24.3855	24.3111	24.4298	23.7851	23.2542	23.627	21.9494	22.0272	21.9741	20.302	21.3365	21.3452	22.6541	23.5577	22.4759	21.3551	21.0409	22.1176	27.7982	27.5951	27.8981	27.1885	27.5343	27.8676	26.5665	26.7074	26.8965	26.7285	27.1411	26.8946	26.9787	27.6239	27.5782	27.6671	26.7763	26.3127	26.5648	27.1627	27.343	27.4577
31.1609	26.5631	26.6339	26.6878	25.6169	25.608	25.7794	23.4458	23.4631	23.4881	25.9583	25.9917	26.0165	25.8778	25.9151	25.8902	23.5154	23.4189	23.4149	22.4484	23.3488	23.4164	25.0167	25.8038	24.6484	23.5505	23.2855	23.1791	29.9639	30.0414	30.0961	29.5042	29.4781	29.5136	29.1576	29.1389	29.1887	29.7579	30.1777	30.1819	30.2494	30.4878	30.5361	30.5615	29.5236	29.3199	29.4176	29.7772	29.5902	29.6818
27.4814	23.0499	22.6725	22.8866	21.2802	22.2757	21.853	20.1513	20.3305	19.8398	21.202	21.6745	21.5981	21.3394	21.6444	21.2996	18.1643	18.2155	18.4807	NaN	18.6088	18.5496	21.2518	21.4609	21.9421	20.7226	19.9429	19.9973	25.7153	25.5274	25.9767	26.172	26.6775	26.3371	25.1146	25.6178	25.104	25.3191	25.3579	25.619	25.7222	25.6525	26.48	25.7132	23.8998	23.9943	24.1619	NaN	25.7919	25.9951
27.9165	22.0033	20.8768	20.8395	20.9084	20.2977	21.3514	18.8282	19.3803	18.9649	23.3005	22.75	22.6557	23.2006	22.6212	23.0104	20.7802	19.9482	21.1833	NaN	15.9492	16.3404	21.9851	22.4463	22.3266	19.7091	18.9832	20.1478	24.1037	23.1514	23.1392	24.9847	NaN	NaN	NaN	24.4865	24.2087	25.7726	25.4437	24.7581	24.6684	27.0139	26.1809	26.6227	23.7515	24.18	23.9396	NaN	NaN	NaN
29.931	25.6717	25.781	25.7234	23.8195	23.9643	24.1373	23.0145	22.9486	23.057	24.9958	25.1229	25.0304	24.6415	24.2046	24.0385	22.976	23.0901	22.853	20.4465	21.15	21.2223	23.3585	22.8336	22.8513	22.3203	22.1561	22.3299	28.6453	28.7122	28.6589	28.066	28.2263	28.1593	28.6525	28.5133	28.5074	28.2904	28.6889	28.6402	28.6115	28.2291	28.365	28.241	28.5174	28.4235	28.4461	27.0407	27.2451	27.3477
28.1672	23.1161	23.7587	23.0162	22.3382	22.6891	22.4988	20.9653	20.9452	21.055	22.6028	22.8438	22.6874	22.2846	22.3465	21.4468	20.5227	20.7402	20.2822	18.692	20.0882	19.923	22.3636	22.5471	22.1825	19.5795	19.523	20.0155	26.4555	26.62	26.2422	25.9423	26.8048	24.7169	24.5912	24.7586	25.1062	24.3973	25.6554	25.2299	25.314	25.2042	24.7119	24.8746	25.6712	25.7785	25.4132	24.832	26.6256	25.266
24.3919	21.1015	21.0317	20.887	19.0784	19.637	19.5557	17.3781	16.7311	17.1325	15.9225	15.5833	15.0082	15.0656	15.2992	16.0809	16.1667	16.0704	NaN	NaN	NaN	NaN	19.2597	19.8627	19.2872	15.9514	16.1909	15.6648	26.2783	26.3284	25.9709	25.8974	26.4705	25.8111	24.2752	25.264	24.8481	24.1183	20.8073	22.1171	20.9882	20.7617	NaN	22.3302	NaN	NaN	NaN	NaN	NaN	NaN
20.8814	19.1146	NaN	17.9887	NaN	18.7234	NaN	NaN	NaN	NaN	NaN	NaN	NaN	NaN	NaN	NaN	NaN	NaN	NaN	NaN	NaN	NaN	NaN	NaN	NaN	16.0101	15.5397	16.0742	NaN	NaN	NaN	NaN	21.3282	NaN	NaN	NaN	NaN	NaN	NaN	NaN	NaN	NaN	NaN	NaN	NaN	NaN	NaN	NaN	NaN	NaN
29.0723	24.4649	24.3972	24.3769	23.0948	23.5309	23.6912	21.2119	20.8445	20.9153	23.9551	23.7712	23.9631	23.5545	23.4706	23.6838	21.504	21.5444	21.7215	21.523	21.9321	21.4407	23.5345	23.0845	23.0381	20.9049	21.1286	21.3479	26.9515	27.0444	27.1984	26.7412	27.0392	26.9979	26.3152	26.8769	26.3516	27.0309	27.1594	26.9631	27.1962	27.5002	27.5643	27.7764	26.7528	26.6464	26.7214	27.8982	28.783	27.7015
31.8649	26.6299	26.8109	26.5346	26.9808	26.8009	27.0363	25.1517	25.0291	25.4055	26.3663	26.367	26.8761	26.4609	28.1108	26.4586	25.9217	26.0481	26.157	22.9459	23.865	24.7321	24.4464	25.474	25.7811	23.3596	23.9133	23.3639	28.6528	28.6817	28.5059	27.6364	27.7813	27.7347	28.5885	28.184	28.6173	29.034	28.9036	28.8569	28.8511	28.0491	28.0926	27.9032	29.3045	29.2636	29.3059	26.8346	27.3235	26.6084
28.1288	22.4532	22.646	22.1402	21.9352	22.3139	21.6626	19.7545	19.292	20.2471	22.2773	22.2908	22.4456	22.2397	22.09	21.3854	21.5387	21.2849	21.6014	19.6699	17.9391	18.0071	21.4025	19.9913	21.151	20.6993	21.0346	21.5739	24.6595	24.8276	24.7798	24.4266	25.1827	24.4984	24.9739	24.8552	25.3818	25.6177	24.7731	24.8275	24.9911	26.0845	26.5475	25.7089	25.1377	24.7469	25.2058	27.035	NaN	NaN
27.4192	23.2561	23.3972	23.3222	19.5767	19.9762	20.1177	20.0735	20.2913	19.8654	22.0917	22.5114	22.8115	21.0323	17.9503	18.4578	20.2833	20.4731	20.979	15.0236	17.1184	16.521	19.7014	19.4333	19.5302	18.1534	18.7539	19.8096	25.0767	25.2416	24.8768	24.2293	25.0206	23.6657	24.9056	25.392	24.553	24.5316	24.6398	24.788	24.219	25.3155	22.8765	23.4197	24.73	24.5529	24.9812	22.7612	NaN	NaN
31.0448	26.3957	26.654	26.5885	25.5455	25.4846	25.8802	23.5394	23.4418	23.261	25.2795	25.3704	25.2828	23.9658	23.8408	23.8596	22.1289	22.3697	22.3639	21.6929	22.7795	23.2503	25.2159	25.8432	24.5107	22.5885	22.892	23.093	28.8059	28.7415	28.4898	28.6762	28.049	28.8342	27.9434	28.0789	27.7427	28.9044	28.0112	27.8953	27.7861	27.5112	27.4488	27.3007	27.4759	27.2391	27.1907	28.5832	28.9231	29.049
30.8576	26.0337	25.9859	26.0137	25.4664	25.541	25.832	23.6219	23.5366	23.6394	25.6815	25.6193	25.6167	25.4057	25.2424	25.2857	24.0863	24.0461	24.0388	22.7704	23.552	23.8478	24.8259	25.1319	25.0738	22.9426	22.3432	22.3454	31.9892	31.9007	31.9862	31.7185	31.6764	31.7223	30.8232	31.5171	31.3804	31.0193	32.7488	32.6807	32.6327	31.8386	32.0018	32.1192	32.1992	32.2689	32.2686	30.4925	30.9687	30.8903
28.4893	25.8684	24.3229	24.29	23.9115	23.4034	23.6351	21.6828	21.5912	21.5434	22.9535	23.1782	23.7505	19.06	22.6578	19.9799	21.816	21.6548	22.0297	20.9454	20.3167	21.7849	20.0595	20.5399	22.8599	18.909	20.3351	18.8054	26.3826	25.8892	26.3771	25.6227	25.6093	25.6515	26.287	25.9213	26.1015	24.859	24.2035	25.1094	24.9276	23.6101	24.0072	24.3787	25.5176	24.9448	25.7272	NaN	25.1424	NaN
28.8835	24.3217	25.1389	24.3458	23.2713	23.6821	23.6177	22.2336	22.1538	22.3654	23.0354	22.5424	22.236	20.5647	20.4538	21.009	20.3865	20.1934	19.7257	18.5564	19.9543	21.0874	22.414	22.7067	22.5856	21.5818	21.2417	21.5369	26.8565	27.315	26.8016	26.8974	26.4843	26.9427	26.8964	26.7917	27.0223	27.1823	26.1395	25.7629	25.5991	25.2257	24.9469	25.8956	25.3903	25.1349	24.8216	25.3378	26.3876	26.7759
29.1997	24.9061	25.2037	24.8367	23.4059	23.1038	23.2149	22.8408	22.8052	22.82	24.4121	24.5906	24.4713	23.261	22.8388	23.2479	22.4026	22.7807	22.3904	19.393	20.5635	20.916	21.6203	21.849	21.6805	21.152	21.3796	21.6314	26.9269	27.1774	26.8093	26.9107	26.6518	26.9802	27.0436	27.1382	27.104	26.6901	26.7179	26.8566	26.6959	26.3682	26.1879	26.2157	26.6294	27.1194	26.7846	26.3334	26.2074	26.3408
22.2857	NaN	16.9379	16.8197	NaN	NaN	NaN	NaN	NaN	14.9202	17.8221	18.351	18.3693	15.9728	NaN	16.2461	16.6959	NaN	NaN	NaN	NaN	NaN	NaN	14.1636	NaN	NaN	NaN	NaN	NaN	NaN	NaN	NaN	NaN	NaN	NaN	NaN	NaN	NaN	21.8787	20.8235	21.8478	NaN	NaN	NaN	NaN	NaN	NaN	NaN	NaN	NaN
28.8271	24.8402	24.7097	25.0511	24.1411	24.6192	24.322	22.083	22.049	22.0325	23.2508	23.4091	23.0507	22.4512	21.953	22.4603	21.0786	20.9184	21.0113	14.6642	17.722	19.1279	22.9649	21.9242	22.1327	20.9609	20.9547	20.4509	27.2887	27.2975	27.5419	27.3201	27.7643	27.4043	27.6483	27.3516	27.3948	25.6214	26.5399	26.5705	26.5255	27.0506	26.3194	26.6303	26.469	26.3984	26.5369	NaN	NaN	26.1085
28.2658	22.0838	21.9839	22.6731	22.6329	22.3438	23.3615	19.0646	18.3245	NaN	22.0818	21.4537	21.8826	22.0077	23.9024	22.9531	15.7572	19.5752	19.2219	NaN	20.3824	20.972	22.0418	23.9939	22.3272	19.3833	19.8785	20.0685	24.4786	24.3434	24.5908	25.238	24.9203	25.0537	NaN	23.393	NaN	25.9784	25.2516	25.025	24.9617	25.8345	25.9341	25.5124	NaN	24.6085	NaN	NaN	NaN	24.8246
28.9015	21.615	22.1652	22.3245	21.954	22.2479	22.2351	17.2211	17.7299	18.4163	22.5129	22.8505	22.626	23.362	22.5493	22.9483	20.7528	20.1823	20.4128	20.8279	19.8436	20.3772	24.0195	23.2945	23.6785	19.2915	19.9882	21.0342	23.886	24.4343	24.2984	26.3769	26.5063	26.3125	NaN	22.2941	NaN	25.767	24.7914	24.7447	24.3818	26.2793	26.5322	26.6167	25.3911	24.7413	24.7635	27.626	25.9266	26.1067
26.214	22.0382	22.2774	22.3883	21.9346	21.5199	21.0181	20.1604	19.9671	20.1	21.1162	NaN	16.4641	19.0098	20.3421	20.2241	17.652	NaN	18.4332	18.933	18.0971	17.9968	19.7992	18.5711	19.181	19.0396	19.106	18.8086	NaN	NaN	NaN	23.6826	24.1045	23.6533	NaN	NaN	NaN	23.3944	NaN	NaN	NaN	23.2086	24.0299	23.8241	NaN	NaN	NaN	NaN	NaN	NaN
29.2114	25.0676	25.2681	25.2264	21.0541	22.7258	23.1328	22.8591	22.0686	22.3356	24.4735	24.3129	23.1163	24.0025	24.0404	19.9574	21.9878	21.9797	22.2961	18.2111	19.42	17.2452	21.8261	21.8842	21.7778	22.4768	22.4856	22.3458	NaN	26.8398	NaN	NaN	24.88	NaN	NaN	NaN	NaN	NaN	NaN	25.7061	25.6802	NaN	NaN	NaN	NaN	NaN	NaN	NaN	NaN	NaN
34.3622	28.503	28.4429	28.3252	28.2154	28.0775	28.2405	26.6625	26.6854	26.7356	30.0013	30.0046	30.0238	29.3833	30.836	29.5378	28.9093	29.0364	29.0597	20.3619	20.6901	20.984	22.5567	23.039	22.946	22.3675	22.0646	22.3442	31.2398	31.0483	31.129	31.4327	31.4049	31.394	30.602	30.5981	30.6407	27.309	33.0419	32.9402	33.0285	32.8448	32.7739	32.7989	32.9543	32.9066	32.9367	26.92	26.5197	26.0944
32.3268	27.884	27.9195	27.7545	26.2833	26.2939	26.4446	25.4908	25.4924	25.5451	27.1591	27.3501	27.0566	25.8272	25.7411	26.1056	26.1351	26.2149	26.3095	23.2153	24.6114	24.6879	25.2831	25.5989	25.6784	24.4733	24.7617	24.6257	29.4918	29.7096	29.6152	29.1949	29.2579	29.2417	29.5186	29.4993	29.5019	29.6875	29.519	29.6036	29.347	29.0521	28.8682	29.0709	29.8182	30.0718	29.8944	28.2435	29.1313	28.8259
25.8278	18.7905	18.2124	20.5877	15.6669	NaN	NaN	16.1776	NaN	NaN	21.9701	21.6212	22.0676	19.7253	19.547	19.4247	20.2684	19.7887	19.9163	NaN	NaN	NaN	16.4177	NaN	NaN	NaN	NaN	15.1771	NaN	NaN	NaN	NaN	NaN	NaN	NaN	NaN	NaN	23.0434	23.3696	22.5812	22.4374	23.0671	23.2929	23.3822	23.7284	NaN	23.778	NaN	NaN	NaN
27.1863	22.7868	22.4134	22.6705	22.6958	22.392	22.174	20.8893	20.836	20.9366	20.8798	21.2856	20.7647	22.4406	22.1956	22.4125	21.1541	21.2047	21.0391	17.8567	16.6657	17.9971	20.5124	19.7854	20.4504	19.09	18.05	17.896	25.9776	25.8341	26.1363	26.9144	26.8035	26.9322	27.0434	26.8586	27.2372	24.6441	25.4429	25.5088	25.1697	26.8198	26.8541	27.3938	26.8131	26.6733	26.6084	NaN	NaN	NaN
33.2542	26.2981	26.7634	26.3692	27.4871	27.7312	27.8808	24.5293	24.6061	25.447	26.1112	26.3078	25.7796	26.7552	27.0657	26.8315	25.2382	24.8961	24.7157	25.64	26.3744	26.6999	27.204	29.0996	29.033	27.4627	26.6628	26.3945	27.5622	28.0229	27.0581	28.773	29.1226	29.0462	26.8373	NaN	27.5897	29.2087	27.7761	27.7344	28.061	29.0025	29.3071	29.4746	26.8073	27.1604	NaN	29.5184	29.7929	29.6731
27.3578	NaN	18.2221	17.3637	17.0958	18.2196	17.3479	20.5495	20.5046	20.4149	20.1958	19.6055	18.8204	16.2379	18.4251	15.6384	20.3383	20.1524	20.1829	19.1659	20.3575	19.7964	21.2686	22.868	20.6759	20.9101	21.1182	21.5683	NaN	NaN	NaN	NaN	NaN	NaN	NaN	NaN	NaN	26.6455	22.4639	22.2503	22.5129	NaN	22.9662	NaN	NaN	NaN	NaN	25.2405	25.4647	25.2163
26.6534	21.8311	21.8292	21.8782	22.0901	22.0959	22.2346	18.6585	18.5932	18.5232	20.0922	21.4481	19.7194	20.7189	20.8033	20.8352	NaN	19.9386	17.2453	16.4326	17.354	NaN	20.283	20.6497	20.4386	18.0342	NaN	16.5892	22.4021	22.5669	22.6188	23.7586	23.7556	24.1441	NaN	NaN	NaN	23.6689	22.5061	22.6117	21.655	23.2527	23.591	22.9297	NaN	21.8206	NaN	NaN	NaN	NaN
28.5576	24.0525	24.0353	24.0804	23.5678	23.5487	23.7512	21.7712	21.9403	21.8114	23.5386	23.862	23.7132	22.8197	23.0182	23.3153	21.6459	21.8309	22.0678	NaN	17.7559	NaN	21.5283	21.5656	21.9701	18.7857	18.2736	20.3822	25.3903	25.0443	24.807	25.8894	25.8755	25.8926	26.1877	25.7522	25.8049	25.1598	25.5275	25.4126	25.1308	26.0847	25.6732	26.2287	25.4307	25.4806	25.5233	NaN	NaN	NaN
27.099	22.452	22.5321	22.4515	22.4989	22.5165	22.7874	21.1716	20.8617	21.0664	20.8562	21.0641	20.7723	20.7616	20.8346	21.6222	20.8519	21.0326	21.4412	NaN	NaN	NaN	NaN	16.3477	16.6157	15.6647	NaN	NaN	24.0947	23.9085	23.9113	24.1787	23.8246	23.8772	24.937	24.712	24.8972	25.2104	23.4826	23.5412	23.2336	23.643	23.0964	23.9765	23.9503	24.3386	24.7705	NaN	NaN	NaN
27.2628	20.7439	22.6291	22.0765	20.828	20.9194	20.7521	NaN	NaN	NaN	23.7521	23.648	23.1877	19.246	20.1047	18.9861	22.1983	21.0649	22.3716	NaN	17.8147	18.101	17.8419	NaN	NaN	17.2585	15.7705	18.7791	24.1082	25.1251	24.4142	24.4844	23.6616	23.9893	NaN	NaN	NaN	23.7771	25.8741	25.8354	25.4986	23.3869	23.8066	22.9381	24.7986	23.6825	24.379	NaN	NaN	NaN
24.742	18.1854	18.8137	18.2385	NaN	20.9991	20.9919	NaN	NaN	NaN	16.2779	NaN	NaN	NaN	19.8497	20.0277	NaN	NaN	NaN	NaN	NaN	NaN	NaN	NaN	NaN	NaN	NaN	NaN	NaN	NaN	NaN	NaN	23.7875	23.5837	NaN	NaN	NaN	NaN	NaN	NaN	NaN	NaN	NaN	NaN	NaN	NaN	NaN	NaN	NaN	NaN
25.8747	21.4835	21.656	20.9231	20.6483	20.5385	18.2358	19.457	20.0395	20.0304	21.5112	21.4338	21.4477	18.4721	18.9498	17.2273	18.8546	19.5558	18.813	NaN	NaN	15.3153	16.6625	NaN	15.7142	17.1176	16.3852	18.5158	23.2343	23.6761	22.7943	22.9728	24.9309	22.7536	24.4507	24.1945	24.437	23.865	23.159	23.4684	23.4492	NaN	23.8994	NaN	24.3018	24.4151	22.6113	NaN	NaN	NaN
29.4048	25.5227	25.0426	24.9678	24.8045	24.351	25.0809	22.0075	21.5123	21.4291	24.9605	24.147	24.0795	23.4102	23.1679	23.7002	22.1062	22.4456	22.1645	15.1741	14.8379	15.4667	23.6341	22.3999	23.3222	18.9	20.3318	19.7793	26.9524	26.9973	26.7603	26.4563	26.5789	26.6982	25.9704	25.9165	26.1018	26.4843	26.5215	26.3116	26.4499	26.0256	25.9463	26.296	26.21	26.7456	26.6558	NaN	NaN	NaN
25.8066	19.7462	20.3763	20.9107	NaN	17.1178	NaN	18.4542	19.2541	NaN	20.1556	20.7796	20.4764	17.0283	NaN	NaN	19.7788	17.9986	19.8406	18.5795	19.8311	19.2492	NaN	NaN	NaN	18.0678	18.7702	18.0311	22.644	23.6586	23.7299	NaN	NaN	NaN	NaN	NaN	NaN	NaN	NaN	23.3112	23.2667	NaN	NaN	NaN	NaN	23.042	NaN	NaN	NaN	NaN
27.6436	23.2396	23.52	23.2226	19.5308	19.7543	20.1719	21.005	20.4352	20.2004	22.7984	23.1816	22.9715	22.737	22.551	22.1444	21.1074	21.15	21.5466	18.4236	20.108	20.1348	21.1173	20.9407	21.0223	17.6605	18.4199	19.4376	24.3931	24.6443	24.6153	24.584	24.7251	24.9009	24.7767	25.1798	25.4292	25.7089	26.9739	27.0308	26.9575	26.581	26.8107	26.3478	26.8509	26.8093	26.9151	26.3135	25.9949	25.917
26.2836	20.9294	20.635	19.3326	22.3047	21.4	22.4695	NaN	NaN	NaN	21.741	21.3843	19.1117	21.4637	21.2136	20.6774	NaN	NaN	NaN	NaN	NaN	NaN	18.347	20.004	NaN	18.2758	18.4304	18.3771	23.3385	22.513	21.6619	24.5942	24.1345	24.7831	NaN	NaN	NaN	NaN	22.8279	22.3155	21.0317	24.3892	25.2725	24.2191	NaN	NaN	NaN	NaN	NaN	NaN
28.3388	23.7796	22.6951	22.6065	23.6067	23.7206	22.9865	21.4511	19.3962	20.7133	22.6508	21.5206	22.1954	21.7139	20.8033	21.9958	21.5771	22.2	22.5446	21.0712	21.3177	21.8933	21.9294	22.2333	20.2432	21.5969	22.0335	22.1292	24.204	24.0269	23.7718	25.6544	25.8536	25.4549	24.9852	NaN	NaN	24.8397	23.9664	23.4671	24.228	24.9885	24.4758	25.2834	25.0573	25.607	NaN	25.6339	25.907	26.7492
28.2463	23.3069	23.258	22.7995	22.377	22.7709	21.8064	20.2884	20.2718	19.8446	21.942	22.3529	21.9286	22.0793	20.3557	20.8987	21.6243	21.7985	21.5712	21.2182	18.2599	19.8368	22.0308	19.5745	21.3864	19.0114	19.691	20.7825	25.4135	25.2077	25.2798	25.5953	25.5859	25.0217	26.8592	26.3656	26.5066	27.9509	24.3924	24.2773	24.3617	25.1397	NaN	26.1813	24.648	24.6422	25.0302	27.2032	25.3715	26.8606
30.2028	26.3908	26.3437	26.0158	23.4175	23.3861	23.4391	23.2086	23.6871	23.5207	21.7916	22.071	21.7933	20.7852	20.2067	19.5603	19.694	18.7774	18.8177	22.3469	23.8549	24.1945	23.4466	24.0094	23.5601	23.482	23.7332	24.0234	28.5895	28.8076	28.617	26.9869	27.0565	27.2185	27.6017	27.8823	28.0392	28.5463	24.3236	24.3046	23.9429	24.834	24.3347	23.3818	24.1106	22.9402	22.2136	28.7688	29.3909	29.3055
31.5752	26.8033	26.8082	26.6814	26.2796	26.2843	26.3776	23.5157	23.4064	23.6593	26.559	26.5328	26.3983	25.7931	26.0023	26.1215	24.8673	24.9175	25.0059	21.5389	22.8753	23.3348	24.9124	25.0626	25.4374	23.4825	23.4331	23.4613	28.1256	28.2104	27.9385	28.9951	28.8518	29.0561	27.4	27.1224	27.6014	28.1331	28.4118	28.5039	28.1487	28.9901	29.1336	29.2357	28.2273	28.3063	28.1941	27.3962	27.9194	28.5389
25.358	18.632	17.5172	NaN	20.1891	19.5008	19.7674	16.2373	21.2963	21.3006	17.6186	NaN	17.0639	21.2397	21.0283	21.7344	NaN	15.6753	NaN	NaN	NaN	16.5228	18.8302	15.023	16.9903	20.0722	20.0343	18.6738	NaN	NaN	NaN	23.56	NaN	NaN	NaN	NaN	NaN	NaN	NaN	NaN	NaN	23.3581	23.6067	23.7743	NaN	NaN	NaN	NaN	NaN	NaN
33.6879	29.3415	29.1479	29.1028	26.7801	26.8229	26.8809	26.7457	26.8007	26.8385	28.7194	28.6443	28.7563	26.1137	26.1687	26.3826	27.5553	27.5403	27.6089	23.5707	24.1872	24.2629	26.2217	26.3336	26.3982	24.8387	25.2947	25.4834	31.2431	31.213	31.331	30.1218	30.1121	30.0689	31.0327	30.8463	30.9127	31.3129	31.2341	31.1474	31.2971	30.0871	29.9311	30.0079	31.2737	31.1405	31.3308	29.4878	29.8633	29.767
28.6546	24.9036	23.7924	23.9796	22.1548	21.7429	21.8757	23.1011	23.2102	21.3765	23.8707	22.9621	24.2204	21.7502	20.885	21.5988	23.5819	23.7131	23.7948	18.2476	18.8134	19.7166	21.438	20.4662	20.1857	19.6096	18.8533	18.035	26.5299	26.6544	26.6256	25.5241	25.4685	25.1265	26.8552	26.6078	25.759	26.5789	26.0643	25.7274	26.483	24.8443	24.7732	24.7321	26.5392	26.5208	26.6341	24.9229	25.1272	24.9724
24.3693	20.4822	18.2642	21.8121	NaN	NaN	NaN	NaN	NaN	NaN	19.4659	17.89	19.886	NaN	NaN	18.3417	NaN	NaN	NaN	NaN	NaN	NaN	NaN	18.5295	NaN	NaN	NaN	NaN	NaN	NaN	NaN	NaN	NaN	NaN	NaN	NaN	NaN	NaN	NaN	NaN	NaN	NaN	NaN	NaN	NaN	NaN	NaN	NaN	NaN	NaN
27.2264	21.0109	21.7044	21.2139	19.9737	20.7316	19.3661	NaN	16.0867	17.7919	22.81	22.3742	22.1171	21.5213	22.22	21.5922	19.9548	21.1692	20.4879	15.6967	19.3542	NaN	21.0843	20.4548	21.5423	20.0003	19.5807	17.9458	23.6161	23.8716	24.1342	23.5217	24.0452	24.1428	NaN	NaN	NaN	24.7896	24.5861	24.0303	23.9362	24.6745	24.8295	24.3817	24.1796	24.179	23.8897	NaN	24.7613	NaN
31.0655	25.9706	26.6414	26.4152	26.1364	25.766	26.0939	23.3711	23.649	23.8984	25.1288	25.7838	25.7701	25.3017	25.3053	25.3111	24.075	24.0203	23.9773	21.3939	23.5058	23.5296	24.189	24.681	24.4406	22.8463	22.6073	23.6603	27.7337	27.9795	27.7423	28.7747	28.4911	28.5094	27.5486	28.1765	28.3331	27.9439	27.4366	27.724	27.7772	28.5809	27.8974	28.1502	27.9101	27.8814	27.8625	27.8886	27.7244	27.8834
29.0081	25.2902	25.0413	25.2693	23.835	24.0098	24.3415	22.4671	22.433	22.5706	23.3953	23.2901	23.262	21.3264	21.0167	21.1653	21.8071	22.2964	22.2241	20.1407	20.7838	20.3535	21.1907	21.2367	21.5447	21.1125	21.1375	22.369	26.9339	26.733	26.6607	25.971	26.1146	26.0217	25.9876	25.6993	25.8906	26.646	25.9347	25.7068	25.7117	24.5057	24.0309	24.2383	25.0387	25.2604	24.8078	24.5255	25.3358	24.7796
32.6845	27.5163	27.4875	27.4113	26.5846	26.738	26.7336	24.4874	24.6241	24.5162	26.8515	26.6718	26.5582	26.4305	26.4047	26.3457	24.527	24.4295	24.2787	24.5619	25.545	25.6794	27.4854	27.4914	27.3603	25.438	25.0091	25.0378	30.5805	30.6833	30.7173	30.8045	30.69	30.7545	30.4122	30.6039	30.3934	32.023	30.7473	30.6525	30.5448	30.7064	30.5887	30.6921	30.654	30.6441	30.4949	31.7196	31.8653	31.831
28.4131	24.3074	23.6254	23.6874	22.4079	22.2674	21.9816	19.6518	21.1829	19.4772	22.5886	22.8844	22.9737	21.3736	21.6351	22.1639	21.7471	21.845	22.5117	17.368	18.7902	18.365	21.5318	21.6962	21.3243	18.8716	18.6633	18.594	25.1293	24.9702	25.2624	24.5072	24.5933	24.139	24.6432	24.5191	24.2255	26.3213	24.8662	25.0653	25.2757	24.9802	24.3758	24.8158	25.184	24.692	25.9469	23.4235	23.8308	NaN
24.5914	21.2299	21.2842	20.9094	17.1239	17.6594	16.8605	17.7702	16.968	18.9564	19.8881	20.6084	19.0167	15.4269	14.8649	17.537	18.1707	18.232	18.6099	NaN	13.5697	NaN	14.7404	NaN	NaN	17.8729	19.2856	18.5138	22.1769	22.9908	22.5539	21.249	21.7364	21.3117	22.262	NaN	23.2351	22.6895	21.7944	22.548	21.4985	NaN	NaN	21.5725	21.726	21.6161	22.0538	NaN	NaN	NaN
29.7834	20.0481	18.8829	20.0438	17.5787	19.8758	NaN	NaN	NaN	17.3146	25.1652	25.0804	24.7873	25.4079	24.9958	25.037	22.3485	22.3128	22.4449	NaN	18.6214	19.2464	20.8845	21.8227	21.6969	18.3796	19.4624	19.5389	21.5587	NaN	21.7216	NaN	23.6008	NaN	NaN	NaN	NaN	26.2122	26.9579	26.9274	26.5797	27.7383	28.0008	27.8869	25.5095	25.7328	25.6809	NaN	23.5962	25.1712
28.5791	22.9936	23.5157	23.1501	24.5194	24.2572	24.5471	20.9887	21.171	21.027	21.0885	21.8095	20.8356	22.7135	23.1099	22.8222	19.9446	20.9888	NaN	NaN	NaN	21.2632	22.1909	22.186	22.1284	NaN	19.4729	19.2711	23.1945	23.4496	22.2993	25.877	25.6422	25.7166	NaN	NaN	23.3938	23.5539	22.5264	NaN	22.2913	24.8025	25.9127	25.3802	NaN	22.8999	NaN	NaN	NaN	23.5678
31.0966	26.1347	26.2385	26.2954	25.6667	25.8116	25.9584	23.7351	23.557	23.5577	25.0055	24.9669	25.1283	25.2714	25.0236	25.0884	22.8124	22.9126	22.8887	23.1685	23.6956	24.1443	25.4925	25.9075	25.9668	22.9546	22.8294	22.2389	30.253	30.2977	30.1705	30.1455	29.9743	30.0748	30.3991	30.2204	30.4173	30.6381	30.6085	30.4882	30.6579	29.9258	29.9712	30.0767	30.1969	30.0512	29.9232	29.5326	29.7085	30.0552
28.2565	22.3825	22.6078	21.7996	23.1294	23.1607	22.8372	19.1396	19.8793	19.1158	23.691	22.5865	22.2432	22.2547	22.0871	22.0519	21.5584	21.6564	19.7844	NaN	NaN	NaN	22.7703	23.2317	22.9817	19.9825	20.4996	19.1777	24.309	24.0746	22.5871	24.7933	25.012	24.7588	NaN	25.1067	NaN	24.9823	24.8988	24.3783	24.1939	24.8863	25.4157	25.0777	25.0048	25.3288	NaN	NaN	NaN	NaN
24.2593	15.2481	NaN	NaN	NaN	18.8522	NaN	NaN	NaN	NaN	19.152	19.9546	17.701	18.8305	19.7507	19.5794	NaN	19.9277	19.2978	NaN	NaN	NaN	17.7004	16.2015	18.2889	NaN	16.9799	17.0729	NaN	NaN	NaN	NaN	NaN	NaN	NaN	NaN	NaN	NaN	21.0326	21.1836	NaN	NaN	NaN	NaN	NaN	NaN	NaN	NaN	NaN	NaN
29.5455	25.4124	25.2538	24.9862	24.0561	24.1806	24.1999	23.179	23.3418	23.3798	23.9802	23.5643	23.6754	21.4305	22.2371	21.9971	23.0129	22.7989	22.7115	18.9849	19.7198	19.6614	21.9387	21.1854	22.4946	20.3359	20.4525	21.199	26.6037	26.5597	26.6164	27.0017	27.0595	26.9994	26.599	26.9671	26.3661	25.8643	25.3254	25.0466	25.3973	25.1251	25.5956	25.2747	25.2928	24.3366	25.2085	NaN	NaN	NaN
28.0818	23.8491	25.0229	24.5683	20.4088	20.3928	21.0901	21.5753	21.4129	21.9142	22.7293	23.3079	23.0252	21.115	21.1391	21.6815	21.409	21.1649	21.5676	NaN	18.2099	17.5558	16.645	20.9571	21.0343	22.9831	21.994	20.8149	NaN	26.7521	NaN	25.4845	25.5572	24.648	NaN	NaN	NaN	NaN	NaN	NaN	NaN	NaN	NaN	NaN	NaN	NaN	NaN	NaN	NaN	NaN
21.924	NaN	18.7788	NaN	NaN	NaN	NaN	NaN	NaN	NaN	NaN	NaN	NaN	NaN	15.954	NaN	NaN	NaN	NaN	NaN	NaN	NaN	NaN	NaN	NaN	NaN	NaN	NaN	NaN	NaN	NaN	NaN	NaN	NaN	NaN	NaN	NaN	NaN	NaN	NaN	NaN	NaN	NaN	NaN	NaN	NaN	NaN	NaN	NaN	NaN
26.9306	22.0891	21.3015	23.5859	21.8127	21.8648	21.5688	NaN	NaN	22.7477	20.165	23.057	20.5734	19.755	20.6901	20.5992	21.3488	21.3771	21.4638	NaN	NaN	17.4057	19.5344	19.0318	NaN	21.6681	18.8387	18.7093	NaN	NaN	NaN	24.6995	24.814	24.2391	NaN	NaN	NaN	24.1332	NaN	NaN	NaN	NaN	24.833	24.6845	NaN	NaN	NaN	NaN	NaN	NaN
29.0055	NaN	NaN	NaN	26.9412	26.8039	26.9647	22.6269	22.0723	22.2463	22.1344	22.7333	22.1776	22.2838	23.9322	21.1297	24.3768	24.5031	24.186	NaN	NaN	18.374	18.2936	NaN	NaN	20.7644	18.8042	16.3277	NaN	NaN	NaN	28.0667	28.0388	28.1119	24.6281	24.3203	24.535	NaN	24.0106	23.6841	23.0545	24.4667	24.8076	23.1965	26.115	25.9493	26.4192	NaN	NaN	NaN
31.0899	27.3674	27.3449	27.1733	25.0042	25.3329	25.2094	24.1759	24.3569	24.2909	26.5329	26.7325	26.6649	23.7688	23.7086	24.0513	24.5343	24.5508	24.6057	20.0929	22.1094	21.9892	22.1464	22.0838	22.2656	22.5734	22.0276	22.1993	29.2718	29.275	29.1178	27.2759	27.2336	27.3632	28.1723	27.8277	28.0442	27.8834	28.537	28.6412	28.6256	26.5963	26.2915	26.5597	27.866	28.07	28.2534	26.7239	26.9076	26.9991
22.9987	NaN	NaN	17.382	15.2515	NaN	NaN	16.9209	16.5995	NaN	18.6706	18.5863	19.1017	NaN	NaN	NaN	18.8411	NaN	18.3162	NaN	NaN	NaN	NaN	NaN	NaN	16.324	14.6718	14.4431	NaN	NaN	NaN	NaN	NaN	NaN	NaN	NaN	NaN	NaN	NaN	NaN	NaN	NaN	NaN	NaN	NaN	NaN	NaN	NaN	NaN	NaN
30.7243	23.1826	23.2587	23.0563	25.2895	25.2876	25.4889	22.0826	22.4918	22.6678	24.5043	24.7926	24.8113	24.2682	24.3879	24.645	23.2002	23.5242	23.6297	20.76	23.0949	23.1386	24.9486	24.8169	25.1159	23.8334	23.4157	23.2142	24.6501	24.3571	24.3965	26.9172	26.8032	27.0889	25.0066	25.6255	25.8974	27.4936	26.5321	26.7862	26.3977	27.8022	27.4835	28.0317	25.244	26.1526	26.1366	26.0657	27.1912	27.3115
28.2528	23.2338	22.6478	22.92	23.7984	23.6344	23.9145	20.8978	21.4845	21.5115	23.2136	23.284	23.138	22.9023	22.7314	23.2697	21.2654	22.1163	21.4884	NaN	NaN	16.8357	21.3403	20.7643	19.4237	20.9032	21.6881	21.5711	24.0965	24.2154	24.4839	25.3754	25.1229	25.2813	24.6333	24.6724	25.1578	25.3726	24.5605	24.3996	24.579	25.1222	24.9428	25.3568	24.6779	24.9863	24.6048	NaN	NaN	NaN
30.5419	24.2823	24.2248	24.6532	24.6147	24.1541	24.0851	20.386	19.3222	20.2523	24.071	24.3327	24.6579	24.7072	26.4032	25.358	23.6558	23.4105	23.5231	16.2539	NaN	15.708	24.5287	24.7803	24.2728	20.6115	21.1111	21.6002	25.105	24.8565	25.4259	26.3233	26.3547	26.1072	25.7979	24.6024	25.0491	26.2578	25.2201	25.4979	25.5833	27.3344	27.8735	27.6736	26.1316	27.3038	25.9812	NaN	NaN	NaN
29.6009	24.3987	24.653	24.6126	24.5006	24.6849	24.6069	22.7261	22.6189	22.5594	24.217	24.1459	24.0691	24.2291	23.4908	23.7779	22.5175	22.4234	22.1847	19.0032	21.1449	22.1376	23.3732	23.4044	23.4964	22.0204	21.9354	22.0215	26.895	27.0995	27.1482	27.6935	27.6291	27.5555	27.9558	27.7894	27.6814	27.8475	27.0373	27.0031	27.0523	27.6808	27.0667	27.5114	27.6262	27.6044	27.1111	27.0939	27.7686	28.0416
30.9841	26.4171	26.4186	26.2911	25.6939	25.8462	25.9342	24.3105	24.2016	24.2204	25.4473	25.423	25.4934	25.227	25.0144	25.2747	23.6691	23.7808	23.7039	22.2009	23.4858	23.3477	24.9088	24.8395	24.9739	21.9797	22.6154	23.2312	29.0157	28.9365	28.8569	28.5022	28.6145	28.7268	29.2339	29.2521	29.1033	29.2807	28.5959	28.4501	28.5632	27.819	27.9054	27.9283	28.7103	28.8279	28.6669	28.1509	28.6454	28.4542
28.9625	25.1657	24.8474	24.686	24.2931	24.3994	24.9071	21.7514	21.532	21.6925	23.1849	23.1507	23.0989	21.7643	23.2893	22.6831	20.5363	21.6952	21.6865	16.0332	19.4507	17.9472	21.6835	21.6346	22.2777	21.0336	20.4115	20.8276	26.7301	26.8124	26.8013	26.8376	26.941	26.7706	25.7084	25.481	26.0041	25.2656	25.0996	25.5911	25.5238	24.786	26.0523	25.7474	24.3455	24.6167	25.775	NaN	25.1842	23.7493
26.9166	20.9317	20.1549	20.8007	19.8747	18.5622	20.2056	19.2419	18.7706	19.0523	18.8479	18.4039	13.7281	19.7018	16.9601	19.4276	15.6959	18.285	18.1153	19.1091	20.9644	20.6916	21.9408	21.479	21.6703	20.0633	19.9432	19.9008	22.493	22.822	23.1838	23.2618	23.0589	23.7362	23.701	23.7762	23.1354	26.3004	22.6261	23.9188	NaN	23.9523	NaN	NaN	NaN	23.8959	23.5732	26.658	28.0703	27.4233
29.7842	22.1022	22.7935	22.553	21.7982	21.6137	21.495	18.9791	18.8055	18.1674	23.1366	23.0492	23.0993	22.5039	22.5609	22.6769	20.7909	20.9708	20.0593	22.1228	22.8655	22.7348	24.6247	25.1441	25.0953	21.7088	21.4264	21.4412	28.1725	28.1752	28.0325	27.5164	27.5461	27.2137	25.317	26.0185	25.1025	30.5537	29.7834	30.0003	29.8563	28.9086	28.7288	29.0788	28.608	28.7647	28.5326	29.8888	30.1971	29.8376
30.7927	26.2997	26.3006	26.2047	25.0931	25.2849	25.2175	23.6563	22.6998	22.6369	23.5438	23.4399	23.3868	22.6756	22.8562	22.4966	21.4271	21.4678	21.5338	22.7739	23.4967	23.728	25.6559	26.0558	25.7886	23.4284	22.3281	22.3536	32.2096	32.2509	32.2042	31.063	31.1239	31.0926	30.4251	31.7244	31.6056	31.6797	30.7231	30.706	30.7457	29.2754	29.4031	29.6196	30.4392	30.268	30.3534	30.92	31.1494	31.2586
21.986	NaN	15.378	13.9571	NaN	NaN	17.0922	NaN	NaN	NaN	NaN	NaN	14.9721	16.8011	18.519	18.0069	17.9814	15.3477	15.4354	NaN	NaN	NaN	NaN	NaN	NaN	14.9742	15.7813	15.6681	NaN	NaN	NaN	NaN	NaN	NaN	NaN	NaN	NaN	NaN	NaN	NaN	NaN	NaN	NaN	NaN	NaN	NaN	NaN	NaN	NaN	NaN
31.0909	26.9552	27.1511	26.6695	25.3769	25.3018	25.4003	24.0019	23.9175	23.9788	25.8823	25.951	25.9811	24.9525	24.4455	24.9586	23.7481	23.5007	23.6685	21.7249	23.1219	23.4895	24.0362	24.7664	24.5328	22.0097	22.1414	23.0766	29.5909	29.6399	29.3442	29.4793	29.4412	29.4079	28.7703	28.7206	28.9231	29.281	28.8011	28.9007	28.876	28.4557	28.4315	28.5727	28.3561	28.0288	28.2638	28.7998	29.2024	29.2313
28.8991	24.6456	24.0158	23.8616	22.5395	22.9806	22.4614	19.3553	20.0821	20.0395	23.872	24.1242	24.0564	22.6539	24.5536	23.4784	21.3696	21.386	21.4539	22.2949	23.1381	23.4368	23.1779	23.3034	23.8374	20.5096	20.7804	20.615	25.6789	25.7227	25.7906	23.6037	24.3617	24.1925	NaN	25.2158	25.3087	NaN	25.6351	25.7501	26.1661	24.7182	25.091	25.2675	25.8902	25.8095	25.6617	NaN	27.3551	27.0149
29.1451	24.1753	24.0309	23.4754	24.6373	24.9618	24.7027	21.1584	21.4019	21.467	23.2408	23.1097	23.3873	23.5231	24.4544	23.5691	21.6891	21.9305	22.1186	20.4534	19.1671	20.0682	22.5182	23.0045	23.3309	20.5014	20.4894	20.1195	25.1642	25.1868	24.3284	27.1685	27.3253	27.1723	25.1311	25.459	25.3849	25.5892	25.6091	25.6173	25.5461	26.9436	27.0299	27.1696	24.9639	24.6398	25.3859	25.7615	24.736	25.6506
26.5337	24.2499	23.0444	21.088	18.4263	18.7442	20.4733	19.1953	NaN	NaN	19.8342	19.2659	19.6262	16.7108	17.8269	20.1376	NaN	NaN	NaN	NaN	NaN	NaN	17.0671	20.2079	21.4097	18.4711	18.7629	19.1637	NaN	NaN	NaN	NaN	NaN	NaN	NaN	NaN	NaN	23.497	23.7725	21.8812	22.8694	NaN	NaN	22.8378	NaN	NaN	NaN	NaN	NaN	NaN
27.1878	19.7275	20.6946	22.8014	21.6309	21.8783	21.5156	20.9312	20.8435	20.8893	21.802	22.6939	22.116	21.8981	20.8984	22.2497	16.9981	18.2561	21.0093	16.5071	17.9397	18.7944	21.2007	21.3341	21.5131	16.5687	17.1952	14.2243	NaN	21.1527	23.5017	24.1384	23.689	23.9102	NaN	NaN	NaN	NaN	22.3875	22.8626	23.187	24.5906	23.4754	24.9823	NaN	NaN	NaN	NaN	NaN	NaN
28.0481	23.0957	22.9617	23.0859	17.6269	19.2736	17.9369	20.2883	19.8769	20.2163	22.4485	21.9682	22.475	19.9769	18.3059	19.9984	19.2948	19.5562	19.7492	17.9619	20.0506	20.212	21.1872	21.5581	21.6099	20.1944	19.7404	20.0544	25.2104	25.1041	25.4029	22.6789	23.5189	23.0608	23.8953	23.9602	23.435	27.3204	24.9709	25.2342	25.1782	24.0753	23.4127	23.9986	23.7912	23.9025	24.1972	25.3182	26.3676	25.6783
30.7392	26.3341	26.1082	25.9828	26.438	26.4938	26.2906	23.8035	23.5609	23.9379	25.5612	25.1801	24.9847	24.3432	25.5544	24.9902	23.4414	23.5962	23.658	19.0939	21.385	20.1819	24.8324	24.5506	25.5087	22.544	21.9628	22.4066	28.4298	27.9889	28.5499	28.3324	28.3036	28.3203	28.3871	28.0093	28.2334	27.7798	27.4668	27.0569	27.4423	27.2822	27.3738	27.2215	27.2015	27.4415	27.4795	25.9604	27.2713	26.8394
32.095	27.3664	27.2851	27.2107	25.2052	25.4807	25.3126	24.6915	24.5722	24.6248	27.1044	27.121	27.2652	26.0141	25.8701	25.8158	25.0809	25.1314	25.0919	22.5267	23.5909	23.9874	25.0807	25.2061	25.4334	23.032	23.0804	23.7671	29.7927	29.9317	29.8278	28.7849	28.9439	28.7288	29.7306	29.6937	29.5338	31.3434	29.8509	29.7559	29.9618	28.7453	28.8013	28.8413	29.7641	29.5415	29.5791	28.6401	28.9104	29.1703
30.7598	26.0745	25.8329	25.9643	24.4026	24.4953	24.8185	23.1255	23.1055	23.1869	26.1933	26.1679	26.1155	25.3356	25.1891	25.6818	24.3403	24.2581	24.149	19.8801	20.8844	20.8951	23.9561	24.0154	24.2069	22.0454	22.0096	23.3844	28.169	28.1227	28.251	27.8986	28.1867	28.3074	27.0853	26.8399	26.9675	27.7291	28.804	28.8373	28.7977	28.8217	28.7933	28.7935	28.1758	28.0792	28.3454	27.0447	27.647	27.6264
29.5138	25.121	25.3198	25.0344	23.3027	23.2367	23.3147	22.5442	22.5833	22.5831	24.5236	24.6741	24.6707	23.8176	23.4308	23.4591	22.9101	22.8077	22.7391	19.6056	20.2867	20.6947	21.6676	21.1403	22.091	21.4551	21.418	22.3395	27.4686	27.3514	27.199	26.891	26.6538	26.6854	27.067	27.0676	27.1441	27.8954	27.3259	27.4569	27.461	26.7523	26.5583	26.8873	27.2658	27.2212	27.0781	26.0141	26.5032	25.8693
25.2023	19.1445	19.4397	20.6075	21.6543	21.4422	21.4443	NaN	18.4736	NaN	18.3934	19.7787	18.777	21.192	21.0201	19.2419	NaN	NaN	NaN	NaN	NaN	NaN	18.7869	19.2914	NaN	16.9197	NaN	NaN	NaN	NaN	NaN	24.1558	23.9311	23.276	NaN	NaN	NaN	NaN	NaN	NaN	NaN	25.1014	NaN	NaN	NaN	NaN	NaN	NaN	NaN	NaN
25.8753	19.9704	20.8248	19.877	17.8577	18.5351	19.2369	NaN	17.0372	16.8904	20.8698	22.3081	20.9896	19.0347	19.8709	NaN	19.7079	NaN	NaN	NaN	NaN	NaN	15.1171	15.1637	15.3935	12.7799	15.7087	20.1621	21.8513	22.5196	21.1944	NaN	NaN	NaN	NaN	NaN	NaN	24.0408	22.43	22.3055	22.735	NaN	NaN	NaN	NaN	NaN	NaN	NaN	NaN	NaN
28.7112	24.2384	23.8464	24.0036	22.644	21.6285	21.7586	21.9782	22.0319	23.388	23.0563	23.2744	23.0805	20.872	21.9603	22.8769	23.5301	23.4948	23.587	19.5159	20.8376	20.5486	20.8464	19.9872	21.4804	21.5687	21.8497	21.5863	25.61	26.1418	25.8148	25.2809	25.1131	24.9219	25.9416	26.324	26.7547	26.3636	25.3837	25.9314	25.3198	25.1713	24.8899	25.082	25.8361	26.9304	26.8903	25.8443	25.0032	26.5399
27.3734	22.8722	23.3042	23.0262	20.1956	21.1869	21.955	21.4113	21.3787	21.485	22.3711	22.2878	23.1019	19.7983	21.5163	20.3979	21.2578	21.1301	20.8477	19.1344	19.3142	16.2531	20.7011	21.4618	20.9907	18.8449	18.8994	19.5686	24.228	24.5117	24.3395	23.6008	24.0559	23.9746	24.6601	25.1272	24.8497	24.9994	24.3188	24.0133	24.2978	23.6711	23.8219	24.0524	25.0209	25.1108	24.1962	24.6081	24.2445	NaN
28.606	24.0909	24.1417	24.276	23.3264	23.4287	23.6511	21.7446	21.4862	21.3958	24.0438	24.0873	24.1896	23.2431	22.7474	22.8723	22.1024	21.7124	21.8158	16.6327	19.4903	19.155	23.3871	22.4338	22.5819	19.4798	18.3284	19.9146	27.428	27.4864	27.6027	26.4435	26.6096	26.8055	27.1431	27.2666	26.9862	25.9562	27.9839	27.9734	27.9768	26.133	25.9211	26.3461	27.8517	27.2374	27.5179	23.4359	25.8813	25.2301
28.8329	24.6577	24.588	24.6636	23.7774	23.7165	23.703	21.9865	21.6723	21.4897	23.8203	24.141	23.9971	23.3048	23.2416	23.2584	21.5959	22.0505	21.8025	17.9781	18.5426	19.7795	21.6253	21.8416	22.0306	19.2139	19.2632	18.5082	27.6305	27.6711	27.5496	27.1785	27.2516	26.978	27.2646	27.2843	27.0319	26.7712	27.1472	27.362	27.3608	26.7987	27.2126	27.1015	27.0236	27.4328	27.1642	25.1543	25.5501	26.1503
29.8766	24.516	24.8794	24.6886	23.2459	23.2856	23.0721	22.2365	22.0249	21.9895	24.5394	24.5612	24.6484	23.6821	23.5057	23.6555	22.5295	22.3021	22.3421	22.7623	22.4399	22.4485	24.5391	23.9259	24.1564	22.5275	22.3786	22.2676	27.5121	27.5276	27.4694	26.9971	26.5523	26.4983	27.0454	27.2472	26.79	28.704	28.1806	28.186	28.1649	27.1437	27.1135	27.117	27.8901	27.3865	27.7189	27.6271	28.1578	28.0294
24.813	21.5825	21.1512	20.9198	18.0201	NaN	NaN	17.1235	NaN	18.0189	18.574	19.3628	18.9742	NaN	NaN	NaN	19.0899	19.5109	19.2865	NaN	NaN	NaN	17.0309	NaN	NaN	13.4817	NaN	17.4841	NaN	NaN	NaN	NaN	NaN	NaN	NaN	NaN	NaN	NaN	NaN	NaN	NaN	NaN	NaN	NaN	NaN	NaN	NaN	NaN	NaN	NaN
31.1285	25.0392	25.0109	25.0283	25.5737	26.2677	26.1899	22.7379	22.8952	22.7261	26.0669	25.7047	25.7206	25.4107	25.0625	25.7027	23.0204	23.0071	22.9713	23.2005	23.4428	23.96	25.7204	25.7841	26.4993	23.3366	22.8016	23.1155	29.1073	29.0502	29.204	28.9842	29.3799	29.0662	29.7697	29.8107	29.7603	30.662	30.553	30.612	30.6491	30.4367	30.5725	30.4635	30.0567	30.1314	30.0677	30.0916	30.1813	30.5253
25.4894	20.4499	19.7148	20.6628	21.4965	21.6799	21.4765	17.6273	15.3546	17.9306	18.9985	17.5014	19.0319	17.7594	17.8065	17.7858	17.8463	16.8086	18.2252	17.8254	17.7114	19.6547	20.7123	19.7882	21.0931	17.5699	17.4795	17.7728	23.1507	23.2475	23.7549	NaN	NaN	NaN	NaN	NaN	22.8657	NaN	NaN	NaN	NaN	NaN	NaN	NaN	NaN	NaN	NaN	NaN	NaN	NaN
33.3085	28.9624	29.1071	29.0646	28.4037	28.3837	28.4377	26.2862	26.4188	26.3078	27.8137	27.9336	27.7023	25.7322	25.8823	25.7776	26.4621	26.4936	26.5378	23.5203	25.0093	25.1809	26.4318	26.5542	26.5495	26.0465	25.741	25.6808	31.0396	31.2169	31.1128	31.3435	31.3053	31.2949	29.8871	29.6581	29.5776	30.4209	30.6517	30.5953	30.4561	29.6318	29.552	29.3863	29.5432	29.3941	29.3833	29.2132	29.7373	30.1599
29.8124	24.1518	24.3701	24.4201	23.994	24.0224	24.2223	21.605	21.3231	21.7262	25.0794	25.0842	24.9959	24.7678	24.7393	24.6602	23.0943	23.104	22.9449	20.7614	21.4286	22.0025	22.6647	23.8224	23.088	19.3938	19.8283	19.811	26.8585	27.4236	27.3704	27.0529	27.4649	27.3444	26.7806	26.5626	27.19	26.0989	28.4434	28.4371	28.4751	28.6993	28.3156	28.2922	28.7343	28.8037	28.5554	27.2589	28.1258	27.4322
29.6979	25.1415	25.2028	25.1843	23.577	23.6021	23.5747	22.5354	22.4816	22.5925	24.6107	24.6298	24.6092	24.5419	24.1577	24.1289	22.6417	22.368	22.6281	18.3577	20.1757	19.7506	22.0536	22.1226	22.6315	21.5867	21.5639	21.5138	28.0488	28.0623	28.018	26.9897	27.02	26.9458	28.196	27.9897	28.0506	28.1944	28.3498	28.2797	28.3566	27.3214	27.5694	27.522	27.8499	27.7411	28.2121	26.1469	27.1648	26.308
25.9729	21.5607	18.9191	20.7169	20.3722	19.9947	17.9898	17.1334	19.3185	NaN	20.9221	21.364	20.3855	19.9292	22.5731	18.6561	17.9802	18.7683	20.182	NaN	14.4107	17.4065	19.467	NaN	19.5034	15.0433	16.6058	16.2159	NaN	NaN	NaN	NaN	NaN	NaN	NaN	23.0658	NaN	23.4261	23.2855	23.1526	22.503	24.1264	25.0144	NaN	NaN	NaN	23.4314	NaN	NaN	NaN
30.3552	24.5826	25.0611	24.6805	25.0626	24.9834	25.0159	23.0599	22.9161	23.1384	23.8647	24.2681	23.9815	22.8463	23.1565	22.9753	24.222	24.1046	24.2313	21.4393	22.3785	22.321	23.3619	23.4344	23.5784	24.3476	24.7019	23.8333	26.349	26.5772	26.514	27.8022	27.6933	27.6232	26.5651	26.0778	26.3082	28.2178	26.6986	27.1163	26.7528	27.0911	26.9911	27.0445	27.1891	26.9998	27.2694	26.6752	26.9874	26.4776
30.3607	25.1303	24.3837	24.3726	24.5901	24.6596	24.7914	21.7516	21.5245	22.034	23.3074	23.4826	23.5647	23.1805	24.6861	23.5512	22.4195	22.863	21.6118	23.0554	24.1449	24.2212	24.4488	24.5903	25.2002	22.6067	22.9836	22.401	27.6174	27.1814	27.2821	27.5314	27.7768	27.5777	26.7548	26.8915	27.5156	28.2583	26.4363	26.8563	26.8596	26.9969	27.4102	27.2146	27.0965	27.4374	26.2924	28.5109	29.1795	28.1934
26.0806	22.8733	23.4048	23.5751	21.7654	21.84	21.3247	17.526	NaN	18.2557	19.254	19.0068	19.112	20.1746	19.7197	20.1956	NaN	NaN	16.211	NaN	NaN	18.1617	19.9721	18.1426	16.6184	NaN	NaN	NaN	23.7157	23.7752	23.0395	23.6241	23.7701	23.9701	NaN	NaN	NaN	23.3184	NaN	NaN	NaN	23.9965	NaN	23.8554	NaN	NaN	NaN	NaN	NaN	NaN
30.0682	24.0796	24.3426	23.9959	21.4718	21.268	21.0353	22.176	21.8214	22.0149	25.2161	25.5356	25.721	24.418	23.9722	24.1879	23.1943	23.2361	23.3958	20.2706	21.9578	21.8882	22.615	22.333	22.7123	22.0501	22.1988	22.9271	26.4489	26.6656	26.4251	25.7648	25.6563	25.3106	26.4098	26.0853	26.2649	27.8915	28.1494	28.2872	28.4153	28.2066	27.7316	28.1064	27.5221	27.8484	27.8566	27.2832	27.9434	27.9012
26.2929	18.6965	18.425	NaN	21.9059	21.9241	21.967	19.0434	18.9727	19.17	17.0299	NaN	16.2286	NaN	19.3866	NaN	18.1272	16.0578	NaN	NaN	NaN	NaN	NaN	NaN	17.0633	NaN	17.3283	NaN	NaN	NaN	NaN	24.3459	24.4643	24.2857	NaN	NaN	NaN	NaN	NaN	NaN	NaN	NaN	NaN	NaN	NaN	NaN	NaN	NaN	NaN	NaN
33.4097	28.0919	28.109	28.573	28.5927	28.575	28.9402	26.3239	26.4909	26.3747	27.035	27.422	27.1091	27.0866	27.3714	27.4197	26.7035	26.8888	26.8216	24.2015	25.5962	25.6441	27.3463	27.4605	27.5515	25.7702	25.7216	25.7426	29.0888	29.2012	29.5339	31.0393	30.9962	31.0467	29.1821	28.877	29.1818	30.0836	29.1856	29.4199	29.1817	30.9895	30.9073	31.1295	29.1863	29.1555	29.1291	28.9103	29.7148	29.5956
26.8318	19.3766	19.5805	19.2427	14.0249	16.5755	18.1597	17.609	17.3792	17.3165	20.4768	19.8478	20.5663	20.4692	19.0832	20.1793	19.9263	20.3541	20.1989	11.7811	16.9194	16.5469	16.0468	15.1745	16.3179	22.6695	22.7618	23.6039	25.7935	25.451	25.2692	NaN	NaN	23.9491	24.627	25.8035	26.9466	25.436	27.6055	27.237	27.85	27.4083	26.942	27.5675	29.2073	29.4295	29.2089	NaN	27.0795	NaN
28.842	23.1286	23.1647	22.9324	24.3861	24.0501	24.2641	20.0878	18.9208	19.3017	23.3277	23.5384	23.5411	23.1762	23.226	23.2333	20.1854	20.3865	20.5641	18.2326	17.4958	16.7142	23.4634	23.8297	22.5565	16.8879	15.1955	13.9937	24.8174	24.7082	24.7899	28.2253	28.3763	27.6638	25.5828	25.0297	24.5534	24.9853	25.6315	25.88	25.6475	26.3785	26.6937	26.932	25.5457	25.423	25.5707	25.7449	24.3611	23.9674
26.0641	22.243	22.4096	22.3515	17.7169	18.951	20.2987	17.4901	17.9115	17.6377	21.1405	21.3731	22.0562	20.6486	21.3446	19.9953	19.699	19.953	19.2888	NaN	18.5919	14.8284	18.2035	15.189	15.7751	17.7236	18.3449	18.0949	24.2442	24.1754	24.1642	22.9683	23.7732	25.4287	22.8477	23.1807	22.6753	22.85	23.922	23.4378	23.4875	25.1877	24.6602	24.4269	24.2872	24.1946	24.2932	NaN	NaN	NaN
28.0084	23.2973	23.2971	22.8873	21.1923	21.8652	21.24	22.5473	22.8394	22.8608	22.3851	22.2636	23.6367	20.0815	20.4709	20.4236	22.6801	22.7852	22.8703	NaN	21.0355	21.8368	21.1399	18.7904	20.8289	21.7423	21.5424	21.5868	23.8337	23.8374	23.9444	25.4444	25.1239	24.7549	26.3934	26.4437	26.3486	25.7636	24.3193	24.9612	25.0069	25.2137	24.8	24.1984	26.2946	26.0818	26.2102	NaN	24.639	26.6979
27.2907	22.9276	22.6077	22.4698	22.9238	23.5898	23.8649	20.2421	NaN	21.7154	21.3034	20.5055	21.2283	19.7665	21.2173	21.4758	20.351	NaN	19.4302	NaN	NaN	NaN	21.8954	20.4808	21.0362	21.0944	20.5047	20.8608	NaN	NaN	NaN	25.5324	26.0081	26.0289	25.0276	NaN	24.587	24.4079	NaN	NaN	NaN	24.071	NaN	24.9948	24.8208	NaN	NaN	NaN	NaN	NaN
30.2916	24.6616	24.8276	24.4558	24.458	23.4551	23.8672	22.6528	22.4363	22.6495	24.6938	25.1258	25.0346	24.7422	25.0159	24.6772	24.4775	24.2731	24.3004	22.1328	23.1715	23.3624	24.0862	24.2171	24.9917	23.0221	23.5343	23.185	26.1165	26.4529	26.2572	26.8564	26.0415	26.3825	26.0195	26.3949	26.605	27.403	27.5617	27.8199	27.6684	27.7183	27.8519	28.1858	27.1556	26.9088	26.9573	27.4464	27.852	27.8111
30.5724	25.8182	25.8406	25.7232	25.0043	25.0437	25.1631	23.3404	23.073	23.018	25.6755	25.6187	25.6426	25.516	25.5464	25.6555	24.0769	24.0025	24.0366	20.5856	22.149	21.8097	23.8095	24.0802	23.9769	22.8365	22.4502	22.2869	29.1554	29.21	29.1068	28.7406	28.8411	28.8058	29.216	29.0335	28.9147	29.5905	30.0334	29.92	30.0687	30.0421	30.0729	30.1866	30.0206	29.8822	30.0526	28.7903	28.7069	28.9799
27.1155	21.8634	22.1897	21.9801	18.761	19.2446	19.9731	18.2829	18.5519	18.1453	21.9946	22.0229	21.9786	20.6179	20.072	19.8859	20.6059	19.3365	20.253	21.1552	21.7258	21.2672	21.4198	21.3115	20.9177	20.7413	20.6999	20.3798	24.6262	23.8427	23.8373	22.5297	22.9168	23.2614	22.1268	25.4948	24.1711	24.4582	25.8205	26.0338	25.1671	24.6258	24.1272	24.5392	25.7427	24.8974	25.0988	27.4363	27.6259	26.1833
32.1835	25.1154	25.7087	24.8977	22.1365	22.8505	22.8783	21.7697	21.834	21.7653	25.2721	25.9862	25.4827	23.9138	23.1343	23.1435	23.6995	23.9513	23.9267	22.7875	24.0651	24.0576	25.1732	25.0591	25.1689	25.0574	25.7555	26.2234	26.5181	27.0307	26.4611	25.1656	25.3173	24.8755	25.7128	25.7667	25.8869	30.7742	27.7131	28.2168	27.828	26.4828	26.3831	26.1519	27.3008	27.3759	27.2764	29.1156	29.3765	29.2544
25.4375	NaN	NaN	NaN	NaN	NaN	NaN	NaN	NaN	NaN	NaN	NaN	NaN	18.6542	NaN	18.3991	NaN	NaN	15.4732	NaN	NaN	NaN	NaN	NaN	NaN	NaN	NaN	NaN	NaN	NaN	NaN	NaN	NaN	NaN	NaN	NaN	NaN	NaN	NaN	NaN	NaN	NaN	NaN	NaN	NaN	NaN	NaN	NaN	NaN	NaN
[truncated: 1,765 more rows]
[truncated: 18 more columns]
