# Supplementary material for: Comparative Proteomic Analysis of Mycobacterium tuberculosis Lineage 7 and Lineage 4 Strains Reveals Differentially Abundant Proteins Linked to Slow Growth and Virulence
Source: Front Microbiol. 2017 May 9;8:795. doi: 10.3389/fmicb.2017.00795 (PMC5423352; doi:10.3389/fmicb.2017.00795)
Supplement: Supplementary file 3 [file DataSheet3.xlsx]

## Sheet: IBAQ ranking_our result
Supplementary file 3: List of identified proteins in lineage 7 and 4 ranked based on log10 transformed iBAQ values
UniProt Ids	Gene	Protein name	iBAQ rank	Normalized iBAQ log10 value
I6Y7T8	groL	60 kDa chaperonin	1	11.2665
I6X3P5	acpP	Acyl carrier protein	2	11.0098
I6X5Y3	P425_03110	DNA-binding protein HupB	3	10.9985
I6X969	P425_00491	Iron-regulated heparin binding hemagglutinin HbhA	4	10.9985
I6X2I8	P425_01936	L-lactate dehydrogenase LldD2	5	10.9883
I6Y4F5	tuf	Elongation factor Tu	6	10.9755
I6WY60	P425_00354	Isoniazid inducible protein IniB	7	10.9634
I6X626	P425_03155	Electron transfer flavoprotein alpha subunit FixB	8	10.7559
I6Y3F9	groS	10 kDa chaperonin	9	10.7431
I6YCV1	P425_02299	Glutamine synthetase	10	10.6015
I6XHT2	P425_03759	ESX-1 secretion-associated protein EspA	11	10.5871
I6Y7L1	dnaK	Chaperone protein DnaK	12	10.5551
B5TV89	esat-6	6 kDa early secretory antigenic target	13	10.5399
O06218	Rv2159c	Alkyl hydroperoxide reductase AhpD	14	10.475
I6X0X1	atpD	ATP synthase subunit beta	15	10.4703
I6X7R6	P425_03740	Iron-regulated H-NS-like protein Lsr2	16	10.4124
I6YB52	P425_01696	Iron-regulated universal stress protein family protein	17	10.4121
I6YC25	groL	60 kDa chaperonin	18	10.4016
O53842	Rv0831c	Conserved protein	19	10.382
I6YCY6	P425_03916	Lipoprotein LpqH	20	10.3759
I6Y5P6	metE	5-methyltetrahydropteroyltriglutamate--homocysteine methyltransferase	21	10.3718
P95144	Rv1871c	Conserved protein	22	10.3591
I6Y124	P425_02666	Uncharacterized protein	23	10.3441
I6XA55	P425_00975	Phosphate-binding protein PstS	24	10.3266
Q6MX43	secE2	Calcium dodecin	25	10.3261
I6YG71	rpoA	DNA-directed RNA polymerase subunit alpha	26	10.3098
I6YBV4	P425_01950	Secreted antigen 85-B FbpB	27	10.2987
I6YAH5	P425_01467	Lipoprotein LprG	28	10.2904
I6WXK0	P425_00154	Oxidoreductase	29	10.285
P71658	mihF	Integration host factor MihF	30	10.2849
I6Y8T4	P425_02327	3-oxoacyl-[acyl-carrier-protein] synthase 1 KasA	31	10.2671
I6X4B8	clpP	ATP-dependent Clp protease proteolytic subunit	32	10.2663
I6Y0A3	P425_02328	3-oxoacyl-[acyl-carrier-protein] synthase 2 KasB	33	10.2621
O53777	Rv0580c	Conserved protein	34	10.2599
Q79FN7	moxR1	Probable transcriptional regulatory protein MoxR1	35	10.2445
I6XIC6	P425_04004	Superoxide dismutase	36	10.2329
I6Y778	fabG4	3-oxoacyl-[acyl-carrier protein] reductase FabG4	37	10.2288
I6Y861	P425_00598	Antigen Cfp30B	38	10.2234
I6XAJ5	P425_01124	Proline rich antigen Pra	39	10.2228
P95227	fadD2	Fatty-acid-CoA ligase FadD2	40	10.2216
I6YAY0	P425_03156	Electron transfer flavoprotein beta subunit FixA	41	10.1931
I6Y4C5	rplL	50S ribosomal protein L7/L12	42	10.1832
I6XB71	atpA	ATP synthase subunit alpha	43	10.1761
I6YGW9	Rv3678c	Conserved protein	44	10.1755
I6YD59	P425_03999	Ferritin	45	10.1715
L7N657	TB18.5	Conserved protein TB18.5	46	10.1611
I6Y496	P425_03821	Transcriptional regulator Crp	47	10.1562
I6X149	metK	S-adenosylmethionine synthase	48	10.1455
I6Y1L2	P425_02861	Alanine rich protein	49	10.1411
I6XWI3	P425_00936	Citrate synthase	50	10.1361
I6YAJ8	P425_01492	Glyceraldehyde-3-phosphate dehydrogenase	51	10.1349
I6Y8H8	P425_02215	Uncharacterized protein	52	10.13
I6XZB3	P425_01991	Immunogenic protein MPT63	53	10.1237
I6XB21	mdh	Malate dehydrogenase	54	10.1069
I6Y9D3	clpP	ATP-dependent Clp protease proteolytic subunit	55	10.097
I6XZY6	P425_02222	DivIVA family protein Wag31	56	10.0959
I6YD25	P425_03959	Fatty-acid-AMP ligase FadD32	57	10.0891
I6X5Z2	P425_03122	D-3-phosphoglycerate dehydrogenase SerA1	58	10.0855
O53519	TB16.3	Conserved protein TB16.3	59	10.0797
O07432	Rv0188	Probable conserved transmembrane protein	60	10.0774
I6Y974	P425_00994	Transmembrane protein	61	10.0723
I6XB42	P425_01318	Lipoprotein LprA	62	10.0705
I6Y2M3	P425_00057	Single-stranded DNA-binding protein	63	10.0573
B5TV88	cfp-10	10 kDa culture filtrate protein	64	10.0547
I6Y309	ahcY	Adenosylhomocysteinase	65	10.0514
I6XED8	P425_02570	Uncharacterized protein	66	10.0485
I6Y444	P425_03758	ESX-1 secretion-associated protein EspC	67	10.03
Q10782	Rv1544	Ketoacyl reductase	68	10.0293
I6YBX7	katG	Catalase-peroxidase	69	10.0284
I6Y2I0	P425_00011	Peptidyl-prolyl cis-trans isomerase	70	10.0269
I6X2E9	P425_01891	FHA domain-containing protein GarA	71	10.0256
I6YD68	P425_04007	ESX-1 secretion-associated regulator EspR	72	10.0237
I6YBU4	P425_01940	Bacterioferritin	73	10.0236
I6YCU3	P425_03865	Nucleoid-associated protein RVBD_3716c	74	10.0136
I6XY36	Rv1498A	Conserved protein	75	10.0111
I6Y154	P425_02697	Preprotein translocase subunit YajC	76	10.0105
I6X9L8	rplE	50S ribosomal protein L5	77	9.99907
I6XDT2	P425_02293	2-oxoglutarate dehydrogenase, E2 component, dihydrolipoamide succinyltransferase DlaT	78	9.99627
O53897	moaB2	Pterin-4-alpha-carbinolamine dehydratase MoaB2	79	9.98659
I6YD20	dhmA	Haloalkane dehalogenase	80	9.97494
O53872	fadB	Fatty oxidation protein FadB	81	9.96854
I6Y8D8	P425_00684	Ribonucleotide-transport ABC transporter ATP-binding protein Mkl	82	9.96743
I6X0A7	glyA	Serine hydroxymethyltransferase	83	9.9662
I6X2F8	glcB	Malate synthase G	84	9.95771
I6XIJ6	P425_04073	Thioredoxin	85	9.95385
I6XWV0	eno	Enolase	86	9.95292
I6X666	Rv3076	Uncharacterized protein	87	9.95191
I6YBZ8	htdY	3-hydroxyacyl-thioester dehydratase HtdY	88	9.94989
I6Y3Y2	P425_03727	Lipoprotein LpqE	89	9.94901
O53166	acn	Iron-regulated aconitate hydratase Can	90	9.93813
Q6MX50	PE_PGRS5	PE-PGRS family protein PE_PGRS5	91	9.93581
I6XW38	Rv0730	GCN5-related N-acetyltransferase	92	9.93283
O53926	fadE16	Acyl-CoA dehydrogenase FadE16	93	9.91587
I6XWN1	P425_00992	Succinyl-CoA ligase [ADP-forming] subunit alpha	94	9.91308
I6WZT2	P425_00972	Transmembrane serine/threonine-protein kinase D PknD	95	9.90942
I6X5M8	tsf	Elongation factor Ts	96	9.90347
P96874	Rv3269	Conserved protein	97	9.90056
I6XDX8	P425_02364	Glycolate oxidase subunit GlcD	98	9.89876
I6XA12	serC	Phosphoserine aminotransferase	99	9.89754
O53422	fadA3	Beta-ketoacyl CoA thiolase FadA3	100	9.89457
I6Y4J0	rplF	50S ribosomal protein L6	101	9.89376
O07415	mce1C	MCE-family protein Mce1C	102	9.89376
I6YAV6	P425_01603	Fatty-acyl-CoA reductase	103	9.89148
O86361	fadA2	Acetyl-CoA acyltransferase FadA2	104	9.88613
O05842	Rv3224	Citronellol/citronellal dehydrogenase	105	9.88563
I6XF52	Rv2721c	Alanine and glycine rich transmembrane protein	106	9.88357
O53673	hsp	Heat shock protein Hsp	107	9.87995
I6WZ62	rpsH	30S ribosomal protein S8	108	9.87827
I6X9V7	P425_00851	Sulfurtransferase	109	9.87604
I6X9M1	rpsE	30S ribosomal protein S5	110	9.85772
I6Y8X3	P425_02382	Uncharacterized protein	111	9.855
I6YCA7	P425_03651	Acetohydroxyacid synthase IlvX	112	9.8508
O07754	Rv1875	Conserved protein	113	9.84855
I6XI82	P425_03961	Secreted MPT51/MPB51 antigen protein FbpD	114	9.84556
I6WX71	cwsA	Cell wall synthesis protein CwsA	115	9.84549
O07416	mce1D	MCE-family protein Mce1D	116	9.84513
I6XV40	P425_00376	Fructose-bisphosphate aldolase Fba	117	9.84497
I6Y3K1	rpsM	30S ribosomal protein S13	118	9.84016
I6X3L0	P425_02280	Adenosine kinase AdoK	119	9.83914
I6Y1P7	pnp	Polyribonucleotide nucleotidyltransferase	120	9.83901
I6XXP0	P425_01357	ATP synthase delta chain AtpH	121	9.83883
I6XET2	P425_02743	Uncharacterized protein	122	9.83499
I6Y5L9	P425_01157	Uncharacterized protein	123	9.83204
I6XGS7	P425_03423	Sulfurtransferase	124	9.82836
I6XIE5	P425_04024	ESX-1 secretion-associated protein EspF	125	9.82191
I6WZ49	rplW	50S ribosomal protein L23	126	9.8219
I6X6T0	P425_03386	Two-component system transcriptional regulator MtrA	127	9.82063
P71814	phoP	OmpR family two-component system response regulator	128	9.8191
I6Y869	P425_02103	Heat shock protein HspX	129	9.8108
I6Y7V9	P425_00477	Dihydrolipoyl dehydrogenase	130	9.80228
I6YA77	atpG	ATP synthase gamma chain	131	9.79913
I6X7D0	rpsD	30S ribosomal protein S4	132	9.79746
I6Y4R8	P425_00796	NAD-dependent zinc-type alcohol dehydrogenase AdhB	133	9.79445
O33272	Rv2969c	Possible conserved membrane or secreted protein	134	9.79386
I6YBK5	P425_01835	L-gulono-1,4-lactone dehydrogenase	135	9.79098
O07414	mce1B	MCE-family protein Mce1B	136	9.783
I6WXB4	rpsF	30S ribosomal protein S6	137	9.77841
I6YFN6	P425_03414	Acyl-CoA dehydrogenase FadE25	138	9.77495
O50460	Rv1245c	Oxidoreductase	139	9.77465
I6XG08	P425_03173	NADP-dependent alcohol dehydrogenase AdhC	140	9.77252
I6X4A3	ndk	Nucleoside diphosphate kinase	141	9.77182
I6WYG5	P425_00483	3-hydroxybutyryl-CoA dehydrogenase FadB	142	9.77009
I6YG57	rpsI	30S ribosomal protein S9	143	9.76182
I6Y3R9	P425_00445	Superoxide dismutase [Cu-Zn]	144	9.75035
O33182	Rv1680	Uncharacterized protein	145	9.7492
I6X8D2	pks13	Polyketide synthase Pks13	146	9.74705
O53611	icd2	Isocitrate dehydrogenase Icd2	147	9.74482
I6X1A1	P425_01505	Transketolase	148	9.7391
I6WZ54	rplP	50S ribosomal protein L16	149	9.73568
O07427	Rv0183	Lysophospholipase	150	9.73305
I6Y129	P425_02672	Glutamine-transport ABC transporter transmembrane protein	151	9.73135
I6X8H2	P425_00094	Polyketide cyclase/dehydrase	152	9.72048
L7N692	Rv1489	Conserved protein	153	9.7181
O53664	htdX	3-hydroxyacyl-thioester dehydratase HtdX	154	9.71315
I6WYY7	hadB	(3R)-hydroxyacyl-ACP dehydratase subunit HadB	155	9.7129
I6XCV9	tpx	Probable thiol peroxidase	156	9.71224
I6XXM2	P425_01332	Beta-carbonic anhydrase	157	9.70221
O69714	Rv3747	Conserved protein	158	9.70196
I6Y8B5	echA3	Enoyl-CoA hydratase EchA3	159	9.69943
I6X8E2	rplI	50S ribosomal protein L9	160	9.69437
I6XWG6	P425_00913	Acyl-CoA dehydrogenase FadE10	161	9.69424
I6YCV9	P425_03885	Triacylglycerol synthase Tgs2	162	9.69362
O07175	pepA	Probable serine protease PepA (Serine proteinase) (MTB32A)	163	9.69298
I6X7X3	lpqG	Lipoprotein LpqG	164	9.69211
I6XDR7	P425_02278	Transmembrane cytochrome C oxidase subunit II CtaC	165	9.68997
I6YCG2	prcB	Proteasome subunit beta	166	9.68901
I6Y2U9	P425_00135	6-O-acylglucoside esterase/glucoside 6-O-acyltransferase FbpC	167	9.68819
P96832	pntAa	NAD(P) transhydrogenase subunit alpha PntAa	168	9.68699
O06803	Rv1770	Conserved protein	169	9.68631
I6Y8H9	rplD	50S ribosomal protein L4	170	9.68596
I6Y543	P425_00945	Enoyl-CoA hydratase EchA6	171	9.68383
P71737	Rv2406c	Conserved protein	172	9.68177
I6X7R2	P425_03735	Heme degrading protein MhuD	173	9.68009
I6YBD1	P425_01764	Catechol-O-methyltransferase	174	9.6779
I6Y9R7	P425_01194	3-hydroxyacyl-CoA dehydrogenase/3-hydroxy-2-methylbutyryl-CoA dehydrogenase	175	9.67469
I6YGL7	P425_03739	ATP-dependent Clp protease ATP-binding subunit ClpC	176	9.67387
I6Y586	sucC	Succinyl-CoA ligase [ADP-forming] subunit beta	177	9.67311
I6Y8R2	P425_02301	Glutamine synthetase GlnA2	178	9.67109
I6Y7Z2	P425_00517	Pyrroline-5-carboxylate reductase	179	9.67072
I6X9H0	P425_00673	Methoxy mycolic acid synthase 2 MmaA2	180	9.67038
I6Y9X4	dapD	2,3,4,5-tetrahydropyridine-2,6-dicarboxylate N-succinyltransferase	181	9.6684
O07717	aceAb	Isocitrate lyase AceAb	182	9.66598
P96272	Rv0426c	Possible transmembrane protein	183	9.66339
I6Y286	ilvC	Ketol-acid reductoisomerase	184	9.66155
I6XYH0	P425_01690	30S ribosomal protein S1	185	9.65896
I6YF79	P425_00850	Uncharacterized protein	186	9.65871
I6X7D4	Rv3463	Conserved protein	187	9.65819
I6Y9D5	rplY	50S ribosomal protein L25	188	9.65339
I6X9I6	rpoC	DNA-directed RNA polymerase subunit beta	189	9.64972
I6XBY8	P425_01686	Two-component system transcriptional regulator	190	9.64794
O69667	Rv3699	Conserved protein	191	9.64757
O53943	Rv1794	Conserved protein	192	9.6471
I6XVX4	rpoB	DNA-directed RNA polymerase subunit beta	193	9.64568
I6YH68	P425_03962	Secreted antigen 85-A FbpA	194	9.64462
I6WYJ6	P425_00518	Excisionase	195	9.64435
I6X9Z1	P425_00899	Acyl-CoA thiolase FadA	196	9.64315
I6YG23	P425_03552	Inosine-5-monophosphate dehydrogenase GuaB3	197	9.64272
I6X6Q9	P425_03361	RNA polymerase sigma factor	198	9.64159
I6XF68	P425_02857	Limonene-1,2-epoxide hydrolase	199	9.6408
I6XF43	P425_02827	Iron-dependent repressor and activator IdeR	200	9.63494
O53193	Rv2466c	Conserved protein	201	9.63383
I6Y6N7	P425_01541	Enoyl-[acyl-carrier-protein] reductase [NADH]	202	9.62907
I6X0R7	vapC	Ribonuclease VapC	203	9.62744
I6X1D9	P425_01545	Exported protein	204	9.62734
I6XFQ7	P425_03062	Fatty-acid-AMP ligase FadD28	205	9.62726
I6X9Y7	Rv0854	Conserved protein	206	9.62529
O05779	ftsE	Cell division ATP-binding protein FtsE	207	9.62514
I6XDC3	prcA	Proteasome subunit alpha	208	9.62347
I6YCE4	P425_02166	Membrane protein	209	9.62338
O53961	Rv1919c	Conserved protein	210	9.62267
O53319	Rv3169	Conserved protein	211	9.62133
I6XVE9	gpmA	2,3-bisphosphoglycerate-dependent phosphoglycerate mutase	212	9.61563
I6YEU4	P425_03094	Oxidoreductase	213	9.61387
I6XEL0	P425_02667	Uncharacterized protein	214	9.61349
I6X0B1	fumC	Fumarate hydratase class II	215	9.61222
O05777	Rv3099c	Conserved protein	216	9.6116
O06592	Rv1598c	Conserved protein	217	9.61137
I6WZ02	rplJ	50S ribosomal protein L10	218	9.60613
I6X185	pgk	Phosphoglycerate kinase	219	9.6051
I6XDR2	P425_02273	Rieske iron-sulfur protein QcrA	220	9.60487
I6X9G7	nusG	Transcription termination/antitermination protein NusG	221	9.60213
I6X921	P425_00397	Endopeptidase ATP binding protein chain B ClpB	222	9.59996
I6XFD8	P425_02937	CRISPR type III-a/mtube-associated ramp protein csm3	223	9.59971
I6XEL4	P425_02673	Glutamine-transport ABC transporter ATP-binding protein GlnQ	224	9.59876
I6X5P6	rpsP	30S ribosomal protein S16	225	9.59517
I6X7Q1	ispD	2-C-methyl-D-erythritol 4-phosphate cytidylyltransferase	226	9.59476
I6Y0R1	rplU	50S ribosomal protein L21	227	9.5923
P71784	Rv1505c	Sialic acid O-acetyltransferase NeuD	228	9.59144
I6XHV7	P425_03792	Cold shock protein A CspA	229	9.58689
L0T2W6	mce1F	MCE-family protein Mce1F	230	9.58519
I6Y8G2	rpsG	30S ribosomal protein S7	231	9.58479
I6WYZ2	rplA	50S ribosomal protein L1	232	9.58245
I6Y678	atpC	ATP synthase epsilon chain	233	9.5795
P71672	Rv1404	Probable transcriptional regulatory protein	234	9.57214
I6XI16	Rv3718c	Conserved protein	235	9.57103
I6Y4Q3	P425_04023	ESX-1 secretion-associated protein EspE	236	9.56925
L7N675	PPE18	PPE family protein PPE18	237	9.56845
I6YA95	P425_01382	Alpha-1,4 glucan phosphorylase	238	9.5684
I6XX88	P425_01210	Putative pterin-4-alpha-carbinolamine dehydratase	239	9.56418
Q6MWZ8	TB9.4	Conserved protein TB9.4	240	9.56356
O07417	lprK	MCE-family lipoprotein LprK	241	9.56291
I6Y7Z6	P425_00522	Cyclopropane mycolic acid synthase 2 CmaA2	242	9.55975
I6YCU4	gcvT	Aminomethyltransferase	243	9.55882
I6YGG3	P425_03689	Deazaflavin-dependent nitroreductase Ddn	244	9.5536
I6YAI8	rpsB	30S ribosomal protein S2	245	9.55079
P96890	accA3	Acetyl-/propionyl-coenzyme A carboxylase AccA3	246	9.5492
O86340	Rv2061c	Conserved protein	247	9.54795
I6YD84	P425_04027	ESX-1 secretion system protein EccA1	248	9.54752
O86353	Rv2054	Carboxymethylenebutenolidase	249	9.54162
I6WYF7	P425_00473	Aldehyde dehydrogenase (NAD+)	250	9.5401
O06396	Rv0530	Conserved protein	251	9.53911
P96824	Rv0147	Aldehyde dehydrogenase	252	9.53596
I6XXN3	rho	Transcription termination factor Rho	253	9.53217
O53390	metC	O-acetylhomoserine sulfhydrylase MetC	254	9.53026
P95146	Rv1869c	Oxidoreductase	255	9.52885
I6Y4B8	P425_00671	Methoxy mycolic acid synthase 4 MmaA4	256	9.52848
I6YCU9	P425_02294	Cell division inhibitor Cdi	257	9.52705
I6WZU7	pgi	Glucose-6-phosphate isomerase	258	9.52593
I6XAM4	P425_01154	3-beta-hydroxysteroid dehydrogenase	259	9.52124
I6XVD9	P425_00495	Membrane protein	260	9.5202
I6YEH6	echA16	Enoyl-CoA hydratase EchA16	261	9.51813
I6X0Y5	P425_01378	Thioredoxin	262	9.51797
O33263	Rv2129c	Oxidoreductase	263	9.51624
P95159	Rv1855c	Oxidoreductase	264	9.51476
I6Y098	P425_02323	Pyruvate dehydrogenase E1 component	265	9.51394
I6XEI0	Rv2520c	Membrane protein	266	9.50973
I6WYK0	P425_00523	UPF0336 protein P425_00523/RVBD_0504c	267	9.50959
O33268	Rv0338c	Oxidoreductase	268	9.50953
O53726	Rv0439c	Oxidoreductase	269	9.50831
I6YEM8	P425_03008	Amidase AmiC	270	9.50756
O53506	Rv2172c	Conserved protein	271	9.50637
O53146	qor	Probable quinone reductase Qor (NADPH:quinone reductase) (Zeta-crystallin homolog protein)	272	9.50621
I6Y1J7	lexA	LexA repressor	273	9.5051
I6X1D4	P425_01540	3-oxoacyl-[acyl-carrier-protein] reductase FabG	274	9.50406
I6Y8Q3	pepA	Probable cytosol aminopeptidase	275	9.50301
I6YED3	rpsO	30S ribosomal protein S15	276	9.50173
I6XU75	P425_00022	FHA domain-containing protein FhaA	277	9.50147
I6X082	P425_01116	Enoyl-CoA hydratase EchA8	278	9.49985
I6X6P0	P425_03342	Molybdenum cofactor biosynthesis protein MoeB1	279	9.49854
I6Y8I3	rpsC	30S ribosomal protein S3	280	9.49748
I6X273	P425_01794	Succinate-semialdehyde dehydrogenase GabD2	281	9.49682
Q79FZ9	mce1A	MCE-family protein Mce1A	282	9.49657
O50451	Rv1234	Probable transmembrane protein	283	9.49607
O07242	Rv0315	Beta-1,3-glucanase	284	9.49547
I6Y7E3	RVBD_1755c	Phospholipase C4 PlcD	285	9.49492
I6X8J1	P425_04026	ESX-1 secretion-associated protein EspH	286	9.49403
I6XUG8	P425_00126	Elongation factor G FusA2	287	9.49343
O07721	fadB5	Oxidoreductase	288	9.49212
P96409	Rv0227c	Membrane protein	289	9.4884
I6Y9Q7	P425_02691	Peptidyl-prolyl cis-trans isomerase B PpiB	290	9.48676
I6XYI6	rplT	50S ribosomal protein L20	291	9.4851
I6XH98	rplQ	50S ribosomal protein L17	292	9.48463
O53773	Rv0576	Probable transcriptional regulatory protein (Possibly ArsR-family)	293	9.48431
I6XVZ6	Rv0686	Membrane protein	294	9.4829
P96834	pntB	NAD(P) transhydrogenase subunit beta	295	9.47826
I6X5P1	rplS	50S ribosomal protein L19	296	9.47569
I6WZ79	P425_00769	Uncharacterized protein	297	9.47461
I6Y3E7	P425_00294	ESX-3 secretion system protein EccA3	298	9.47311
I6YCM0	P425_03757	ESX-1 secretion-associated protein EspD	299	9.46838
O50416	lpqD	Lipoprotein LpqD	300	9.46838
Q6MWX1	PPE60	PE family protein PPE60	301	9.46804
O53362	Rv3311	Conserved protein	302	9.46749
O53749	Rv0464c	Alkylhydroperoxidase AhpD family core domain-containing protein	303	9.46617
I6XW09	rpsJ	30S ribosomal protein S10	304	9.46241
I6Y946	Rv0925c	Conserved protein	305	9.45732
I6XE37;I6XAF1	RVBD_2346c	ESAT-6 like protein EsxO	306	9.45712
O86337	lprC	Lipoprotein LprC	307	9.45547
I6WZ34	fusA	Elongation factor G	308	9.4543
I6YB35	P425_01676	Pyruvate kinase	309	9.45352
I6X951	P425_00457	Anti-sigma factor RskA	310	9.45126
I6WY69	grpE	Protein GrpE	311	9.44813
I6Y8B9	P425_00663	UPF0336 protein P425_00663/RVBD_0635	312	9.44406
I6YBR0	P425_01900	Uncharacterized protein	313	9.44234
O05769	Rv3090	Alanine and valine rich protein	314	9.44063
I6XU56	P425_00002	DNA polymerase III subunit beta	315	9.43618
I6Y9V4	P425_01231	Polyketide beta-ketoacyl synthase Pks4	316	9.43497
P96414	fadE4	Acyl-CoA dehydrogenase FadE4	317	9.43343
O07748	Rv1883c	Uncharacterized protein	318	9.4326
I6X469	P425_02514	UPF0256 protein RVBD_2416c	319	9.43214
I6YGX9	moxR2	Methanol dehydrogenase transcriptional regulator MoxR2	320	9.42736
I6Y4E8	echA5	Enoyl-CoA hydratase EchA5	321	9.42172
I6YAN6	P425_03066	Lipoprotein LPpx	322	9.42113
O05296	Rv1194c	Conserved protein	323	9.42068
P96227	Rv3850	Conserved protein	324	9.41672
I6XI62	P425_03936	Cysteine desulfurase	325	9.41509
O53420	Rv1072	Probable conserved transmembrane protein	326	9.41268
I6XAA3	mscL	Large-conductance mechanosensitive channel	327	9.40995
I6XES4	Rv2622	Methyltransferase	328	9.40661
I6YGE4	Rv3528c	Uncharacterized protein	329	9.40078
O06389	Rv0523c	Conserved protein	330	9.39335
I6Y674	atpF	ATP synthase subunit b	331	9.39169
I6WZX2	P425_01009	Uncharacterized protein	332	9.38149
I6X5R8	P425_03049	Thioesterase TesA	333	9.38133
I6Y0E8	htpG	Chaperone protein HtpG	334	9.38036
L7N6A5	manB	D-alpha-D-mannose-1-phosphate guanylyltransferase ManB (D-alpha-D-heptose-1-phosphate guanylyltransferase)	335	9.38007
I6XGJ6	P425_03325	UPF0182 protein P425_03325/RVBD_3193c	336	9.37914
P75019	echA21	Enoyl-CoA hydratase EchA21	337	9.37809
O05592	Rv1006	Uncharacterized protein	338	9.37769
I6WY14	P425_00293	S-adenosylmethionine-dependent methyltransferase	339	9.37621
I6XH37	P425_03542	Beta-phosphoglucomutase family hydrolase	340	9.37497
O05853	Rv3213c	Chromosome partitioning protein	341	9.37471
O07718	aceAa	Isocitrate lyase AceAa	342	9.37297
P71990	Rv1732c	Conserved protein	343	9.37177
I6YA72	atpB	ATP synthase subunit a	344	9.37129
I6Y2H5	gyrA	DNA gyrase subunit A	345	9.37061
I6Y9S9	pdxS	Pyridoxal biosynthesis lyase PdxS	346	9.37024
I6Y9K1	P425_01125	Cystathionine gamma-synthase MetB	347	9.36946
I6WZ66	rplO	50S ribosomal protein L15	348	9.36597
I6XC17	argB	Acetylglutamate kinase	349	9.36534
O69693	Rv3726	Oxidoreductase	350	9.36433
O65936	Rv1751	Oxidoreductase	351	9.36341
I6YA34	P425_01309	Deazaflavin-dependent nitroreductase	352	9.36339
I6XVM1	P425_00586	UPF0234 protein P425_00586/RVBD_0566c	353	9.36305
I6X1L7	P425_01618	Deazaflavin-dependent nitroreductase	354	9.36229
I6XVE4	P425_00500	Oxidoreductase	355	9.36152
I6Y569	P425_00973	Phosphate-binding protein PstS	356	9.3611
I6Y1U7	infB	Translation initiation factor IF-2	357	9.36101
I6YCB6	P425_03662	Coenzyme F420-dependent oxidoreductase	358	9.36099
I6YFF4	P425_03300	Aminoglycoside phosphotransferase	359	9.35963
I6Y239	P425_03072	Ketoreductase	360	9.3593
I6Y1Y2	frr	Ribosome-recycling factor	361	9.359
P96277	Rv0431	Putative tuberculin related peptide	362	9.35845
I6Y999	proA	Gamma-glutamyl phosphate reductase	363	9.35647
I6X7B7	rplM	50S ribosomal protein L13	364	9.35562
I6Y7M6	P425_01907	Inosine-5-monophosphate dehydrogenase GuaB1	365	9.35445
I6Y1N9	dapB	4-hydroxy-tetrahydrodipicolinate reductase	366	9.35164
L7N668	Rv3196A	Uncharacterized protein	367	9.34871
O53532	Rv2258c	Possible transcriptional regulatory protein	368	9.34846
I6YEB6	Rv2766c	Oxidoreductase	369	9.34821
I6YD23	P425_02385	Cutinase Cut2	370	9.34753
O50433	fdxC	Ferredoxin FdxC	371	9.34741
I6YEL5	P425_02993	Cell surface lipoprotein MPT83 (Lipoprotein P23)	372	9.34706
O06216	Rv2161c	Conserved protein	373	9.34571
I6Y0S7	tig	Trigger factor	374	9.34541
I6XWS1	P425_01036	Molybdopterin biosynthesis protein MoeA1	375	9.3449
I6XF47	P425_02832	Phenazine biosynthesis protein PhzF	376	9.34422
O53670	Rv0248c	Probable succinate dehydrogenase [iron-sulfur subunit] (Succinic dehydrogenase)	377	9.34408
I6X388	pup	Prokaryotic ubiquitin-like protein Pup	378	9.34296
I6XI10	asd	Aspartate-semialdehyde dehydrogenase	379	9.3429
P95125	lipN	Lipase/esterase LipN	380	9.34262
O07807	Rv3816c	1-acylglycerol-3-phosphate O-acyltransferase	381	9.34136
P95187	fadE24	Acyl-CoA dehydrogenase FadE24	382	9.3413
I6Y5K6	P425_01142	Acyl carrier protein desaturase DesA2	383	9.34062
P95100	Rv3058c	Possible transcriptional regulatory protein (Probably TetR-family)	384	9.33951
I6Y9I3	Rv2509	Probable short-chain type dehydrogenase/reductase	385	9.33911
I6Y5L0	P425_01147	Fructose-1,6-bisphosphatase	386	9.33889
I6XUA7	rpsR	30S ribosomal protein S18	387	9.33852
O53613	Rv0068	Oxidoreductase	388	9.33716
I6YDM5	P425_02628	Bacterioferritin comigratory protein Bcp	389	9.33582
I6Y4H2	rplB	50S ribosomal protein L2	390	9.3356
P95200	ndhA	NADH dehydrogenase NdhA	391	9.33554
I6Y4I4	rplN	50S ribosomal protein L14	392	9.33502
I6Y924	P425_00943	Two-component system transcriptional regulator PrrA	393	9.33429
Q6MX39	umaA	Mycolic acid synthase UmaA	394	9.33051
O50398	Rv3369	Conserved protein	395	9.32974
L7N662	cydA	Integral membrane cytochrome D ubiquinol oxidase CydA	396	9.3282
I6Y215	ftsY	Signal recognition particle receptor FtsY	397	9.32713
P71552	Rv0958	Magnesium chelatase	398	9.32693
I6YEW7	leuB	3-isopropylmalate dehydrogenase	399	9.32502
I6XW29	rplR	50S ribosomal protein L18	400	9.32329
I6X558	sigA	RNA polymerase sigma factor SigA	401	9.32269
I6XW14	rpsS	30S ribosomal protein S19	402	9.32152
I6Y334	pckG	Phosphoenolpyruvate carboxykinase [GTP]	403	9.32083
P95185	fadB4	NADPH quinone oxidoreductase FadB4	404	9.31992
I6X7B3	Rv3438	Conserved protein	405	9.31963
I6X6I2	P425_03281	NADH dehydrogenase subunit E NuoE	406	9.31787
O06816	Rv1443c	Uncharacterized protein	407	9.31559
O06817	bisC	Biotin sulfoxide reductase BisC	408	9.31486
I6XW24	rplX	50S ribosomal protein L24	409	9.31484
O06597	Rv1593c	Conserved protein	410	9.31302
I6X1S3	trpA	Tryptophan synthase alpha chain	411	9.31241
O69652	Rv3684	Cysteine synthase A	412	9.31178
O06154	Rv1637c	Conserved protein	413	9.3108
O05861	Rv3205c	Conserved protein	414	9.31029
I6Y7V6	fadD31	Acyl-CoA ligase FadD31	415	9.3101
I6X9M8	P425_00762	S-adenosylmethionine-dependent methyltransferase	416	9.30621
I6X8X9	P425_00296	ESX-3 secretion system protein EccC3	417	9.30514
I6YA81	P425_01364	Cob(I)yrinic acid a,c-diamide adenosyltransferase	418	9.30496
I6X8N5	P425_04080	Membrane protein oxaA	419	9.30371
I6XIG1	P425_04039	ESX-1 secretion-associated protein EspL	420	9.29957
P95208	fadE7	Acyl-CoA dehydrogenase FadE7	421	9.29898
I6XZ34	P425_01893	Uncharacterized protein	422	9.29609
I6WZM9	cspB	Cold shock protein B CspB	423	9.29548
I6YHC3	P425_04025	ESX-1 secretion-associated protein EspG1	424	9.29449
I6X5Q8	P425_03039	Nitrogen regulatory protein P-II GlnB	425	9.2935
I6WZ75	adk	Adenylate kinase	426	9.29219
P96900	Rv3295	Probable transcriptional regulatory protein (Probably TetR-family)	427	9.2917
I6Y069	P425_02282	Iron-sulfur cluster assembly accessory protein	428	9.29139
I6YD14	P425_03949	Decaprenylphosphoryl-D-2-keto erythro pentose reductase	429	9.2913
I6Y0U0	P425_02579	NAD-dependent glutamate dehydrogenase Gdh	430	9.28908
I6XWF2	P425_00893	Pyruvate or indole-3-pyruvate decarboxylase Pdc	431	9.28648
P95017	Rv2536	Probable conserved transmembrane protein	432	9.28639
I6XUX6	P425_00295	ESX-3 secretion system protein EccB3	433	9.28625
P95029	fas	Fatty acid synthase Fas	434	9.28221
I6X902	P425_00347	Glucose-1-phosphate thymidylyltransferase	435	9.28115
I6Y6J3	tpiA	Triosephosphate isomerase	436	9.2811
P95228	fadE6	Acyl-CoA dehydrogenase FadE6	437	9.27935
I6Y8C4	rplK	50S ribosomal protein L11	438	9.27894
O53666	fadE5	Acyl-CoA dehydrogenase FadE5	439	9.27552
I6Y5V7	RVBD_1198	ESAT-6 like protein EsxL	440	9.27471
I6XZA3	P425_01976	Lipoprotein LppC	441	9.27374
O06624	Rv1566c	Invasion-associated protein	442	9.27175
O53780	lpqN	Lipoprotein LpqN	443	9.27161
I6X9L2	rplV	50S ribosomal protein L22	444	9.26961
I6Y231	mas	Mycocerosic acid synthase membrane-associated Mas	445	9.26951
P96404	echA1	Enoyl-CoA hydratase EchA1	446	9.26893
O53158	fadE15	Acyl-CoA dehydrogenase FadE15	447	9.26719
I6YBP9	gcvH	Glycine cleavage system H protein	448	9.26708
I6X4N1	P425_02669	Proline and glycine rich transmembrane protein	449	9.26404
I6Y0D9	cdh	CDP-diacylglycerol pyrophosphatase	450	9.26354
I6XBX6	trpC	Indole-3-glycerol phosphate synthase	451	9.26302
I6XGI5	P425_03313	Prevent-host-death family protein	452	9.26271
I6YEL0	ispG	4-hydroxy-3-methylbut-2-en-1-yl diphosphate synthase	453	9.26074
I6Y293	lppZ	Lipoprotein LppZ	454	9.25962
I6YE37	P425_02783	ATP-dependent protease ATP-binding subunit ClpC2	455	9.25861
I6X1R8	P425_01667	Peroxidoxin BcpB	456	9.25777
I6X7X8	ppa	Inorganic pyrophosphatase	457	9.25758
I6YEM3	pyrH	Uridylate kinase	458	9.25604
I6WZG6	cfp29	29 kDa antigen CFP29	459	9.25575
I6YDN6	pepQ	Cytoplasmic peptidase PepQ	460	9.25443
Q79FJ2	gnd1	6-phosphogluconate dehydrogenase, decarboxylating	461	9.25358
I6XBK9	P425_01538	UPF0353 protein RVBD_1481	462	9.25353
I6Y276	Rv2993c	2-hydroxyhepta-2,4-diene-1,7-dioate isomerase	463	9.25344
I6XEJ1	efp	Elongation factor P	464	9.25251
I6YFD5	P425_03275	Two-component system response regulator	465	9.25105
I6Y1Z6	P425_03021	Uncharacterized protein	466	9.24893
P95186	fadE23	Acyl-CoA dehydrogenase FadE23	467	9.24893
I6X4C5	P425_02567	Ribose-5-phosphate isomerase B	468	9.2481
O53931	Rv1780	Conserved protein	469	9.24802
O69690	Rv3723	Probable conserved transmembrane protein	470	9.24783
O07744	Rv1888c	Possible transmembrane protein	471	9.24672
P71790	gmdA	GDP-mannose 4,6-dehydratase	472	9.24549
I6YAZ7	P425_03171	Cytochrome C oxidase polypeptide I CtaD	473	9.24487
P96878	Rv3273	Probable transmembrane carbonic anhydrase (Carbonate dehydratase) (Carbonic dehydratase)	474	9.24418
I6YG75	infA	Translation initiation factor IF-1	475	9.24413
O05882	Rv3237c	Conserved protein	476	9.24398
I6Y670	P425_01351	Sua5/YciO/YrdC/YwlC family protein	477	9.24386
I6XWD0	P425_00860	Acyl carrier protein desaturase DesA1	478	9.24137
I6XUM9	ilvD	Dihydroxy-acid dehydratase	479	9.24097
I6X9L0	rplC	50S ribosomal protein L3	480	9.24067
I6YCT0	P425_02274	Ubiquinol-cytochrome C reductase QcrB	481	9.23942
O07424	Rv0180c	Probable conserved transmembrane protein	482	9.23912
I6XW19	rpsQ	30S ribosomal protein S17	483	9.23902
I6XEE4	P425_02580	ChvD family ATP-binding cassette protein	484	9.23583
I6YB66	pheT	Phenylalanine--tRNA ligase beta subunit	485	9.23578
O07412;I6Y870	yrbE1A	ABC transporter permease YrbE1A	486	9.2356
O07256	Rv0332	Conserved protein	487	9.23454
I6Y984	rpsT	30S ribosomal protein S20	488	9.23452
I6XEM6	dhaA	Haloalkane dehalogenase	489	9.23442
I6YHB0	hns	Histone-like protein Hns	490	9.23381
L7N681	PE17	PE family protein PE17	491	9.23065
O53154	Rv1463	ABC transporter ATP-binding protein	492	9.23055
I6Y6K3	P425_01501	6-phosphogluconolactonase DevB (6PGL)	493	9.23035
I6Y7G0	P425_00302	ESX-3 secretion system protein EccD3	494	9.22984
Q6MWY3	moaX	MoaD-MoaE fusion protein MoaX	495	9.22817
I6X3U7	P425_02386	Uncharacterized protein	496	9.22577
I6XYK2	argG	Argininosuccinate synthase	497	9.22484
I6XXV9	P425_01465	Riboflavin biosynthesis protein RibD	498	9.22324
I6X944	def	Peptide deformylase	499	9.21762
O06291	htrA	Probable serine protease HtrA (DEGP protein)	500	9.21468
I6XUZ6	P425_00325	Uncharacterized protein	501	9.21288
O53728	Rv0443	Conserved protein	502	9.21237
I6WYQ7	gpsA	Glycerol-3-phosphate dehydrogenase [NAD(P)+]	503	9.21171
I6Y9A2	P425_01023	Mycobacterial persistence regulator MRPA	504	9.21117
O53419	echA9	Enoyl-CoA hydratase EchA9	505	9.21091
I6XIB6	P425_03996	Prephenate dehydratase PheA	506	9.21083
O06310	Rv0360c	Conserved protein	507	9.21067
I6Y5E8	prs	Ribose-phosphate pyrophosphokinase	508	9.21043
I6Y840	P425_02073	3-alpha-(Or 20-beta)-hydroxysteroid dehydrogenase FabG3	509	9.20868
I6XDS7	P425_02288	Branched-chain-amino-acid aminotransferase	510	9.2071
P95197	purT	Phosphoribosylglycinamide formyltransferase 2	511	9.20331
I6Y2S1	P425_03283	NADH-quinone oxidoreductase	512	9.2032
O33273	Rv0333	Uncharacterized protein	513	9.20311
I6YEI3	P425_02958	N utilization substance protein NusA	514	9.20287
I6Y9E8	Rv2475c	Conserved protein	515	9.2026
I6Y9Q3	prpC	Citrate synthase	516	9.2003
O53311	Rv3161c	Oxidoreductase	517	9.19975
O53408	Rv1060	Uncharacterized protein	518	9.19835
P95034	Rv0688	Oxidoreductase	519	9.19734
V5QPZ9	P425_00194	Metallothionein MymT	520	9.19673
O53445	Rv1097c	Glycine and proline rich membrane protein	521	9.19615
I6X092	greA	Transcription elongation factor GreA	522	9.19562
I6Y204	dacB2	Penicillin-binding protein DacB2	523	9.19404
I6Y628	P425_01296	2-oxoglutarate decarboxylase	524	9.19379
I6YET0	P425_03074	Trans-acting enoyl reductase	525	9.19114
I6WZF1	purC	Phosphoribosylaminoimidazole-succinocarboxamide synthase	526	9.19025
I6YA17	Rv2699c	Uncharacterized protein	527	9.19011
I6YE62	P425_02818	Polyphosphate glucokinase PpgK	528	9.18713
O06582	prpD	2-methylcitrate dehydratase PrpD	529	9.18665
I6YAT3	leuD	3-isopropylmalate dehydratase small subunit	530	9.18469
O53669	Rv0247c	Probable succinate dehydrogenase [iron-sulfur subunit] (Succinic dehydrogenase)	531	9.18167
P95137	Rv2955c	Conserved protein	532	9.18056
I6Y059	P425_02272	Ubiquinol-cytochrome C reductase QcrC	533	9.17716
O53718	Rv0383c	Possible conserved secreted protein	534	9.17664
I6Y8N5	P425_02271	Cytochrome C oxidase subunit III CtaE	535	9.17606
O06428	grcC1	Polyprenyl-diphosphate synthase GrcC1	536	9.17464
I6YCR0	P425_03825	Anion transporter ATPase	537	9.17394
I6XCP3	P425_01924	Alanine and proline rich secreted protein Apa	538	9.17304
I6Y3K4	dnaJ	Chaperone protein DnaJ	539	9.17143
I6YA03	echA15	Enoyl-CoA hydratase EchA15	540	9.1712
I6XVD0	P425_00485	Mycolic acid synthase PcaA	541	9.16826
I6XB98	P425_01396	Integral membrane protein	542	9.16803
I6XXL1	P425_01317	Secreted protein	543	9.16776
I6XX03	P425_01123	Cystathionine beta-synthase Cbs	544	9.16714
I6XDI9	mraZ	Protein MraZ	545	9.16711
I6X1B6	P425_01520	Cysteine desulfurase	546	9.16658
I6XY82	P425_01606	Uncharacterized protein	547	9.16652
O53291	fecB	Fe(III)-dicitrate-binding periplasmic lipoprotein FecB	548	9.16628
I6YDC6	P425_04076	Chromosome partitioning protein ParB	549	9.16518
O05312	Rv1211	Conserved protein	550	9.16492
I6X2D2	P425_01871	PPE family protein PPE31	551	9.16274
I6Y492	P425_03816	Serine protease	552	9.16158
I6XGF8;REV__I6XEX3	nuoC	NADH-quinone oxidoreductase subunit C	553	9.16119
I6Y947	hrcA	Heat-inducible transcription repressor hrcA	554	9.15897
I6YAK9	tal	Transaldolase	555	9.15812
L7N655	pepN	Aminopeptidase PepN	556	9.15737
I6YDF7	P425_02549	Saccharopine dehydrogenase (NAD+, L-lysine forming)	557	9.15576
I6YF40	Rv3075c	Citrate lyase subunit beta	558	9.15394
I6WYP8	P425_00574	Peroxidase BpoC	559	9.15385
I6Y6I1	whiA	Putative sporulation transcription regulator WhiA	560	9.15339
O53979	Rv1978	Conserved protein	561	9.15336
O69687	Rv3720	Cyclopropane-fatty-acyl-phospholipid synthase	562	9.15284
O07430	bglS	Beta-glucosidase BglS	563	9.15235
I6Y6D1	P425_01424	Lipoprotein LprF	564	9.15214
I6XUT7	P425_00261	Uncharacterized protein	565	9.15207
I6X3M7	P425_02305	Uncharacterized protein	566	9.15165
I6X824	Rv3678A	Uncharacterized protein	567	9.15085
I6YC67	rpsK	30S ribosomal protein S11	568	9.15002
I6X0T7	P425_01315	Transcriptional regulator EmbR	569	9.14591
I6XBW1	P425_01655	Nicotinate-nucleotide pyrophosphatase NadC	570	9.14541
I6WX81	P425_00020	Phosphoserine/threonine phosphatase PstP	571	9.14467
O06813	opcA	OXPP cycle protein OpcA	572	9.14464
P71701	Rv0044c	Oxidoreductase	573	9.14361
I6X3I6	P425_02255	3-deoxy-7-phosphoheptulonate synthase AroG	574	9.14355
O53830	Rv0818	Transcriptional regulator	575	9.14195
I6YE55	P425_02808	Trk system potassium uptake protein CeoC	576	9.14145
I6Y2K0	P425_03232	Cell division protein FtsX	577	9.13947
Q79FA5	cut5a	Cutinase Cut5a	578	9.13856
I6Y2J0	P425_00021	FHA domain-containing protein FhaB	579	9.13783
I6X7G8	mce4B	MCE-family protein Mce4B	580	9.13701
I6YAH9	ribH	6,7-dimethyl-8-ribityllumazine synthase	581	9.13656
I6YAT7	gltX	Glutamate--tRNA ligase	582	9.13367
I6Y8Y8	mog	Molybdopterin biosynthesis protein Mog	583	9.13363
O06348	Rv3485c	Oxidoreductase	584	9.13363
I6XBE8	P425_01466	MFS drug efflux transporter P55	585	9.13348
I6Y3P7	fgd	F420-dependent glucose-6-phosphate dehydrogenase	586	9.1322
O69689	Rv3722c	Conserved protein	587	9.13194
I6YGZ1	P425_03858	Aspartokinase	588	9.13168
I6X2G6	P425_01911	Uncharacterized protein	589	9.12607
I6XEC8	mobA	Probable molybdenum cofactor guanylyltransferase	590	9.12522
P71905	rne	Possible ribonuclease E Rne	591	9.12336
I6XI14	cobQ2	Cobyric acid synthase CobQ2	592	9.123
P96821	Rv0144	Probable transcriptional regulatory protein (Possibly TetR-family)	593	9.12261
O07755	Rv1874	Uncharacterized protein	594	9.12228
O53547	Rv3502c	3-oxoacyl-[acyl-carrier protein] reductase	595	9.12041
L7N677	oxyS	Oxidative stress response regulatory protein OxyS	596	9.11995
I6Y343	P425_03432	Uncharacterized protein	597	9.11889
I6Y2R6	nuoB	NADH-quinone oxidoreductase subunit B	598	9.11869
L0T2Q9	yrbE1B	ABC transporter permease YrbE1B	599	9.11604
O53905	Rv1531	4-carboxymuconolactone decarboxylase	600	9.11554
I6YA63	P425_01345	Threonine synthase	601	9.11511
I6Y8V6	P425_00857	Phosphate-specific transport system accessory protein PhoU	602	9.11431
I6Y5D9	metG	Methionine--tRNA ligase	603	9.11351
I6YHD1	RVBD_3876	ESX-1 secretion-associated protein EspI	604	9.11324
O53816	mmsA	Methylmalonate-semialdehyde dehydrogenase MmsA	605	9.11217
O53598	Rv3920c	Conserved protein similar to jag protein	606	9.11136
I6YAC5	P425_02940	CRISPR-associated endoribonuclease cas6	607	9.11099
I6Y8I9	rpsZ	30S ribosomal protein S14 type Z	608	9.11035
I6XH78	glmS	Glutamine--fructose-6-phosphate aminotransferase [isomerizing]	609	9.10961
O05456	Rv3888c	Membrane protein	610	9.10958
I6Y4G4	P425_00724	L-lactate dehydrogenase LldD1	611	9.10884
P71699	Rv0042c	Possible transcriptional regulatory protein (Probably MarR-family)	612	9.10867
I6XB07	P425_01268	Methyltransferase	613	9.10738
I6YBC5	P425_03282	NADH dehydrogenase subunit F NuoF	614	9.10629
I6WX66	gyrB	DNA gyrase subunit B	615	9.10558
I6XWN4	purH	Bifunctional purine biosynthesis protein PurH	616	9.10493
P96883	Rv3278c	Probable conserved transmembrane protein	617	9.10312
O05858	Rv3208	Probable transcriptional regulatory protein (Probably TetR-family)	618	9.10151
O06797	Rv1762c	Uncharacterized protein	619	9.10092
I6YAF1	P425_01442	PE family protein PE15	620	9.10078
I6X0G8	P425_01205	Pyridoxamine 5-phosphate oxidase	621	9.09799
O33185	Rv1683	Bifunctional enzyme long-chain acyl-CoA synthase and lipase	622	9.09774
I6XWQ8	rpmF	50S ribosomal protein L32	623	9.09293
I6Y1J4	P425_02831	Hydrolase	624	9.09195
I6Y715	P425_01689	DNA polymerase I PolA	625	9.08906
P96817	Rv0140	Conserved protein	626	9.08796
O06252	Rv3435c	Probable conserved transmembrane protein	627	9.08486
I6Y3Z8	coaX	Type III pantothenate kinase	628	9.08325
I6Y8S6	Rv0787A	Conserved protein	629	9.08149
I6X991	P425_00531	Delta-aminolevulinic acid dehydratase	630	9.07998
I6Y6A4	rph	Ribonuclease PH	631	9.07896
I6X3P2	P425_02321	Uncharacterized protein	632	9.07864
O53692	esxG	ESAT-6 like protein EsxG	633	9.07689
I6XDV6	P425_02329	Propionyl-CoA carboxylase beta chain 6 AccD6	634	9.07511
I6X6W0	P425_03420	Propionyl-CoA carboxylase beta chain 5 AccD5	635	9.0743
I6WYM1	hemL	Glutamate-1-semialdehyde 2,1-aminomutase	636	9.07357
I6Y564	P425_00968	7-alpha-hydroxysteroid dehydrogenase	637	9.07324
I6Y910	P425_02426	Cysteine synthase	638	9.07284
O05307	fadD6	Fatty-acid-CoA ligase FadD6	639	9.07265
I6X5L9	P425_02999	Soluble secreted antigen MPT53	640	9.07262
O05886	Rv3241c	Conserved protein	641	9.07214
I6X9J6	rpsL	30S ribosomal protein S12	642	9.07199
I6XF25	ceoB	TRK system potassium uptake protein CeoB	643	9.07015
I6X008	arcA	Arginine deiminase	644	9.06978
I6YEV7	P425_03109	Hydrolase MutT1	645	9.06919
I6XB39	P425_01313	Uncharacterized protein	646	9.06852
P96381	Rv1019	Probable transcriptional regulatory protein (Probably TetR-family)	647	9.0683
O53167	Rv1476	Membrane protein	648	9.06811
P96831	fadE2	Acyl-CoA dehydrogenase FadE2	649	9.06729
I6YC84	P425_03621	Transmembrane protein	650	9.06726
I6WXT1	P425_00244	Succinate-semialdehyde dehydrogenase [NADP] dependent GabD1	651	9.06707
I6XBH9	zwf	Glucose-6-phosphate 1-dehydrogenase	652	9.0664
I6YBS6	P425_01920	Oxidoreductase	653	9.06577
I6XWA6	P425_00821	Uncharacterized protein	654	9.06453
I6Y4U2	P425_04072	Thioredoxin reductase	655	9.06446
O53289	serB2	Phosphoserine phosphatase SerB2	656	9.06123
I6Y3P1	lprN	MCE-family lipoprotein LprN	657	9.05994
O53343	Rv3197	ABC transporter ATP-binding protein	658	9.05549
I6YAJ4	P425_03015	Mycobactin utilization protein viuB	659	9.05454
I6YBA9	P425_03267	PPE family protein PPE51	660	9.05296
I6Y2K5	P425_03237	NADPH:adrenodoxin oxidoreductase FprA	661	9.05142
O69692	Rv3725	Oxidoreductase	662	9.04953
I6YG10	guaA	GMP synthase [glutamine-hydrolyzing]	663	9.04848
I6YB27	trpB	Tryptophan synthase beta chain	664	9.04782
I6Y3F4	P425_00304	ESX-3 secretion system protein EccE3	665	9.0477
I6X398	hisG	ATP phosphoribosyltransferase	666	9.04692
O53370	sdhA	Probable succinate dehydrogenase (Flavoprotein subunit) SdhA (Succinic dehydrogenase) (Fumarate reductase) (Fumarate dehydrogenase) (Fumaric hydrogenase)	667	9.04685
I6Y4C2	P425_00676	Uncharacterized protein	668	9.0463
I6YD75	glyQS	Glycine--tRNA ligase	669	9.04579
I6Y793	P425_00273	Aminoglycoside 2-N-acetyltransferase Aac	670	9.04548
I6YBP5	secA	Protein translocase subunit SecA	671	9.04532
I6YBT7	moaC	Cyclic pyranopterin monophosphate synthase accessory protein	672	9.04415
I6XGE6	P425_03269	Histidinol-phosphatase	673	9.04048
I6Y3W4	P425_03712	4,5-9,10-diseco-3-hydroxy-5,9, 17-trioxoandrosta-1(10),2-diene-4-oate hydrolase HsaD	674	9.04017
I6X712	trpS	Tryptophan--tRNA ligase	675	9.03949
I6X8C7	P425_00039	Uncharacterized protein	676	9.03882
I6XY93	frdD	Fumarate reductase subunit D	677	9.03826
I6YBW9	folD	Bifunctional protein FolD	678	9.03567
I6X3A7	P425_02206	Monophosphatase CysQ	679	9.03491
I6X3U3	P425_02381	Uncharacterized protein	680	9.03455
I6YEP3	P425_03028	UPF0109 protein RVBD_2908c	681	9.03391
I6Y8P0	P425_02276	Membrane protein MmpS3	682	9.03354
P71792	Rv1513	Conserved protein	683	9.03338
I6XF13	P425_02792	Uncharacterized protein	684	9.03181
I6WZC6	P425_00784	3-hydroxyisobutyrate dehydrogenase	685	9.02886
O07431	Rv0187	O-methyltransferase	686	9.02886
I6X2B2	P425_01846	ESX-5 secretion system protein EccB5	687	9.02816
O53641	Rv0158	Probable transcriptional regulatory protein (Possibly TetR-family)	688	9.02792
P96262	thiS	Possible protein ThiS	689	9.02759
I6Y0A7	P425_02333	Flavoprotein	690	9.02723
I6XBD4	rpoZ	DNA-directed RNA polymerase subunit omega	691	9.02706
I6YG15	P425_03543	Trehalose-6P phosphatase	692	9.02686
O53404	Rv1056	Conserved protein	693	9.02666
O33248	Rv2113	Membrane protein	694	9.02535
O86374	pmmA	Phosphomannomutase PmmA	695	9.02514
I6XXL4	P425_01322	Lipoprotein LprB	696	9.02461
O05575	Rv0992c	5-formyltetrahydrofolate cyclo-ligase	697	9.02424
I6Y392	P425_03482	Methyltransferase	698	9.02379
O06194	Rv2619c	Conserved protein	699	9.02379
I6YA36	P425_01314	Transmembrane serine/threonine-protein kinase H PknH	700	9.02333
O33291	Rv2749	Conserved protein	701	9.02243
I6Y9N2	P425_02665	Uncharacterized protein	702	9.01957
I6YCN6	topA	DNA topoisomerase 1	703	9.01941
I6YFE0	nuoD	NADH-quinone oxidoreductase subunit D	704	9.01937
I6YEU0	pca	Pyruvate carboxylase	705	9.01887
I6X349	P425_02147	Pyridoxamine 5-phosphate oxidase	706	9.0154
O86315	Rv1232c	Conserved protein	707	9.01376
I6Y704	lgt	Prolipoprotein diacylglyceryl transferase	708	9.01305
O06633	Rv0801	Conserved protein	709	9.01178
O06198	Rv2616	Conserved protein	710	9.01119
I6X3E1	murE	UDP-N-acetylmuramoyl-L-alanyl-D-glutamate--2,6-diaminopimelate ligase	711	9.01068
I6Y0I9	P425_02438	Cell division protein, Z-ring complex Ib	712	9.01013
O65935	Rv1749c	Integral membrane protein	713	9.01
I6Y3J6	P425_00355	Isoniazid inducible protein IniA	714	9.00834
I6Y620	P425_01286	Sugar-transport ABC transporter ATP-binding protein	715	9.00617
I6Y834	P425_00568	1,4-Dihydroxy-2-naphthoyl-CoA synthase	716	9.00454
I6Y498	Rv3680	Anion transporter ATPase	717	9.00406
O53925	Rv1678	Membrane protein	718	9.00381
I6X8C9	leuS	Leucine--tRNA ligase	719	9.00316
I6WZH7	P425_00849	UPF0678 fatty acid-binding protein-like protein RVBD_0813c	720	9.00303
I6X1V2	infC	Translation initiation factor IF-3	721	9.00294
I6XGN9	P425_03374	Triacylglycerol synthase Tgs3	722	9.00225
I6XFR4	P425_03073	Methyltransferase	723	9.00147
O69663	Rv3695	Membrane protein	724	9.00108
I6YF20	P425_03179	Ribonucleoside-diphosphate reductase	725	8.99966
O07752	glnA3	Glutamine synthetase GlnA3	726	8.99927
I6Y6Z9	P425_01668	Anthranilate synthase component 1 TrpE	727	8.9991
O06802	Rv1769	Conserved protein	728	8.99807
I6Y8Z3	Rv0870c	Integral membrane protein	729	8.99772
I6XWK9	P425_00969	Phosphate-binding protein PstS	730	8.99659
I6YC72	P425_03606	dTDP-glucose 4,6-dehydratase	731	8.99585
I6Y4K3	P425_03965	Transmembrane protein	732	8.99485
I6X8K0	P425_04036	ESX-1 secretion system protein EccD1	733	8.99446
I6Y2H1	dnaA	Chromosomal replication initiator protein DnaA	734	8.99376
I6YB71	argD	Acetylornithine aminotransferase	735	8.9937
O69637	Rv3669	Probable conserved transmembrane protein	736	8.99278
I6Y7L7	dhmA	Haloalkane dehalogenase	737	8.9926
I6XY18	P425_01537	Uncharacterized protein	738	8.9916
I6WX77	P425_00015	Anthranilate synthase component II TrpG	739	8.99135
I6XC24	argH	Argininosuccinate lyase	740	8.99081
O05877	ppk2	Polyphosphate kinase 2	741	8.99037
I6XYE3	hisF	Imidazole glycerol phosphate synthase subunit HisF	742	8.98941
I6YDR1	P425_02674	Uncharacterized protein	743	8.9888
O53923	Rv1676	Uncharacterized protein	744	8.98855
I6X5U9	P425_03080	Methyltransferase	745	8.98734
I6X4M7	alaS	Alanine--tRNA ligase	746	8.98261
I6Y8Z6	P425_00915	Exported protein	747	8.98174
I6WZF9	purQ	Phosphoribosylformylglycinamidine synthase subunit PurQ	748	8.97844
I6XZT3	tatA	Sec-independent protein translocase protein TatA	749	8.97697
O53346	Rv3200c	NAD+ diphosphatase	750	8.97677
O07422	Rv0178	MCE-associated membrane protein	751	8.97604
I6YCN0	P425_03777	UDP-glucose 4-epimerase GalE1	752	8.97529
I6YAV8	P425_03137	6-phosphofructokinase PfkA	753	8.9751
I6X4G5	P425_02602	Citrate (Pro-3S)-lyase beta subunit CitE	754	8.97503
I6Y2I3	P425_03217	Triacylglycerol synthase Tgs4	755	8.97442
I6Y4B3	P425_00665	UPF0336 protein P425_00665/RVBD_0637	756	8.97377
I6YD87	P425_04032	PPE family protein PPE68	757	8.97361
I6X8H7	P425_04011	4-hydroxy-4-methyl-2-oxoglutarate aldolase	758	8.97185
I6XWA1	purB	Adenylosuccinate lyase	759	8.97116
O53695	mycP3	Membrane-anchored mycosin MycP3	760	8.96956
I6YFL1	secA	Protein translocase subunit SecA	761	8.96949
I6Y9K2	mrr	Probable restriction system protein Mrr	762	8.96774
I6Y683	P425_01369	Methylated-DNA--protein-cysteine methyltransferase	763	8.96761
I6Y228	P425_03056	Phenolpthiocerol synthesis type-I polyketide synthase PpsE	764	8.96593
I6Y1T1	P425_02936	CRISPR type III-a/mtube-associated ramp protein csm4	765	8.96571
I6XB59	P425_01344	Homoserine dehydrogenase	766	8.96558
O06796	Rv1761c	Exported protein	767	8.9651
I6Y3S2	psd	Phosphatidylserine decarboxylase proenzyme	768	8.96367
I6XB64	rpmE	50S ribosomal protein L31	769	8.96363
I6Y8P6	P425_02281	Membrane protein	770	8.96255
I6Y7A6	P425_01770	Chromosome partitioning protein	771	8.96239
I6Y6Y9	P425_00133	Maltokinase Mak	772	8.96159
I6YEQ5	P425_03043	Acylphosphatase	773	8.95986
I6Y8P8	P425_00794	Hit-like protein	774	8.95937
I6X4B3	P425_02555	Oxidoreductase	775	8.95887
O53240	Rv2991	Conserved protein	776	8.95708
P71888	Rv2324	Probable transcriptional regulatory protein (Probably AsnC-family)	777	8.95682
I6Y8J3	rpmD	50S ribosomal protein L30	778	8.95401
I6XEQ2	P425_02713	Probable transcriptional regulatory protein RVBD_2603c	779	8.95299
I6YBB8	nuoA	NADH-quinone oxidoreductase subunit A	780	8.95289
P95198	Rv0390	Conserved protein	781	8.95109
I6YCE8	P425_02171	Proteasome accessory factor B PafB	782	8.94868
I6Y4U4	Rv0794c	Dihydrolipoamide dehydrogenase	783	8.9484
I6Y329	P425_00215	Transmembrane transporter MmpL3	784	8.94596
O07739	Rv1893	Uncharacterized protein	785	8.94537
I6YC52	P425_02056	Chitinase	786	8.94411
I6X5F9	P425_02934	CRISPR type III-a/mtube-associated protein csm6	787	8.9441
P71985	Rv1727	Uncharacterized protein	788	8.94284
I6WXK8	Rv0157A	Conserved protein	789	8.94237
I6YA45	P425_01324	Phosphohistidine phosphatase	790	8.94049
I6Y2I5	P425_00016	Transmembrane serine/threonine-protein kinase B PknB	791	8.93997
I6Y9L1	aroQ	3-dehydroquinate dehydratase	792	8.93699
I6XER4	P425_02723	AP-4-A phosphorylase	793	8.93689
I6XDZ8	P425_02389	Uncharacterized protein	794	8.93655
I6YCS0	P425_02264	Long-chain-fatty-acid-CoA ligase FadD15	795	8.93591
P96811	ephF	Epoxide hydrolase EphF	796	8.93568
O53671	Rv0249c	Probable succinate dehydrogenase [membrane anchor subunit] (Succinic dehydrogenase)	797	8.93547
O53533	mscR	S-nitrosomycothiol reductase MscR	798	8.93433
I6X8A4	P425_03920	S-adenosylmethionine-dependent methyltransferase	799	8.93406
I6XG13	Rv3050c	Probable transcriptional regulatory protein (Probably AsnC-family)	800	8.93167
I6X570	nrdR	Transcriptional repressor NrdR	801	8.93076
O05899	Rv3256c	Conserved protein	802	8.93002
I6WZ30	Rv0679c	Conserved threonine rich protein	803	8.92651
I6YHG3	P425_04069	Integral membrane protein MviN	804	8.9223
I6Y4V6	purM	Phosphoribosylformylglycinamidine cyclo-ligase	805	8.92198
I6XAL9	P425_01149	Membrane protein	806	8.92184
I6XA16	P425_00928	Exported protein	807	8.92089
I6XDU8	Rv2237A	Conserved protein	808	8.91997
O69723	proW	Osmoprotectant-transport ABC transporter integral membrane protein ProW	809	8.91989
I6YB11	Rv3057c	Probable short chain alcohol dehydrogenase/reductase	810	8.91974
I6XAU3	mshB	1D-myo-inositol 2-acetamido-2-deoxy-alpha-D-glucopyranoside deacetylase	811	8.91954
I6XWJ4	P425_00950	Uncharacterized protein	812	8.91953
I6XCK7	P425_01884	Acetolactate synthase IlvG	813	8.91894
I6X422	dnaJ	Chaperone protein DnaJ	814	8.91809
I6Y7U2	P425_00458	RNA polymerase sigma factor SigK	815	8.91718
I6X123	P425_01417	Membrane protein	816	8.91699
O06574	gnd2	6-phosphogluconate dehydrogenase,decarboxylating Gnd2	817	8.9165
I6Y3K7	purA	Adenylosuccinate synthetase	818	8.91581
I6YA29	Rv2714	Alanine and leucine rich protein	819	8.91554
I6XZH6	P425_02064	Uncharacterized protein	820	8.91551
I6Y823	fabH	3-oxoacyl-[acyl-carrier-protein] synthase 3	821	8.91459
I6WXB0	P425_00051	Membrane protein	822	8.91378
I6XCI6	P425_01859	ESX-5 secretion system protein EccD5	823	8.91325
O53622	Rv0077c	Oxidoreductase	824	8.91238
O07421	Rv0177	MCE-associated membrane protein	825	8.91138
I6Y210	ffh	Signal recognition particle protein	826	8.91075
O05878	Rv3233c	Diacylglycerol acyltransferase	827	8.90901
I6X8B7	P425_03938	Uncharacterized protein	828	8.90882
I6XB34	P425_01308	Oxidoreductase	829	8.90877
O06815	Rv1444c	Uncharacterized protein	830	8.90757
I6X784	guaB	Inosine-5-monophosphate dehydrogenase	831	8.90703
I6X8T5	P425_00247	Decaprenol phosphoarabinose-dependent alpha-1,3-branching arabinosyltransferase	832	8.90662
I6XCE6	P425_01811	Transmembrane ABC transporter ATP-binding protein	833	8.90661
O05295	fadD36	Fatty-acid-CoA ligase FadD36	834	8.90634
I6X540	Rv2683	Conserved protein	835	8.90487
I6YCW8	P425_02320	Peroxiredoxin AhpE	836	8.90237
I6Y4Q7	P425_04028	ESX-1 secretion system protein EccB1	837	8.90074
I6XHK6	P425_03713	Oxidoreductase	838	8.90067
I6XA26	P425_00942	Two-component system sensor histidine kinase PrrB	839	8.89911
I6Y4H9	rpmC	50S ribosomal protein L29	840	8.89781
O53564	Rv3519	Uncharacterized protein	841	8.8973
I6YGM3	panC	Pantothenate synthetase	842	8.89611
I6Y917	P425_02437	Deoxyguanosinetriphosphate triphosphohydrolase-like protein	843	8.89544
I6YHC7	P425_04030	ESX-1 secretion system protein EccCb1	844	8.8946
I6YB96	tyrS	Tyrosine--tRNA ligase	845	8.89418
I6Y1W3	Rv2857c	Oxidoreductase	846	8.89409
P96818	Rv0141c	Uncharacterized protein	847	8.89408
I6XEE8	plsB	Glycerol-3-phosphate acyltransferase	848	8.8935
I6Y0E4	P425_02378	Cystathionine beta-lyase	849	8.89272
Q6MX36	Rv0492A	Uncharacterized protein	850	8.89262
O53962	Rv1920	Membrane protein	851	8.89188
I6XHF1	RVBD_3511	PE-PGRS family protein PE_PGRS55	852	8.89115
I6Y5A3	P425_01010	Metal cation transporter P-type ATPase CtpV	853	8.89044
I6XVW9	atsD	Arylsulfatase AtsD	854	8.88953
Q1LVD4	parA	Chromosome partitioning protein ParA	855	8.88889
Q11061	Rv1257c	Glycolate oxidase subunit GlcD	856	8.88789
I6Y908	P425_00929	Citrate synthase II CitA	857	8.88753
I6YAN5	P425_01534	Peptidoglycan hydrolase	858	8.88637
O53667	Rv0245	Oxidoreductase	859	8.88619
I6Y9S1	P425_02706	Membrane protein	860	8.88589
I6Y6V4	P425_01619	Threonine dehydratase IlvA	861	8.88516
I6Y298	gatA	Glutamyl-tRNA(Gln) amidotransferase subunit A	862	8.88455
I6Y3N4	P425_03632	Trehalose-6P synthase	863	8.88388
O53157	Rv1466	Conserved protein	864	8.88346
O05856	Rv3210c	Conserved protein	865	8.88303
I6Y7H1	P425_01847	ESX-5 secretion system protein EccC5	866	8.87809
I6YAR8	P425_01565	Uncharacterized protein	867	8.87753
I6X7F2	Rv3483c	Exported protein	868	8.87647
I6WZG9	purL	Phosphoribosylformylglycinamidine synthase subunit PurL	869	8.87644
O07169	fadD7	Fatty-acid-CoA ligase FadD7	870	8.87622
I6Y7R3	P425_00423	Serine/threonine-protein kinase PknG	871	8.87577
I6YD15	P425_02375	Sulfurtransferase	872	8.87498
O07179	echA2	Enoyl-CoA hydratase EchA2	873	8.87489
I6XCX9	P425_02023	Uncharacterized protein	874	8.87465
I6YFE5	nuoN	NADH-quinone oxidoreductase subunit N	875	8.87399
I6YAS7	gpsA	Glycerol-3-phosphate dehydrogenase [NAD(P)+]	876	8.87359
O53699	Rv0295c	Conserved protein	877	8.87303
I6YDI9	plsC	HAD hydrolase, family IB	878	8.87263
I6Y074	P425_02292	Short-chain dehydrogenase EphD	879	8.87224
I6YAU6	P425_01593	Uncharacterized protein	880	8.87081
I6YBN2	P425_03406	dTDP-4-dehydrorhamnose reductase RmlD	881	8.86987
O06298	Rv0347	Membrane protein	882	8.86939
P96265	lpqM	Lipoprotein peptidase LpqM	883	8.86819
I6Y7J5	P425_01872	PPE family protein PPE32	884	8.86771
I6XA85	P425_01007	Uncharacterized protein	885	8.86721
Q6MX51	Rv0296c	Probable sulfatase	886	8.86706
I6Y8U3	Rv0807	Uncharacterized protein	887	8.86654
I6X3L6	P425_02290	Adenylate cyclase	888	8.86497
O53371	sdhB	Probable succinate dehydrogenase (Iron-sulphur protein subunit) SdhB (Succinic dehydrogenase) (Fumarate reductase) (Fumarate dehydrogenase) (Fumaric hydrogenase)	889	8.86449
I6YGY9	Rv3705A	Conserved hypothetical proline rich protein	890	8.86323
I6Y4E3	nfo	Probable endonuclease 4	891	8.86317
I6X3K4	P425_02275	Transmembrane protein	892	8.86304
O86358	Rv3755c	Conserved protein	893	8.86303
I6YA90	P425_01377	Acetyl-CoA acetyltransferase FadA4	894	8.85986
I6XFA9	fadE21	Acyl-CoA dehydrogenase FadE21	895	8.8598
I6XXH8	P425_01277	Mrp protein	896	8.85947
I6YAG9	fmt	Methionyl-tRNA formyltransferase	897	8.85925
I6XGD8	P425_03264	Two-component system transcriptional regulatory protein DevR	898	8.85901
I6XZ05	P425_01848	Cytochrome P450 143 Cyp143	899	8.85824
I6XV92	P425_00446	Putative glutamate--cysteine ligase 2	900	8.85577
I6Y733	argC	N-acetyl-gamma-glutamyl-phosphate reductase	901	8.85522
L7N663	amiA1	N-acyl-L-amino acid amidohydrolase AmiA1	902	8.85397
I6Y8C8	P425_00674	Methoxy mycolic acid synthase 1 MmaA1	903	8.85396
I6X8A6	crgA	Cell division protein CrgA	904	8.85391
I6XHJ3	fadA6	Acetyl-CoA acetyltransferase FadA6	905	8.85369
I6YCH4	P425_03726	CarD family transcriptional regulator	906	8.85365
I6X5K1	glnA4	Glutamine synthetase GlnA4	907	8.85279
I6Y1G8	Rv2675c	Uncharacterized protein	908	8.85173
I6XGU5	P425_03443	NAD(P)H quinone reductase LpdA	909	8.85128
P71655	lppV	Lipoprotein LppV	910	8.85127
L7N687	Rv3322c	Methyltransferase	911	8.85121
O06279	Rv3603c	Alanine and leucine rich protein	912	8.85013
I6XZM1	P425_02109	Transmembrane protein	913	8.84887
I6XXK8	P425_01312	Adenylate cyclase	914	8.84757
P71733	Rv2410c	Conserved protein	915	8.84747
I6YC43	P425_02047	Immunogenic protein MPT64	916	8.8474
I6X1W9	argF	Ornithine carbamoyltransferase	917	8.84727
I6Y7P6	P425_00403	O-succinylhomoserine sulfhydrylase MetZ	918	8.84634
I6Y934	P425_02453	Zinc uptake regulation protein Zur	919	8.84582
I6XVD5	P425_00490	Transcriptional regulator	920	8.84559
I6YGB1	mce4C	MCE-family protein Mce4C	921	8.84505
I6YF11	Rv3041c	ABC transporter ATP-binding protein	922	8.84372
P95202	Rv0394c	Possible secreted protein	923	8.84266
I6X608	gatB	Aspartyl/glutamyl-tRNA(Asn/Gln) amidotransferase subunit B	924	8.84074
I6X827	Rv3683	Conserved protein	925	8.84037
I6X5X1	ung	Uracil-DNA glycosylase	926	8.83937
I6X0T4	P425_01310	Uncharacterized protein	927	8.8389
O53578	accD4	Probable propionyl-CoA carboxylase beta chain 4 AccD4 (Pccase) (Propanoyl-CoA:carbon dioxide ligase)	928	8.83874
I6XC11	pheS	Phenylalanine--tRNA ligase alpha subunit	929	8.83776
I6XCT9	P425_01972	Uncharacterized protein	930	8.8375
I6XW98	purD	Phosphoribosylamine--glycine ligase	931	8.83716
I6XU97	Rv0045c	Hydrolase	932	8.83703
I6Y079	P425_02297	Transmembrane protein	933	8.8358
I6X972	P425_00496	Hydrolase	934	8.83497
I6X6V2	P425_03410	Metal cation-transporter P-type ATPase CtpC	935	8.83437
I6YFS2	P425_03453	Secreted protein antigen	936	8.83354
O53516	Rv2182c	1-acylglycerol-3-phosphate O-acyltransferase	937	8.83252
O07804	Rv3819	Uncharacterized protein	938	8.83162
I6YG51	Rv3437	Possible conserved transmembrane protein	939	8.82923
I6XZL1	P425_02099	Two-component system sensor histidine kinase DosT	940	8.82664
A5YKM2	ppk1	Polyphosphate kinase	941	8.82628
I6YBK0	aroA	3-phosphoshikimate 1-carboxyvinyltransferase	942	8.82472
I6Y6Q0	P425_01556	Methyltransferase	943	8.82433
I6YF08	TB22.2	Probable conserved secreted protein TB22.2	944	8.82377
I6XVU7	secE	Protein translocase subunit SecE	945	8.82269
I6XBC8	pyrB	Aspartate carbamoyltransferase	946	8.82255
P71897	Rv2315c	Conserved protein	947	8.82033
I6X5I3	rimP	Ribosome maturation factor RimP	948	8.82027
P71767	Rv1487	Conserved membrane protein	949	8.81704
O53594	Rv3916c	Uncharacterized protein	950	8.81665
I6YCG0	P425_03711	3,4-DHSA dioxygenase HsaC	951	8.8163
P96923	Rv0633c	Exported protein	952	8.81606
Q50732	Rv2566	Long conserved protein	953	8.8156
I6Y8R0	P425_00804	3-oxoacyl-[acyl-carrier protein] reductase	954	8.81373
O33340	aldC	Aldehyde dehydrogenase (NAD+)	955	8.81371
I6Y3Y1	P425_00524	Phosphoserine phosphatase SerB1	956	8.81365
I6YA50	Rv2743c	Alanine rich transmembrane protein	957	8.81337
I6YGK6	disA	DNA integrity scanning protein DisA	958	8.81278
I6Y9R2	secD	Protein translocase subunit SecD	959	8.81234
I6X3K1	trpD	Anthranilate phosphoribosyltransferase	960	8.81224
I6XHX3	acsA	Acetyl-coenzyme A synthetase	961	8.81224
P95072	sppA	Possible protease IV SppA (Endopeptidase IV) (Signal peptide peptidase)	962	8.81198
P96258	Rv0412c	Membrane protein	963	8.81175
I6X820	nth	Endonuclease III	964	8.80914
I6YG87	PE31	PE family protein PE31	965	8.80905
I6XGG2	nuoH	NADH-quinone oxidoreductase subunit H	966	8.80872
I6YD71	P425_02445	PPE family protein PPE38	967	8.80777
O53200	Rv2473	Alanine and proline rich membrane protein	968	8.80711
I6X654	fadE22	Acyl-CoA dehydrogenase FadE22	969	8.80667
O53407	Rv1059	Conserved protein	970	8.8063
I6Y959	P425_00981	Oxidoreductase	971	8.80621
V5QPR5	Rv0530A	Conserved protein	972	8.80521
O05898	manA	Mannose-6-phosphate isomerase ManA	973	8.8043
O06307	Rv0356c	Conserved protein	974	8.8043
I6XHA3	rpmJ	50S ribosomal protein L36	975	8.80421
I6XZ79	P425_01948	Resuscitation-promoting factor RpfC	976	8.8036
O05316	Rv1215c	Conserved protein	977	8.79888
P72062	Rv3796	Conserved protein	978	8.79844
I6X305	P425_02102	Erythromycin esterase	979	8.79801
I6YCX1	P425_02325	Malonyl CoA-acyl carrier protein transacylase FabD	980	8.79797
I6Y9J2	ldtB	,D-transpeptidase 2	981	8.7979
P95172	nuoJ	NADH dehydrogenase subunit J NuoJ	982	8.79482
I6Y120	aroE	Probable shikimate 5-dehydrogenase AroE (5-dehydroshikimate reductase)	983	8.7935
I6X166	P425_01468	Riboflavin synthase alpha chain RibC	984	8.79258
I6X2L2	P425_01964	Lipoprotein LppD	985	8.79152
I6XFK8	P425_03007	Transcriptional regulator	986	8.79105
I6X9G4	rpmG	50S ribosomal protein L33	987	8.79015
I6Y0W5	fadE19	Acyl-CoA dehydrogenase FadE19	988	8.79
I6Y3E4	P425_03541	S-adenosylmethionine-dependent methyltransferase	989	8.78924
I6YG04	P425_03533	Cyclopropane mycolic acid synthase 1 CmaA1	990	8.7889
O07419	Rv0175	MCE-associated membrane protein	991	8.78801
I6X028	P425_01065	Nucleoside triphosphate pyrophosphohydrolase	992	8.78672
I6X1R3	priA	Phosphoribosyl isomerase A	993	8.78542
I6Y7I5	P425_01862	ESX-5 secretion system protein EccA5	994	8.78431
I6YH61	P425_03952	Integral membrane indolylacetylinositol arabinosyltransferase EmbA	995	8.78424
I6WYF1	P425_00464	Membrane protein MmpS4	996	8.78387
I6Y3M7	pyrE	Orotate phosphoribosyltransferase	997	8.78249
I6X5G4	P425_02939	CRISPR-associated protein cas10/csm1, subtype III-a/mtube	998	8.78184
I6X0L6	P425_01250	Succinyl-diaminopimelate desuccinylase DapE	999	8.78141
I6XFW7	P425_03129	Acetolactate synthase small subunit IlvN	1000	8.78134
I6Y7I0	P425_01857	ESAT-6 like protein EsxN	1001	8.78122
I6XEC4	valS	Valine--tRNA ligase	1002	8.78093
O69699	Rv3732	Conserved protein	1003	8.78085
I6XHH5	hsaE	2-keto-4-pentenoate hydratase	1004	8.78044
I6Y9B4	rpmA	50S ribosomal protein L27	1005	8.77965
P71898	Rv2314c	Conserved protein	1006	8.77931
P96270	Rv0424c	Uncharacterized protein	1007	8.77927
P96257	glnH	Glutamine-binding lipoprotein GlnH	1008	8.77805
O07434	ricR	Conserved protein	1009	8.7768
O53661	Rv0238	Possible transcriptional regulatory protein (Probably TetR-family)	1010	8.77612
I6XXT7	pyrR	Bifunctional protein PyrR	1011	8.77504
O06576	ephC	Epoxide hydrolase EphC	1012	8.77483
O05293	Rv1191	Conserved protein	1013	8.77441
L7N6A6	P425_03427	Anti-sigma factor RsbW	1014	8.77425
O53581	Rv3802c	Membrane protein	1015	8.77418
I6Y250	coaD	Phosphopantetheine adenylyltransferase	1016	8.77356
O53537	Rv2263	Oxidoreductase	1017	8.77191
I6X153	vapC	Ribonuclease VapC	1018	8.77009
I6WYG8	P425_00488	Transcriptional regulator TetR-family	1019	8.7697
O53388	Rv3338	Uncharacterized protein	1020	8.76931
I6X0L2;I6Y448;I6Y9F9;I6YD67;I6YBL8;I6X2B9	RVBD_1197	ESAT-6 like protein EsxK	1021	8.7693
O69725	proX	Osmoprotectant binding lipoprotein ProX	1022	8.7692
O05823	Rv2375	Uncharacterized protein	1023	8.76858
I6Y358	P425_00240	Phosphotriesterase Php	1024	8.76824
I6X8K8	P425_00132	Trehalose synthase TreS	1025	8.76754
O53149	Rv1458c	Antibiotic transporter ATP-binding protein	1026	8.76722
I6YCC0	P425_02141	Beta-lactamase	1027	8.76694
O05838	Rv2360c	Uncharacterized protein	1028	8.76677
I6XZ95	P425_01966	CinA-like protein	1029	8.76614
I6WY43	dcd	Deoxycytidine triphosphate deaminase	1030	8.76609
I6XEI7	vapC	Ribonuclease VapC	1031	8.76588
I6YAF6	P425_01447	DNA/pantothenate metabolism flavoprotein Dfp	1032	8.76385
I6X6B1	P425_03250	Molybdenum cofactor biosynthesis protein E1 MoaE1	1033	8.76358
P72035	Rv3768	Uncharacterized protein	1034	8.76317
I6Y8F2	echA4	Enoyl-CoA hydratase EchA4	1035	8.76254
I6XEH0	orn	Oligoribonuclease	1036	8.76226
I6YFP4	P425_03424	Cysteine desulfuration protein SufE	1037	8.76156
I6XUH6	P425_00136	3-hydroxyl-thioester dehydratase	1038	8.75941
O07236	Rv0309	Exported protein	1039	8.75864
I6Y6E5	carA	Carbamoyl-phosphate synthase small chain	1040	8.75859
I6Y9H7	P425_02608	Succinyl-CoA:3-ketoacid-CoA transferase alpha subunit ScoA	1041	8.75828
O07420	Rv0176	MCE-associated membrane protein	1042	8.75778
I6X2V6	P425_02052	Cutinase CFP21	1043	8.7561
I6XCL2	P425_01889	Uncharacterized protein	1044	8.75598
I6YCB5	P425_02136	mRNA interferase	1045	8.7552
I6XBS4	P425_01616	Regulatory protein	1046	8.75465
O53836	Rv0825c	Conserved protein	1047	8.75435
I6X018	ispE	4-diphosphocytidyl-2-C-methyl-D-erythritol kinase	1048	8.75386
O06308	Rv0358	Conserved protein	1049	8.75367
O06413	Rv0547c	Oxidoreductase	1050	8.75309
I6Y0Q6	P425_02537	Glutamine-dependent NAD(+) synthetase NadE	1051	8.75163
I6XFG3	proS	Proline--tRNA ligase	1052	8.75139
I6Y7L3	P425_01892	Uncharacterized protein	1053	8.75136
I6WY29	vapC	Ribonuclease VapC	1054	8.75103
I6XBJ1	P425_01518	Fe-S cluster assembly protein SufD	1055	8.75014
I6X6P9	P425_03352	Isochorismate synthase EntC	1056	8.75008
O07238	Rv0311	Uncharacterized protein	1057	8.74998
I6X8F1	P425_03983	Polyketide synthase Pks2	1058	8.74954
O53751	Rv0466	Conserved protein	1059	8.74909
I6YCC6	P425_02146	Oxidoreductase	1060	8.7486
P96808	fadE1	Acyl-CoA dehydrogenase FadE1	1061	8.74715
I6Y9U6	Rv2620c	Probable conserved transmembrane protein	1062	8.74592
O50440	Rv1184c	Exported protein	1063	8.74468
I6XY74	ileS	Isoleucine--tRNA ligase	1064	8.74428
O53287	Rv3040c	Conserved protein	1065	8.74407
I6Y8F7	Rv0678	Conserved protein	1066	8.74371
I6X7W0	P425_03751	Dihydropteroate synthase	1067	8.74232
O53896	pepD	Probable serine protease PepD (Serine proteinase) (MTB32B)	1068	8.74223
I6Y905	P425_00925	Uncharacterized protein	1069	8.74136
O53492	rbpA	RNA polymerase-binding protein RbpA	1070	8.74036
O69721	tyrA	Prephenate dehydrogenase TyrA	1071	8.73969
P95290	lipD	Lipase LipD	1072	8.73827
I6XG43	Rv3079c	Conserved protein	1073	8.73324
I6YCU7	P425_03870	DNA polymerase III DnaZ/X	1074	8.73259
I6Y1P2	Rv2778c	Conserved protein	1075	8.73231
O53459	ychF	Ribosome-binding ATPase YchF	1076	8.73192
I6Y1X8	P425_02996	Immunogenic protein MPT70	1077	8.73152
I6Y992	P425_01013	Acyl-CoA dehydrogenase FadE12	1078	8.73093
I6YAY5	Rv3033	Uncharacterized protein	1079	8.72963
O53740	Rv0455c	Conserved protein	1080	8.72908
I6XWJ0	P425_00946	Uncharacterized protein	1081	8.72902
I6YEA3	Rv2751	Conserved protein	1082	8.72857
I6YAN2	P425_03060	Acyltransferase PapA5	1083	8.72786
P95059	atsA	Arylsulfatase AtsA	1084	8.72713
P72040	Rv3773c	Conserved protein	1085	8.72708
I6WZD7	Rv0760c	Conserved protein	1086	8.7267
I6YAI3	P425_01477	UPF0042 nucleotide-binding protein RVBD_1421	1087	8.72635
P71815	phoR	OmpR family two-component system sensor histidine kinase	1088	8.72549
I6YB64	prfB	Peptide chain release factor 2	1089	8.72511
I6YH93	serS	Serine--tRNA ligase	1090	8.72381
I6YA59	dapA	4-hydroxy-tetrahydrodipicolinate synthase	1091	8.72086
I6WZ58	Rv0713	Probable conserved transmembrane protein	1092	8.72047
I6Y3K6	P425_03607	dTDP-4-dehydrorhamnose 3,5-epimerase RmlC	1093	8.72009
O33271	Rv1742	Uncharacterized protein	1094	8.71965
I6Y220	rnc	Ribonuclease 3	1095	8.71857
I6YDP0	aroC	Chorismate synthase	1096	8.71807
I6Y4K5	map	Methionine aminopeptidase	1097	8.71787
I6XXL8	P425_01327	Dehydrogenase FAD flavoprotein gmc oxidoreductase	1098	8.71784
I6YAZ1	Rv3038c	Conserved protein	1099	8.7171
O53505	lppM	Lipoprotein LppM	1100	8.71508
I6YB49	Rv3091	Conserved protein	1101	8.71501
I6X9Z6	moaC	Cyclic pyranopterin monophosphate synthase accessory protein	1102	8.7149
O69720	Rv3753c	Conserved protein	1103	8.71379
O53246	lppY	Lipoprotein LppY	1104	8.71378
I6XF92	Rv2765	Carboxymethylenebutenolidase	1105	8.71372
I6WZM7	P425_00906	Molybdenum cofactor biosynthesis protein E2 MoaE2	1106	8.71092
I6Y8F0	RVBD_2112c	Deamidase	1107	8.71076
I6XIF1	P425_04029	ESX-1 secretion system protein EccCa1	1108	8.70963
I6YCL0	P425_02234	UDP-N-acetylmuramoyl-tripeptide--D-alanyl-D-alanine ligase	1109	8.70936
I6XWI7	P425_00941	Exported or membrane protein	1110	8.70931
I6XU70	P425_00017	Transmembrane serine/threonine-protein kinase A PknA	1111	8.70906
O53789	Rv0681	Probable transcriptional regulatory protein (Possibly TetR-family)	1112	8.70899
I6X9W8	P425_00866	S-adenosylmethionine-dependent methyltransferase	1113	8.70817
P96281	Rv0435c	Putative conserved ATPase	1114	8.70804
I6XBR1	P425_01602	Hemoglobin GlbN	1115	8.7078
I6YDM0	Rv2516c	Uncharacterized protein	1116	8.70684
O53260	Rv3013	Conserved protein	1117	8.70674
O33181	Rv1778c	Uncharacterized protein	1118	8.70655
O86311	Rv1218c	Antibiotic transporter ATP-binding protein	1119	8.70536
I6YA19	P425_01289	Antitoxin VapB33	1120	8.70502
I6YDX0	P425_02734	Universal stress protein	1121	8.70375
I6X6W8	P425_03430	L-lysine-epsilon aminotransferase Lat	1122	8.7029
I6X566	sthA	Soluble pyridine nucleotide transhydrogenase	1123	8.70249
I6Y340	Rv0216	Double hotdog hydratase	1124	8.70165
I6YBR3	P425_03441	Phosphate-specific transport system accessory protein PhoU	1125	8.70089
I6Y105	aroB	3-dehydroquinate synthase	1126	8.70021
I6X3L3	cobT	Nicotinate-nucleotide--dimethylbenzimidazole phosphoribosyltransferase	1127	8.6996
I6Y242	Rv2956	Conserved protein	1128	8.69951
O53534	Rv2260	Hydroxyacylglutathione hydrolase	1129	8.69902
I6YDW0	thrS	Threonine--tRNA ligase	1130	8.69825
I6X7Y2	P425_03776	Uncharacterized protein	1131	8.69823
I6XEN6	P425_02698	4-aminobutyrate aminotransferase GabT	1132	8.69812
P72043	Rv3777	Oxidoreductase	1133	8.69738
I6XYD8	hisC	Histidinol-phosphate aminotransferase	1134	8.69696
P72047	rfbE	O-antigen/lipopolysaccharide transport ABC transporter ATP-binding protein RfbE	1135	8.69643
L7N686	Rv0078A	Uncharacterized protein	1136	8.69594
I6YB19	hisH	Imidazole glycerol phosphate synthase subunit HisH	1137	8.69582
I6YBC9	nuoK	NADH-quinone oxidoreductase subunit K	1138	8.69488
I6Y0V8	P425_02599	Branched-chain keto acid dehydrogenase E2 component BkdC	1139	8.69481
P96242	Rv3836	Uncharacterized protein	1140	8.69477
O06412	Rv0546c	Conserved protein	1141	8.69369
I6Y901	P425_00920	Transcriptional regulator MarR-family	1142	8.69255
I6XU61	P425_00007	Membrane protein	1143	8.69241
O05781	Rv3104c	Mechanosensitive small conductance ion channel protein MscS	1144	8.69234
I6Y7Y4	P425_00507	Two-component system sensory transduction protein RegX3	1145	8.69217
O06830	Rv1428c	Uncharacterized protein	1146	8.69147
I6XXU0	carB	Carbamoyl-phosphate synthase large chain	1147	8.69143
I6YGD4	P425_03660	Cytochrome P450 monooxygenase 142 Cyp142	1148	8.69069
I6XB87	glgE	Alpha-1,4-glucan:maltose-1-phosphate maltosyltransferase	1149	8.69022
I6XBV6	P425_01650	Transmembrane protein	1150	8.68994
I6YE49	dxs	1-deoxy-D-xylulose-5-phosphate synthase	1151	8.68987
P71813	Rv0756c	Uncharacterized protein	1152	8.68981
O50397	Rv3368c	Oxidoreductase	1153	8.68914
I6Y590	P425_00996	5-phosphoribosylglycinamide formyltransferase PurN	1154	8.68887
P95105	Rv3054c	Uncharacterized protein	1155	8.68794
O07749	Rv1882c	Probable short-chain type dehydrogenase/reductase	1156	8.68736
I6YGS0	ephA	Epoxide hydrolase EphA	1157	8.68705
O33358	Rv0513	Possible conserved transmembrane protein	1158	8.68605
O06578	Rv1126c	Conserved protein	1159	8.68537
I6Y2P2	P425_00077	Glutamine-transport ABC transporter ATP-binding protein	1160	8.68232
O53334	Rv3188	Uncharacterized protein	1161	8.68231
I6YE58	dut	Deoxyuridine 5-triphosphate nucleotidohydrolase	1162	8.68213
I6X854	leuA	2-isopropylmalate synthase	1163	8.68149
I6YEN9	P425_03023	Signal peptidase I LepB	1164	8.68087
I6Y8I6	P425_02226	Uncharacterized protein	1165	8.67979
I6Y2G3	pgmA	Phosphoglucomutase PgmA	1166	8.67958
P71791	epiA	GDP-L-fucose synthase	1167	8.67857
I6Y0X6	Rv2510c	ATPase	1168	8.67783
I6YDU4	P425_02709	Transmembrane protein	1169	8.67708
I6X4K0	Rv2531c	Arginine decarboxylase	1170	8.67453
I6YEJ2	P425_02968	N-acetyltransferase	1171	8.6738
I6Y5M5	vapC	Ribonuclease VapC	1172	8.67266
I6X5S4	P425_03054	Phenolpthiocerol synthesis type-I polyketide synthase PpsC	1173	8.67158
I6Y516	P425_00917	Uncharacterized protein	1174	8.67157
O69727	fadE36	Acyl-CoA dehydrogenase FadE36	1175	8.67076
I6X4E7	P425_02587	Diacylglycerol acyltransferase	1176	8.66971
O05819	mbtF	Peptide synthetase MbtF	1177	8.66859
I6YBQ3	lrpA	Probable transcriptional regulatory protein LrpA (Lrp/AsnC-family)	1178	8.66785
P71977	Rv1719	Probable transcriptional regulatory protein	1179	8.66772
I6XHD6	mce4D	MCE-family protein Mce4D	1180	8.66759
I6XZY9	ftsZ	Cell division protein FtsZ	1181	8.66494
L7N6B2	Rv0265c	Iron complex transporter substrate-binding protein	1182	8.66208
L0T5V6	vapC49	Ribonuclease VapC49	1183	8.66182
I6WZQ5	P425_00939	Outer membrane protein A OmpA	1184	8.66169
I6Y4Z9	Rv0857	Uncharacterized protein	1185	8.66105
I6Y864	P425_02098	Universal stress protein	1186	8.65994
I6XWB9	Rv0810c	Uncharacterized protein	1187	8.65926
I6YDG0	P425_02554	Oxidoreductase	1188	8.65858
O07255	Rv0331	Oxidoreductase	1189	8.65769
I6YEU6	rpmB	50S ribosomal protein L28	1190	8.65521
I6XI75	P425_03951	Integral membrane indolylacetylinositol arabinosyltransferase EmbC	1191	8.65502
I6XHL5	cysS	Cysteine--tRNA ligase	1192	8.65481
I6Y845	ubiE	Demethylmenaquinone methyltransferase	1193	8.65449
I6Y3G4	P425_03565	Alanine racemase	1194	8.6542
P71734	Rv2409c	Conserved protein	1195	8.65409
I6Y6R1	P425_00040	Integral membrane protein	1196	8.65406
O06543	mcr	Alpha-methylacyl-CoA racemase Mcr	1197	8.65386
O06570	Rv1118c	Conserved protein	1198	8.65259
I6Y973	P425_02500	Uncharacterized protein	1199	8.65108
O06554	Rv1156	Conserved protein	1200	8.65043
I6YFE3	nuoI	NADH-quinone oxidoreductase subunit I	1201	8.64885
O06135	tesB1	Acyl-CoA thioesterase II TesB1	1202	8.64839
Q50681	lipM	Esterase LipM	1203	8.64723
I6X603	P425_03131	Antigen 6	1204	8.64548
P96826	Rv0149	NADPH2:quinone reductase	1205	8.64364
I6Y2C5	P425_03162	Transferase	1206	8.64294
I6XVQ5	vapC	Ribonuclease VapC	1207	8.64239
O33313	Rv2771c	Uncharacterized protein	1208	8.64132
I6Y7U5	P425_00463	Transmembrane transporter MmpL4	1209	8.64125
I6XF60	Rv2731	Alanine and arginine rich protein	1210	8.64074
I6WYQ1	P425_00579	Secreted protein	1211	8.63963
I6YH72	P425_03967	UDP-galactopyranose mutase Glf	1212	8.63686
I6Y6C7	P425_01418	Membrane protein	1213	8.63677
O53486	Rv2042c	Conserved protein	1214	8.63674
I6XB17	P425_01283	Sugar-binding lipoprotein LpqY	1215	8.63534
O06790	Rv1754c	Conserved protein	1216	8.63498
I6XBB4	P425_01415	Oxidoreductase	1217	8.63458
I6X8S7	Rv0223c	Aldehyde dehydrogenase (NAD+)	1218	8.63453
I6Y352	P425_03442	Glycerol-3-phosphate dehydrogenase	1219	8.63385
I6X145	P425_01443	PPE family protein PPE20	1220	8.63338
I6X2E4	P425_01886	CDP-diacylglycerol-glycerol-3-phosphate 3-phosphatidyltransferase PgsA2	1221	8.63299
O33194	Rv1692	HAD hydrolase, family IIA	1222	8.63232
I6X5X6	ddl	D-alanine--D-alanine ligase	1223	8.63186
O06403	Rv0537c	Membrane protein	1224	8.63109
I6YEC9	P425_02897	Alanine dehydrogenase	1225	8.63079
I6YGJ9	ispF	2-C-methyl-D-erythritol 2,4-cyclodiphosphate synthase	1226	8.6285
O53356	Rv3304	Conserved protein	1227	8.6269
I6XFH2	P425_02972	NADPH-dependent mycothiol reductase Mtr	1228	8.62627
I6Y1M2	thyX	Thymidylate synthase ThyX	1229	8.62591
I6XXR2	P425_01395	Non-canonical purine NTP pyrophosphatase	1230	8.62589
I6XWL3	pstB	Phosphate import ATP-binding protein PstB	1231	8.62579
I6XY61	P425_01581	Fatty-acid-AMP ligase FadD25	1232	8.62445
O53430	mca	Mycothiol S-conjugate amidase	1233	8.62389
I6Y6G0	P425_01454	Antitoxin VapB10	1234	8.6234
I6X531	P425_02789	Arabinofuranosyltransferase AftC	1235	8.62302
I6Y721	uvrA	UvrABC system protein A	1236	8.62255
Q6MX34	hemD	Probable uroporphyrin-III C-methyltransferase HemD (Uroporphyrinogen III methylase) (Urogen III methylase) (SUMT) (Urogen III methylase) (UROM)	1237	8.62156
I6YES1	P425_03063	RND superfamily inner membrane transporter MmpL7	1238	8.62015
I6Y3X3	P425_00514	Transmembrane protein	1239	8.61904
P71794	Rv1515c	Uncharacterized protein	1240	8.61877
I6Y6Y7	nadA	Quinolinate synthase A	1241	8.61657
I6YAG0	map	Methionine aminopeptidase	1242	8.61654
I6X9J9	P425_00716	SDR family oxidoreductase	1243	8.61644
I6YB44	P425_03216	Diacylglycerol acyltransferase	1244	8.61558
P71787	Rv1508c	Membrane protein	1245	8.615
I6XFB7	Rv2799	Membrane protein	1246	8.61489
O06178	Rv1532c	Uncharacterized protein	1247	8.61362
I6Y2E2	Rv3049c	Oxidoreductase	1248	8.61127
Q6MWZ7	gpm2	Phosphoglycerate mutase Gpm2	1249	8.61062
I6YAE6	pyrC	Dihydroorotase	1250	8.60955
I6YER7	P425_03058	Doxorubicin resistance ABC transporter permease DrrB	1251	8.60939
I6YBN9	P425_03416	N5-carboxyaminoimidazole ribonucleotide synthase	1252	8.60899
O50435	Rv1179c	Uncharacterized protein	1253	8.60837
O53368	sdhC	Probable succinate dehydrogenase (Cytochrome B-556 subunit) SdhC (Succinic dehydrogenase) (Fumarate reductase) (Fumarate dehydrogenase) (Fumaric hydrogenase)	1254	8.60829
I6XDT9	P425_02303	Carboxylesterase CaeA	1255	8.60816
I6XG57	P425_03218	Chain-fatty-acid-CoA ligase FadD13	1256	8.60811
I6Y773	P425_00243	Ribonucleoside-diphosphate reductase NrdB	1257	8.60681
I6X8C8	P425_03953	Integral membrane indolylacetylinositol arabinosyltransferase EmbB	1258	8.6067
I6X462	P425_02509	Uncharacterized protein	1259	8.60497
I6YCM5	P425_03767	Hypoxanthine-guanine phosphoribosyltransferase Hpt	1260	8.60495
I6XEN2	apt	Adenine phosphoribosyltransferase	1261	8.60471
I6WXK4	ptbB	Phosphotyrosine protein phosphatase PTPB (Protein-tyrosine-phosphatase) (PTPase)	1262	8.60449
I6Y8K0	secY	Protein translocase subunit SecY	1263	8.60367
I6Y1U0	vapC	Ribonuclease VapC	1264	8.60317
I6XCR2	P425_01944	Cytochrome P450 140 Cyp140	1265	8.60262
I6Y661	argS	Arginine--tRNA ligase	1266	8.60232
I6YE81	miaA	tRNA dimethylallyltransferase	1267	8.60179
P96812	Rv0135c	Possible transcriptional regulatory protein	1268	8.60152
I6X4P2	P425_02680	Transmembrane alanine and valine and leucine rich protein	1269	8.60098
I6YCL7	folE	GTP cyclohydrolase 1	1270	8.59976
I6X407	P425_02452	Transcriptional regulator SmtB	1271	8.5997
I6XCB2	scpB	Possible segregation and condensation protein ScpB	1272	8.5988
I6X5R3	P425_03044	Uncharacterized protein	1273	8.59834
I6X2H1	ureG	Urease accessory protein UreG	1274	8.59766
I6Y365	P425_03456	Cytidine deaminase Cdd	1275	8.59721
I6Y173	pdxH	Pyridoxine/pyridoxamine 5-phosphate oxidase	1276	8.59669
I6X2I0	P425_01926	Alcohol dehydrogenase AdhA	1277	8.5962
O05576	galU	Glucose-1-phosphate uridylyltransferase GalU	1278	8.59507
P71730	Rv2413c	DNA polymerase III delta subunit	1279	8.59289
I6XF31	Rv2696c	Alanine and glycine and valine rich protein	1280	8.59269
I6YB81	P425_01726	Chalcone synthase Pks11	1281	8.59241
I6Y6G9	P425_01464	Ribulose-phosphate 3-epimerase	1282	8.59232
I6YAD8	rbfA	Ribosome-binding factor A	1283	8.59151
I6Y6P4	P425_00019	Cell division protein RodA	1284	8.59076
I6X7H4	fdxD	Ferredoxin FdxD	1285	8.59065
I6YHD6	P425_04040	Secreted ESX-1 substrate protein B EspB	1286	8.58836
I6XX35	ispH	4-hydroxy-3-methylbut-2-enyl diphosphate reductase	1287	8.58822
I6YEN3	Rv2893	Oxidoreductase	1288	8.58808
O07738	Rv1894c	Uncharacterized protein	1289	8.58785
O07750	lppE	Lipoprotein LppE	1290	8.58772
P71885	Rv2327	Conserved protein	1291	8.58759
O06569	Rv1117	Conserved protein	1292	8.58673
O53340	Rv3194c	PDZ domain-containing protease	1293	8.58527
I6X8E9	vapC	Ribonuclease VapC	1294	8.58516
I6YC99	mce4A	MCE-family protein Mce4A	1295	8.58452
I6Y6Z6	P425_01663	Inositol-1-monophosphatase ImpA	1296	8.58418
O53147	Rv1455	Conserved protein	1297	8.5838
I6YBR4	P425_01905	Uncharacterized protein	1298	8.58267
I6YA68	prfA	Peptide chain release factor 1	1299	8.58228
I6Y3Q7	Rv3510c	Conserved protein	1300	8.5822
L7N672	pcnA	Poly(A) polymerase PcnA	1301	8.58197
O53479	Rv2035	Uncharacterized protein	1302	8.58122
I6YAW3	Rv3015c	5-methyltetrahydropteroyltriglutamate-homocysteine methyltransferase	1303	8.58106
I6XYM2	dsbF	Lipoprotein DsbF	1304	8.58061
I6X0Z8	P425_01393	Uncharacterized protein	1305	8.57971
I6X235	Rv1700	ADP-ribose pyrophosphatase	1306	8.57928
I6Y4Q0	P425_04018	Ferredoxin-dependent glutamate synthase [NADPH] large subunit GltB	1307	8.57857
P95238	Rv2342	Uncharacterized protein	1308	8.57831
O33249	Rv2114	Conserved protein	1309	8.57799
I6XFQ3	P425_03057	Doxorubicin resistance ATP-binding protein DrrA	1310	8.57732
I6Y0U9	P425_02590	Enoyl-CoA hydratase EchA14	1311	8.57612
I6XDY3	P425_02369	Diacylglycerol acyltransferase	1312	8.57598
P95234	moeW	Molybdopterin biosynthesis protein MoeW	1313	8.57544
I6Y665	thrB	Homoserine kinase	1314	8.57537
P95229	Rv0272c	Uncharacterized protein	1315	8.57537
I6XDA9	P425_02170	Proteasome accessory factor C PafC	1316	8.57442
O06141	Rv1624c	Membrane protein	1317	8.57346
I6XXQ9	P425_01390	Cysteine synthase B CysM	1318	8.57216
I6YDA2	P425_02486	Ferredoxin-dependent sulfite reductase SirA	1319	8.57181
O06240	Rv2135c	Conserved protein	1320	8.57107
I6XHQ9	P425_03749	2-amino-4-hydroxy-6-hydroxymethyldihydropteridine pyrophosphokinase FolK	1321	8.56971
L7N6A2	Rv0275c	Possible transcriptional regulatory protein (Possibly TetR-family)	1322	8.56693
I6XEM2	P425_02683	Uncharacterized protein	1323	8.56554
O07244	glpQ2	Glycerophosphoryl diester phosphodiesterase GlpQ2	1324	8.56407
O06555	Rv1157c	Alanine and proline rich protein	1325	8.56318
I6WZS8	Rv0926c	Dihydrodipicolinate reductase	1326	8.56286
I6XXQ3	glgB	1,4-alpha-glucan branching enzyme GlgB	1327	8.5628
I6YCJ0	lysS	Lysine--tRNA ligase	1328	8.56258
I6XDH2	ftsQ	Cell division protein FtsQ	1329	8.5623
O07234	Rv0307c	Uncharacterized protein	1330	8.56128
I6WYI2	P425_00503	Uncharacterized protein	1331	8.56121
I6Y5X1	glgC	Glucose-1-phosphate adenylyltransferase	1332	8.5604
I6X986	P425_00521	Uncharacterized protein	1333	8.56012
I6X1C9	P425_01535	Invasion-associated protein	1334	8.5595
I6X936	thiE	Thiamine-phosphate synthase	1335	8.5594
I6XA07	P425_00919	Transmembrane protein	1336	8.5578
I6X128	P425_01423	Uncharacterized protein	1337	8.5576
I6XFP1	smc	Chromosome partition protein Smc	1338	8.55753
I6X845	P425_03850	Uncharacterized protein	1339	8.55668
I6XDU3	P425_02308	Uncharacterized protein	1340	8.55668
O69715	Rv3748	Uncharacterized protein	1341	8.55648
O06230	Rv2146c	Possible conserved transmembrane protein	1342	8.55559
O86317	Rv2680	Conserved protein	1343	8.55345
I6Y435	ftsH	ATP-dependent zinc metalloprotease FtsH	1344	8.55324
I6Y1Q2	sirR	DtxR family Mn-dependent transcriptional regulator	1345	8.5532
O33183	moeX	Molybdopterin biosynthesis protein MoeX	1346	8.55191
I6XF78	P425_02867	SDR family oxidoreductase	1347	8.55188
I6X9D5	vapC	Ribonuclease VapC	1348	8.55108
O53903	fadD24	Fatty-acid-AMP ligase FadD24	1349	8.5505
I6X831	Rv3688c	Conserved protein	1350	8.54888
O53572	Rv3587c	Membrane protein	1351	8.54823
I6Y9L5	coaA	Pantothenate kinase	1352	8.54625
L7N684	Rv2141c	Conserved protein	1353	8.54346
O05848	Rv3218	Conserved protein	1354	8.54248
I6XWF9	Rv0863	Uncharacterized protein	1355	8.54172
L7N650	pcd	Piperideine-6-carboxylic acid dehydrogenase Pcd	1356	8.54172
I6X9W0	pstB	Phosphate import ATP-binding protein PstB	1357	8.54113
P72041	lipE	Lipase LipE	1358	8.5411
I6XV72	P425_00421	Phosphate acetyltransferase	1359	8.5409
O05873	Rv3228	Ribosome small subunit-dependent GTPase A	1360	8.54082
I6XFR8	P425_03078	PGL/p-HBAD biosynthesis glycosyltransferase	1361	8.53998
I6YGA5	Rv3492c	Conserved hypothetical Mce associated protein	1362	8.53973
I6Y7S6	P425_01960	Dehydrogenase	1363	8.53908
I6X8K3	P425_04041	ESX-1 secretion system protein EccE1	1364	8.53813
I6XVF6	P425_00515	Uncharacterized protein	1365	8.53652
I6X9V3	Rv0811c	Conserved protein	1366	8.53651
I6Y3Q0	fadE27	Acyl-CoA dehydrogenase FadE27	1367	8.5355
I6XD86	P425_02140	Uncharacterized protein	1368	8.53367
I6X9D8	P425_00621	Antitoxin VapB27	1369	8.53303
I6YD55	P425_02424	Malate dehydrogenase Mez	1370	8.53253
I6YBA3	pyrG	CTP synthase	1371	8.53139
I6Y1I5	Rv2700	Possible conserved secreted alanine rich protein	1372	8.53083
O06311	Rv0361	Membrane protein	1373	8.53058
I6X0C5	P425_01161	Antitoxin VapB32	1374	8.53046
I6X0V2	P425_01335	Rrf2 family protein	1375	8.52974
O07196	Rv2694c	Conserved protein	1376	8.52865
O33332	ltp1	Lipid-transfer protein Ltp1	1377	8.52793
I6X8R2	zmp1	Probable zinc metalloprotease Zmp1	1378	8.52763
P71538	accA2	Acetyl-/propionyl-coenzyme A carboxylase alpha chain alpha subunit AccA2	1379	8.52709
O06315	Rv0365c	Conserved protein	1380	8.52697
O06272	Rv3611	Arginine and alanine rich protein	1381	8.52669
I6XCL7	P425_01894	Uncharacterized protein	1382	8.52345
I6XV96	P425_00451	Molybdopterin biosynthesis protein MoeA2	1383	8.52338
I6X413	P425_02457	Amidase AmiA2	1384	8.52336
O53464	Rv2018	Conserved protein	1385	8.52303
I6YBF3	P425_01773	Pseudouridine synthase	1386	8.52226
I6XF35	P425_02817	Inositol-1-monophosphatase SuhB	1387	8.52195
I6YD29	P425_03964	Decaprenylphosphoryl-5-phosphoribose synthase	1388	8.52115
I6YGL1	Rv3591c	Hydrolase	1389	8.52075
O05461	mycP1	Membrane-anchored mycosin MycP1 (Serine protease) (Subtilisin-like protease) (Subtilase-like) (Mycosin-1)	1390	8.51937
I6YCG7	mpa	Proteasome-associated ATPase	1391	8.51932
I6YCA3	fadE26	Acyl-CoA dehydrogenase FadE26	1392	8.51829
I6X4U9	P425_02740	Uncharacterized protein	1393	8.51766
I6Y851	P425_00589	Cytochrome P450 135B1 Cyp135B1	1394	8.51738
P71744	subI	Probable sulfate-binding lipoprotein SubI	1395	8.51681
A7UC78	P425_00513	Exopolyphosphatase	1396	8.51544
I6Y2X4	P425_03339	Lipase LipV	1397	8.51415
O05294	Rv1192	Uncharacterized protein	1398	8.51298
O05784	agpS	Alkyldihydroxyacetonephosphate synthase AgpS	1399	8.51251
O53546	yrbE4A	ABC transporter permease YrbE4A	1400	8.51246
I6YGQ1	P425_03750	Dihydroneopterin aldolase FolB	1401	8.5117
I6XXM8	lysA	Diaminopimelate decarboxylase	1402	8.51123
I6XIH1	P425_04049	ESAT-6 like protein EsxC	1403	8.51101
I6Y100	nusB	N utilization substance protein B homolog	1404	8.50884
I6Y9P7	aspS	Aspartate--tRNA(Asp/Asn) ligase	1405	8.5086
I6X9C9	P425_00607	Transcriptional regulator Mce2R	1406	8.50858
I6Y8A2	vapC	Ribonuclease VapC	1407	8.50841
I6Y1V1	Rv2844	Alanine rich protein	1408	8.50606
L7N6B1	Rv1322A	Conserved protein	1409	8.50518
I6X7A8	P425_03575	Uncharacterized protein	1410	8.50495
I6Y200	trmD	tRNA (guanine-N(1)-)-methyltransferase	1411	8.50495
I6X6Y9	add	Adenosine deaminase	1412	8.50478
O06278	Rv3604c	Alanine and arginine and proline rich transmembrane protein	1413	8.50382
I6Y1J2	P425_02826	RNA polymerase sigma factor	1414	8.50297
I6YDE7	proB	Glutamate 5-kinase	1415	8.50259
I6X373	pafA	Pup--protein ligase	1416	8.50236
I6X2X6	P425_02072	Uncharacterized protein	1417	8.50152
I6XXH3	tatB	Sec-independent protein translocase protein TatB	1418	8.50107
P96241	Rv3837c	Phosphoglycerate mutase	1419	8.49848
I6XWT8	P425_01056	Polyketide synthase Pks16	1420	8.49761
O86336	Rv0406c	Beta lactamase like protein	1421	8.49722
I6X2F4	gcvP	Glycine dehydrogenase (decarboxylating)	1422	8.49664
O53567	ltp4	Keto acyl-CoA thiolase Ltp4	1423	8.49586
O07173	Rv0123	Uncharacterized protein	1424	8.4952
P71757	Rv2387	Conserved protein	1425	8.49516
I6XE62	P425_02470	Antigen CFP2	1426	8.49447
I6XDV2	P425_02324	Uncharacterized protein	1427	8.49443
I6X8G7	P425_00089	Oxidoreductase	1428	8.4944
I6X6U8	P425_03405	dTDP-Rha:alpha-D-GlcNAc-pyrophosphate polyprenol, alpha-3-L-rhamnosyltransferase WbbL1	1429	8.49319
I6X5J2	mqo	Probable malate:quinone oxidoreductase	1430	8.49194
O06829	Rv1429	Conserved protein	1431	8.49125
I6YDS4	hisS	Histidine--tRNA ligase	1432	8.49041
I6YCT5	P425_02279	Asparagine synthetase	1433	8.48916
I6X8I9	P425_00113	Cation-transporter P-type ATPase CtpI	1434	8.48904
I6YC26	vapC	Ribonuclease VapC	1435	8.48828
I6YDQ2	P425_02663	Putative Holliday junction resolvase	1436	8.48808
I6YG92	Rv3482c	Membrane protein	1437	8.48785
I6XZ27	P425_01883	Drug-transport transmembrane ABC transporter ATP-binding protein BacA	1438	8.48768
I6X5T9	P425_03070	Chorismate-pyruvate lyase	1439	8.48763
I6X4Q7	secF	Protein-export membrane protein SecF	1440	8.48736
O53620	Rv0075	Cystathionine beta-lyase	1441	8.48721
I6YCI3	mshC	L-cysteine:1D-myo-inositol 2-amino-2-deoxy-alpha-D-glucopyranoside ligase	1442	8.48687
O69719	tadA	tRNA-specific adenosine deaminase	1443	8.48613
I6X2D6	P425_01876	NADH dehydrogenase-like protein	1444	8.48568
O50455	corA	Magnesium and cobalt transporter CorA	1445	8.48468
I6XWF5	P425_00898	N-succinyldiaminopimelate aminotransferase DapC	1446	8.48453
I6Y6B3	P425_01405	3-oxoacyl-[acyl-carrier protein] reductase FabG2	1447	8.48393
I6X4S7	tesB2	Acyl-CoA thioesterase II TesB2	1448	8.4835
I6YC95	mce4F	MCE-family protein Mce4F	1449	8.48065
O69686	Rv3719	Conserved protein	1450	8.47923
I6Y0J3	P425_02443	Phospholipase C2 PlcB	1451	8.47916
O53310	Rv3160c	Possible transcriptional regulatory protein (Probably TetR-family)	1452	8.47901
O05582	Rv0999	Uncharacterized protein	1453	8.47888
I6Y3T3	P425_03677	Acetaldehyde dehydrogenase	1454	8.47823
I6WX90	P425_00031	Uncharacterized protein	1455	8.47758
I6X2G3	P425_01906	Uncharacterized protein	1456	8.47735
I6XBE6	P425_01461	Methyltransferase	1457	8.47656
I6XFS7	Rv2966c	Methyltransferase	1458	8.47478
O07406	Rv0161	Oxidoreductase	1459	8.47368
P96264	lpqL	Lipoprotein aminopeptidase LpqL	1460	8.47194
O06144	Rv1627c	Nonspecific lipid-transfer protein	1461	8.47157
O53379	Rv3329	Aminotransferase	1462	8.47101
P71846	fdxB	Oxidoreductase FdxB	1463	8.47001
I6Y9G6	vapC	Ribonuclease VapC	1464	8.46925
I6X8D3	P425_00049	Myo-inositol-1-phosphate synthase Ino1	1465	8.46892
I6Y0R5	folC	Folylpolyglutamate synthase FolC	1466	8.46762
I6WZH9	Rv0817c	Exported protein	1467	8.46531
O53493	ppm1	Polyprenol-monophosphomannose synthase Ppm1	1468	8.46503
P94982	Rv1647	Adenylate cyclase	1469	8.46401
I6XEG1	P425_02600	Branched-chain keto acid dehydrogenase E1 component beta subunit BkdB	1470	8.46364
I6YBM8	fbiB	Coenzyme F420:L-glutamate ligase	1471	8.46291
I6XGP7	lpqB	Lipoprotein LpqB	1472	8.46241
O33223	Rv1227c	Probable transmembrane protein	1473	8.46183
O53314	moxR3	Methanol dehydrogenase transcriptional regulator MoxR3	1474	8.46162
O53531	Rv2257c	Conserved protein	1475	8.46109
I6X9H7	P425_00683	Oxidoreductase	1476	8.46106
O06551	omt	O-methyltransferase Omt	1477	8.46009
I6XFZ8	Rv3035	Conserved protein	1478	8.45905
I6YFP0	birA	BirA protein	1479	8.45769
I6XZ91	P425_01961	Uncharacterized protein	1480	8.45755
I6XV19	P425_00356	Isoniazid inducible protein IniC	1481	8.45706
I6YG46	gadB	Glutamate decarboxylase	1482	8.45693
P71853	Rv3548c	Oxidoreductase	1483	8.45442
I6X8Y1	P425_00301	ESX-3 secretion-associated protein EspG3	1484	8.45431
I6Y1W7	Rv2862c	Uncharacterized protein	1485	8.45347
P95220	Rv0263c	Allophanate hydrolase	1486	8.45343
O53377;O07182	Rv3327	Probable transposase fusion protein	1487	8.4532
O06380	Rv3627c	Conserved protein	1488	8.45254
I6XEK2	Rv2548A	Conserved protein	1489	8.45232
I6XGG6	P425_03289	NADH dehydrogenase subunit M NuoK	1490	8.45214
O53874	Rv0862c	Conserved protein	1491	8.45139
P95232	Rv2336	Uncharacterized protein	1492	8.45128
I6X898	recF	DNA replication and repair protein RecF	1493	8.45111
O53916	Rv1668c	ABC macrolide transporter ATP-binding protein	1494	8.45096
I6WYE3	P425_00454	Uncharacterized protein	1495	8.44991
I6XXV2	P425_01455	Lipase LipH	1496	8.44858
I6XHZ3	P425_03838	Uncharacterized protein	1497	8.44627
I6YCB1	P425_03657	Fatty-acid-CoA ligase FadD19	1498	8.44595
I6XCR7	P425_01949	Chorismate mutase	1499	8.44551
O53489	lppI	Lipoprotein LppI	1500	8.44436
I6Y271	leuC	3-isopropylmalate dehydratase large subunit	1501	8.44333
I6XZZ3	murD	UDP-N-acetylmuramoylalanine--D-glutamate ligase	1502	8.44245
I6YAQ7	P425_01554	LAO/AO transporter ATPase	1503	8.44224
P96855	fadE34	Acyl-CoA dehydrogenase FadE34	1504	8.44176
I6Y8D9	vapC	Ribonuclease VapC	1505	8.4413
O50383	Rv3354	Uncharacterized protein	1506	8.44114
O53465	Rv2019	Conserved protein	1507	8.441
O06409	Rv0543c	Conserved protein	1508	8.44097
I6Y088	P425_02307	Multifunctional RNASE H/alpha-ribazole phosphatase/acid phosphatase	1509	8.44045
I6X3M5	glnE	Glutamate-ammonia-ligase adenylyltransferase	1510	8.44031
Q50631	fadD9	Fatty-acid-CoA ligase FadD9	1511	8.43921
I6Y8P9	cobS	Adenosylcobinamide-GDP ribazoletransferase	1512	8.43889
I6X4G0	P425_02597	Antitoxin VapB38	1513	8.43677
I6X613	ligA	DNA ligase	1514	8.4361
P71980	Rv1722	Carboxylase	1515	8.43425
I6X3C9	P425_02225	Alanine racemase domain-containing protein	1516	8.43363
I6XYJ7	argJ	Arginine biosynthesis bifunctional protein ArgJ	1517	8.43205
I6XWT0	rsmI	Ribosomal RNA small subunit methyltransferase I	1518	8.43146
I6Y2Q2	P425_00087	ArsR family transcriptional regulator	1519	8.43136
O33186	Rv1684	Uncharacterized protein	1520	8.43106
I6XEL8	P425_02678	Uncharacterized protein	1521	8.43096
I6Y4K0	xylB	Possible D-xylulose kinase XylB (Xylulokinase) (Xylulose kinase)	1522	8.43087
I6XH42	P425_03546	Uncharacterized protein	1523	8.43022
I6YA49	P425_01329	Oligopeptide-transport ABC transporter ATP-binding protein OppD	1524	8.42954
P96217	Rv3860	Conserved protein	1525	8.42945
O53406	fadD14	Fatty-acid-CoA ligase FadD14	1526	8.42899
O05317	Rv1216c	Integral membrane protein	1527	8.42794
I6Y4T7	P425_00820	KsdD-like steroid dehydrogenase	1528	8.42768
O06241	Rv2134c	Conserved protein	1529	8.42635
I6XA34	Rv0911	Conserved protein	1530	8.42591
O06139	cydB	Integral membrane cytochrome D ubiquinol oxidase CydB	1531	8.42521
I6WXF3	P425_00096	Membrane protein	1532	8.42495
O53467	Rv2021c	Transcriptional regulator	1533	8.42426
I6X1L2	P425_01613	Fumarate reductase FrdB	1534	8.42351
I6YAV2	P425_01598	L-asparaginase AnsA	1535	8.42318
O07254	Rv0330c	Uncharacterized protein	1536	8.42298
I6YAW6	P425_01612	Fumarate reductase FrdA	1537	8.42267
P71969	Rv2672	Possible secreted protease	1538	8.42246
I6X961	Rv0461	Probable transmembrane protein	1539	8.42225
I6X5H8	P425_02954	Uncharacterized protein	1540	8.42075
I6XBF3	ribBA	Riboflavin biosynthesis protein RibBA	1541	8.41908
I6XBK0	P425_01528	Enoyl-CoA hydratase EchA12	1542	8.41835
I6WXD3	P425_00076	Glutamine-transport ABC transporter transmembrane protein	1543	8.41825
I6X5I7	cysG	Possible multifunctional enzyme siroheme synthase CysG: uroporphyrin-III C-methyltransferase (Urogen III methylase) (SUMT) (Uroporphyrinogen III methylase) (UROM) + precorrin-2 oxidase + ferrochelatase	1544	8.41769
I6XVF1	P425_00510	Uncharacterized protein	1545	8.41732
I6X256	cmk	Cytidylate kinase	1546	8.41689
I6YC68	P425_02076	Universal stress protein	1547	8.41677
P72045	Rv3779	Decaprenol GalNH2-dependent GalNH2 transferase	1548	8.41644
O06404	Rv0538	Membrane protein	1549	8.41607
I6XWB3	apeB	Probable M18 family aminopeptidase 2	1550	8.41454
I6Y409	mtnP	S-methyl-5-thioadenosine phosphorylase	1551	8.41405
I6XZQ7	P425_02144	Precorrin-4 C(11)-methyltransferase CobM	1552	8.414
I6XZV8	P425_02193	RNA methyltransferase	1553	8.41318
O69698	P425_03882	ATP-dependent DNA ligase LigC	1554	8.41202
O53352	Rv3259	Uncharacterized protein	1555	8.41159
I6XHK1	P425_03708	Arylamine N-acetyltransferase Nat	1556	8.41147
I6Y402	P425_00544	Phosphoglycerate mutase	1557	8.4113
I6X6V6	P425_03415	N5-carboxyaminoimidazole ribonucleotide mutase	1558	8.41007
I6Y3R0	P425_00435	Phosphomethylpyrimidine kinase ThiD	1559	8.40981
O06149	Rv1632c	Uncharacterized protein	1560	8.40902
O07809	Rv3814c	1-acylglycerol-3-phosphate O-acyltransferase	1561	8.40734
L7N6B0	lpqI	Lipoprotein LpqI	1562	8.40625
I6X8B1	P425_00018	Penicillin-binding protein PbpA	1563	8.40608
I6XI97	P425_03976	N-acetylmuramic acid hydroxylase	1564	8.40535
P71830	Rv0775	Uncharacterized protein	1565	8.40514
P96374	Rv1026	Conserved protein	1566	8.40461
Q6MWW2	Rv3538	Oxidoreductase	1567	8.40453
I6Y0I3	P425_02427	Serine acetyltransferase	1568	8.4037
I6Y4D2	Rv3717	N-acetylmuramoyl-L-alanine amidase	1569	8.40314
P71627;I6X5G8	Rv2825c	Uncharacterized protein	1570	8.40267
O05883	Rv3238c	Integral membrane protein	1571	8.40266
O07241	Rv0314c	Membrane protein	1572	8.40262
I6YFR8	upp	Uracil phosphoribosyltransferase	1573	8.4025
I6Y9P2	P425_02676	Alanine and leucine rich protein	1574	8.40138
I6YF16	Rv3046c	Conserved protein	1575	8.40087
I6X209	nadK	NAD kinase	1576	8.39714
I6YBZ5	vapC	Ribonuclease VapC	1577	8.39611
I6X8L5	P425_00142	Cytochrome P450 138 Cyp138	1578	8.39519
P95150	Rv1865c	Oxidoreductase	1579	8.39501
O53639	oxcA	Oxalyl-CoA decarboxylase OxcA	1580	8.39492
P95160	ndh	NADH dehydrogenase Ndh	1581	8.39408
I6XFP6	P425_03047	Uncharacterized protein	1582	8.39405
I6Y5D5	P425_01045	Protein O-mannosyltransferase	1583	8.393
I6Y346	P425_00230	Diacylglycerol acyltransferase	1584	8.39252
O06243	Rv2132	Uncharacterized protein	1585	8.39229
P71968	ribD	Bifunctional enzyme riboflavin biosynthesis protein RibD	1586	8.39219
O06831	fadD12	Long-chain-fatty-acid-CoA ligase FadD12	1587	8.39182
O06552	Rv1154c	Uncharacterized protein	1588	8.39164
O05854	Rv3212	Alanine and valine rich protein	1589	8.39071
I6YCF0	Rv3559c	3-oxoacyl-[acyl-carrier protein] reductase	1590	8.3891
P96845	fadE32	Acyl-CoA dehydrogenase FadE32	1591	8.38867
I6XB50	P425_01328	Periplasmic oligopeptide-binding lipoprotein OppA	1592	8.38783
I6XXM4	P425_01337	Uncharacterized protein	1593	8.38767
I6X630	Rv3032A	Conserved protein	1594	8.38407
I6XFX5	gatC	Aspartyl/glutamyl-tRNA(Asn/Gln) amidotransferase subunit C	1595	8.38403
I6X2C3	P425_01861	ESX-5 secretion system protein EccE5	1596	8.38365
P95103	Rv3055	Possible transcriptional regulatory protein (Probably TetR-family)	1597	8.3832
O53650	Rv0199	Membrane protein	1598	8.38212
I6Y370	vapC	Ribonuclease VapC	1599	8.382
I6Y8Y0	far	Fatty-acid-CoA racemase Far	1600	8.3818
I6XZH1	P425_02059	Transcriptional regulator	1601	8.38148
I6YD47	P425_03984	Fatty-acid-AMP ligase FadD23	1602	8.38124
O53651	Rv0200	Possible conserved transmembrane protein	1603	8.38025
I6WZD9	Rv0765c	Oxidoreductase	1604	8.37863
O05453	esxD	ESAT-6 like protein EsxD	1605	8.37674
P95287	Rv1927	Uncharacterized protein	1606	8.3765
Q6MWX6	echA18.1	Enoyl-CoA hydratase EchA18.1	1607	8.37563
I6X7W8	Rv3618	Monooxygenase	1608	8.37429
I6X9Y0	P425_00884	Nitrate/nitrite response transcriptional regulator NarL	1609	8.37407
O53605	Rv0060	Uncharacterized protein	1610	8.37273
I6Y638	P425_01311	Amidase AmiB2	1611	8.37038
I6X8C4	P425_03948	Decaprenylphosphoryl-beta-D-ribose 2-oxidase	1612	8.37001
I6YER4	P425_03053	Phenolpthiocerol synthesis type-I polyketide synthase PpsB	1613	8.36981
P71965	Rv2668	Exported alanine and valine rich protein	1614	8.36912
I6Y4H4	pat	Putative phenylalanine aminotransferase	1615	8.36864
I6YC56	P425_02061	mRNA interferase	1616	8.36778
P96810	Rv0133	GCN5-related N-acetyltransferase	1617	8.36719
I6XER9	Rv2617c	Probable transmembrane protein	1618	8.36676
P96886	accE5	Acetyl-/propionyl-coenzyme A carboxylase AccE5	1619	8.36672
I6Y3C2	P425_03517	HAD hydrolase, family IA	1620	8.36635
I6X328	rpsR	30S ribosomal protein S18	1621	8.3647
O86314	Rv1231c	Membrane protein	1622	8.36367
O07411	fadD5	Fatty-acid-CoA ligase FadD5	1623	8.36195
I6Y095	P425_02317	Uncharacterized protein	1624	8.3618
I6Y7N1	ureA	Urease subunit gamma	1625	8.36131
O05855	rhlE	ATP-dependent RNA helicase RhlE	1626	8.36105
I6Y657	RVBD_1288	Mycolyltransferase II	1627	8.36071
I6XUB5	P425_00068	Antitoxin VapB1	1628	8.36044
I6XHI4	fadA5	Acetyl-CoA acetyltransferase FadA5	1629	8.35837
I6YDY0	P425_02744	Uncharacterized protein	1630	8.35826
I6X9J3	P425_00706	Membrane protein MmpS5	1631	8.35782
O53369	sd	Probable succinate dehydrogenase (Hydrophobic membrane anchor subunit) SdhD (Succinic dehydrogenase) (Fumarate reductase) (Fumarate dehydrogenase) (Fumaric hydrogenase)	1632	8.35673
L7N664	trxB1	Thioredoxin	1633	8.35603
I6Y8Y2	P425_02392	Uncharacterized protein	1634	8.35572
I6Y8D1	tatC	Sec-independent protein translocase protein TatC	1635	8.35478
P71925	Rv2423	Uncharacterized protein	1636	8.35334
O53978	Rv1977	Conserved protein	1637	8.35307
I6X022	P425_01059	Lipoprotein LpqT	1638	8.35238
I6WYT7	mce2D	MCE-family protein Mce2D	1639	8.35149
I6Y3X0	P425_03717	Transcriptional regulator KstR	1640	8.35141
I6XU65	P425_00012	Membrane protein	1641	8.35129
O07178	Rv0457c	Probable peptidase	1642	8.34953
I6YGX6	P425_03834	Anti-sigma factor antagonist	1643	8.34901
I6Y4U9	Rv0799c	Conserved protein	1644	8.34846
I6YDS0	P425_02684	Glycine rich membrane protein	1645	8.34694
P71810	Rv1382	Exported or membrane protein	1646	8.34604
I6YCH9	P425_03731	Carbonic anhydrase	1647	8.34114
I6Y003	rsmH	Ribosomal RNA small subunit methyltransferase H	1648	8.34031
I6XUF5	P425_00112	Uncharacterized protein	1649	8.33999
O07810	Rv3813c	Cof-like hydrolase	1650	8.33941
O07235	Rv0308	Integral membrane protein	1651	8.33937
I6XZJ0	P425_02079	ATPase	1652	8.33913
Q50584	Rv1523	Methyltransferase	1653	8.33784
O07728	Rv1904	Anti-sigma factor antagonist	1654	8.33746
O05443	Rv3902c	Uncharacterized protein	1655	8.33726
Q79FA4	cut5b	Cutinase Cut5b	1656	8.33702
O05310	Rv1209	Conserved protein	1657	8.33698
I6Y9E3	P425_02573	Globin Glb	1658	8.33618
O06238	Rv2137c	Uncharacterized protein	1659	8.33457
I6Y826	P425_02058	Uncharacterized protein	1660	8.33355
I6WZ21	P425_00698	Hydrolase	1661	8.33347
I6XVU2	P425_00659	Uncharacterized protein	1662	8.33292
I6XI52	P425_03918	Two-component system transcriptional regulator TcrX	1663	8.33171
I6Y8K3	Rv0737	Possible transcriptional regulatory protein	1664	8.33082
O53803	Rv0740	Uncharacterized protein	1665	8.32985
O53417	Rv1069c	Conserved protein	1666	8.32907
I6YGD8	ltp3	Lipid carrier protein or keto acyl-CoA thiolase Ltp3	1667	8.32736
O07719	Rv1914c	Uncharacterized protein	1668	8.32701
O06302	hspR	Heat shock protein transcriptional repressor HspR	1669	8.32654
O06132	Rv1615	Membrane protein	1670	8.32576
P96415	Rv0232	Probable transcriptional regulatory protein (Probably TetR/AcrR-family)	1671	8.32525
I6XVG1	P425_00520	UDP-glucose 4-epimerase GalE2	1672	8.32447
I6YAS2	thiL	Thiamine-monophosphate kinase	1673	8.32364
I6Y988	P425_01008	Copper-sensing transcriptional repressor CsoR	1674	8.32307
I6Y1H7	Rv2690c	Integral membrane protein	1675	8.32156
I6Y7N2	Rv0375c	Carbon-monoxide dehydrogenase medium subunit	1676	8.32147
I6Y6Z1	hisD	Histidinol dehydrogenase	1677	8.32131
I6X393	P425_02191	Lipoprotein LppK	1678	8.3195
O53612	Rv0067c	Possible transcriptional regulatory protein (Possibly TetR-family)	1679	8.31698
I6XVV3	P425_00672	Methoxy mycolic acid synthase 3 MmaA3	1680	8.31675
I6YC16	P425_03549	Antitoxin VapB47	1681	8.31624
I6Y6Z7	msrA	Peptide methionine sulfoxide reductase MsrA	1682	8.31612
L7N6A1	PE_PGRS38	PE-PGRS family protein PE_PGRS38	1683	8.31547
I6Y7T6	P425_01970	D-amino acid oxidase Aao	1684	8.31503
I6XYX4	P425_01810	Serine/threonine-protein kinase PknF	1685	8.31475
I6Y7G9	P425_00312	Antitoxin VapB2	1686	8.31469
I6Y9E0	mfd	Transcription-repair-coupling factor	1687	8.31454
I6Y9R6	ruvB	Holliday junction ATP-dependent DNA helicase RuvB	1688	8.31418
I6XGJ1	Rv3190A	Conserved protein	1689	8.31391
I6Y4I8	P425_03950	Arabinofuranosyltransferase AftA	1690	8.31338
I6X5F4	P425_02583	Transposase	1691	8.31252
I6X4H0	P425_02607	Succinyl-CoA:3-ketoacid-CoA transferase beta subunit ScoB	1692	8.31203
I6Y9P3	zwf	Glucose-6-phosphate 1-dehydrogenase	1693	8.3118
O06376	Rv3631	Possible transferase (Possibly glycosyltransferase)	1694	8.31169
O33252	Rv2117	Uncharacterized protein	1695	8.31082
O05306	Rv1205	Uncharacterized protein	1696	8.31044
I6Y7M1	vapC	Ribonuclease VapC	1697	8.30916
O06619	Rv1571	Conserved protein	1698	8.30801
I6YB57	P425_01701	Lysyl-tRNA synthetase 2 LysX	1699	8.30612
I6XB58	P425_01338	Uncharacterized protein	1700	8.3061
O53676	cobU	Adenosylcobinamide kinase/adenosylcobinamide-phosphate guanylyltransferase CobU	1701	8.3061
P95289	Rv1924c	Uncharacterized protein	1702	8.30548
I6YA99	P425_01387	Hydrolase	1703	8.30542
I6XXW7	P425_01475	Lectin	1704	8.30458
I6YDT0	P425_02694	Peptide/nickel transporter substrate-binding protein	1705	8.30384
P71785	Rv1506c	Uncharacterized protein	1706	8.30346
I6XUA2	P425_00053	Bifunctional penicillin-binding protein 1A/1B PonA1	1707	8.30194
I6Y4A5	Rv0634c	Hydroxyacylglutathione hydrolase	1708	8.30105
P96273	xthA	Exodeoxyribonuclease III protein XthA	1709	8.30031
I6XXP6	P425_01370	Bifunctional regulatory protein and DNA repair enzyme AlkA	1710	8.29966
O50434	Rv1178	Probable aminotransferase	1711	8.29942
I6Y3V5	fadE30	Acyl-CoA dehydrogenase FadE30	1712	8.29935
I6XBN5	P425_01569	Uncharacterized protein	1713	8.29927
I6Y3F2	vapC	Ribonuclease VapC	1714	8.29912
O50444	Rv1188	Probable proline dehydrogenase	1715	8.29826
O33189	Rv1687c	ABC transporter ATP-binding protein	1716	8.29724
O53444	Rv1096	Glycosyl hydrolase	1717	8.29656
I6Y9J6	acpS	Holo-[acyl-carrier-protein] synthase	1718	8.29603
O06145	Rv1628c	Conserved protein	1719	8.29585
O06820	Rv1439c	Uncharacterized protein	1720	8.29453
I6X367	P425_02167	ATP dependent DNA helicase HelY	1721	8.29296
I6XW42	P425_00766	RNA polymerase sigma factor	1722	8.29265
I6WXQ1	P425_00214	Membrane protein	1723	8.29263
I6Y7X6	P425_00497	Uncharacterized protein	1724	8.2901
O53409	Rv1061	Conserved protein	1725	8.28943
L7N673	Rv1638A	Uncharacterized protein	1726	8.2889
I6X7P2	Rv3572	Uncharacterized protein	1727	8.28805
I6X535	hemE	Uroporphyrinogen decarboxylase	1728	8.28791
Q93IG6	Rv3365c	Conserved protein	1729	8.28724
I6XHI0	Rv3541c	Conserved protein	1730	8.28594
I6XH47	P425_03551	Cholesterol oxidase ChoD (Cholesterol-O2 oxidoreductase)	1731	8.28558
I6YGH7	fadE31	Acyl-CoA dehydrogenase FadE31	1732	8.28529
O06550	Rv1152	Probable transcriptional regulatory protein	1733	8.28466
I6X1Y2	P425_01727	Cytochrome P450 139 Cyp139	1734	8.28459
P71668	lipI	Lipase LipH	1735	8.28398
I6X4J5	vapC	Ribonuclease VapC	1736	8.28133
O06827	Rv1431	Conserved membrane protein	1737	8.27898
I6YBW8	P425_01963	Uncharacterized protein	1738	8.27807
O06422	Rv0556	Probable conserved transmembrane protein	1739	8.27761
I6YCC8	P425_03676	4-hydroxy-2-oxovalerate aldolase	1740	8.27701
I6XBW5	hisB	Imidazoleglycerol-phosphate dehydratase	1741	8.2769
I6Y4R5	P425_04038	ESX-1 secretion-associated protein EspK	1742	8.27648
O05458	mycP2	Probable alanine and proline rich membrane-anchored mycosin MycP2 (Serine protease) (Subtilisin-like protease) (Subtilase-like) (Mycosin-2)	1743	8.27612
O33336	pptT	Phosphopantetheinyl transferase PptT	1744	8.27547
I6YG83	Rv3472	Conserved protein	1745	8.2746
L7N6B3	adhE1	Probable zinc-type alcohol dehydrogenase (E subunit) AdhE1	1746	8.27434
I6XE45	P425_02450	PPE family protein PPE40	1747	8.27328
I6Y0H6	P425_02417	Cobalt/nickel transporter ATP-binding protein	1748	8.27272
P71568	Rv0941c	Anti-anti-sigma factor	1749	8.27235
I6XCW6	P425_02007	Toxin MazF5	1750	8.27193
P72007	fadD1	Fatty-acid-CoA ligase FadD1	1751	8.27182
I6X6U4	cofD	2-phospho-L-lactate transferase	1752	8.27168
I6Y4N4	P425_04000	Glycerophosphoryl diester phosphodiesterase GlpQ1	1753	8.2714
I6Y8A3	P425_02138	Precorrin-8X methylmutase CobH	1754	8.27124
I6YAA3	murI	Glutamate racemase	1755	8.26993
I6X1F6	P425_01560	Uncharacterized protein	1756	8.26818
I6YB09	P425_01651	Triacylglycerol lipase	1757	8.2679
I6Y839	menC	o-succinylbenzoate synthase	1758	8.26788
I6X1M8	bioA	Adenosylmethionine-8-amino-7-oxononanoate aminotransferase	1759	8.26757
I6XB91	P425_01386	Transcriptional regulator	1760	8.266
I6XWU3	glmU	Bifunctional protein GlmU	1761	8.26564
O53380	dacB1	Penicillin-binding protein DacB1	1762	8.26321
O50443	rocA	Probable pyrroline-5-carboxylate dehydrogenase RocA	1763	8.2625
I6WZ83	Rv0743c	Uncharacterized protein	1764	8.261
I6XV84	thiC	Phosphomethylpyrimidine synthase	1765	8.26091
I6X2V2	P425_02048	Ribonucleoside-diphosphate reductase subunit beta	1766	8.26081
P96816	Rv0139	Oxidoreductase	1767	8.26074
O69658	Rv3690	Membrane protein	1768	8.26062
I6X3W7	P425_02410	Universal stress protein	1769	8.25926
I6Y849	htpX	Protease HtpX homolog	1770	8.2577
I6YC91	Rv3489	Uncharacterized protein	1771	8.25665
I6WZY6	P425_01024	Two-component system sensor histidine kinase MprB	1772	8.25561
I6Y0S2	clpX	ATP-dependent Clp protease ATP-binding subunit ClpX	1773	8.25399
I6XFJ2	vapC	Ribonuclease VapC	1774	8.25348
P95266	Rv1948c	Uncharacterized protein	1775	8.25295
I6Y355	P425_03447	Purine nucleoside phosphorylase	1776	8.25242
I6WX86	P425_00026	Transcriptional regulator	1777	8.25181
P96857	Rv3575c	Transcriptional regulator	1778	8.25118
I6X0S2	P425_01295	Antitoxin RelB	1779	8.25057
I6Y469	Rv3647c	Uncharacterized protein	1780	8.24905
O53503	Rv2169c	Probable conserved transmembrane protein	1781	8.24856
I6YBH3	P425_03338	Uncharacterized protein	1782	8.24834
I6X0X6	murA	UDP-N-acetylglucosamine 1-carboxyvinyltransferase	1783	8.2461
I6X8R7	trmB	tRNA (guanine-N(7)-)-methyltransferase	1784	8.24549
I6YEX6	P425_03130	Acetolactate synthase	1785	8.24527
I6XF56	dapF	Diaminopimelate epimerase	1786	8.24522
I6X9E2	lpqO	Lipoprotein LpqO	1787	8.24294
I6XFF7	Rv2840c	Uncharacterized protein	1788	8.24227
I6X175	P425_01478	Putative gluconeogenesis factor	1789	8.24194
I6Y2D2	P425_03167	Enoyl-CoA hydratase EchA17	1790	8.2402
I6Y4I2	P425_03940	UDP-galactofuranosyl transferase GlfT1	1791	8.2402
P71750	ggtB	Gamma-glutamyltranspeptidase GgtB	1792	8.23907
I6YA67	P425_02880	Dihydrofolate reductase	1793	8.23855
I6Y645	P425_01321	ABC transporter membrane protein	1794	8.23661
I6YB59	smpB	SsrA-binding protein	1795	8.23611
I6Y7K8	P425_01887	Uncharacterized protein	1796	8.23571
I6X3J8	P425_02265	Mannosyltransferase PimB	1797	8.23558
I6Y159	ruvA	Holliday junction ATP-dependent DNA helicase RuvA	1798	8.23553
I6YDV0	pdxT	Glutamine amidotransferase subunit PdxT	1799	8.2348
I6XUE1	P425_00097	Bifunctional MTA/SAH nucleosidase Mtn	1800	8.23459
I6YBP0	P425_01880	Transcriptional regulator	1801	8.23284
P96847	aspB	Aspartate aminotransferase AspB	1802	8.23282
I6WYP3	vapC	Ribonuclease VapC	1803	8.2306
O53577	fadE35	Acyl-CoA dehydrogenase FadE35	1804	8.2303
I6X9F1	P425_00640	Antitoxin VapB29	1805	8.22722
I6Y7B0	der	GTPase Der	1806	8.22704
I6YBJ3	P425_03357	Two-component system sensor histidine kinase OS	1807	8.22642
I6X5C9	ribF	Bifunctional FAD synthetase/riboflavin biosynthesis protein RibF	1808	8.22619
O05318	Rv1217c	Antibiotic transporter permease	1809	8.22425
O53901	pks5	Polyketide synthase Pks5	1810	8.2235
I6XZ19	P425_01873	PPE family protein PPE33	1811	8.22253
I6X5U4	Rv2954c	Uncharacterized protein	1812	8.22235
P71740	lppR	Lipoprotein LppR	1813	8.22147
Q79FW0	Rv0812	Amino acid aminotransferase	1814	8.22042
I6YDK3	P425_02601	Branched-chain keto acid dehydrogenase E1 component alpha subunit BkdA OS	1815	8.21906
P96877	Rv3272	Uncharacterized protein	1816	8.21861
I6XI03	P425_03848	Uncharacterized protein	1817	8.21859
P96261	thiO	Glycine oxidase ThiO	1818	8.21769
I6XDF9	P425_02218	Toxin ParE2	1819	8.21764
I6Y4P6	P425_04013	Transcriptional repressor EthR	1820	8.21556
I6Y2Q7	Rv3136A	Conserved protein	1821	8.21532
O53623	Rv0078	Probable transcriptional regulatory protein	1822	8.21508
I6X7F9	Rv3488	Uncharacterized protein	1823	8.21389
O53873	ercc3	DNA helicase Ercc3	1824	8.21248
O86348	Rv1190	Uncharacterized protein	1825	8.21203
I6YCK5	murC	UDP-N-acetylmuramate--L-alanine ligase	1826	8.21043
I6XDY8	P425_02374	Lipoprotein LppO	1827	8.21021
I6X914	P425_00377	Membrane-associated protein	1828	8.20978
I6XHX8	Rv3672c	Uncharacterized protein	1829	8.20935
P71738	Rv2405	Conserved protein	1830	8.20927
I6Y6A1	P425_01389	Sulfur carrier protein Cys	1831	8.20866
O05876	Rv3231c	Conserved protein	1832	8.20852
O50464	Rv1249c	Membrane protein	1833	8.20769
O53520	Rv2186c	Uncharacterized protein	1834	8.20739
I6Y193	P425_02737	Hypoxic response protein 1 Hrp1	1835	8.20693
P71704	Rv0047c	Conserved protein	1836	8.20401
P72005	Rv1748	Uncharacterized protein	1837	8.20377
I6X440	cysH	Phosphoadenosine phosphosulfate reductase	1838	8.2023
I6Y030	P425_02252	Regulatory protein	1839	8.2011
O06137	cydC	Probable component linked with the assembly of cytochrome transport transmembrane ATP-binding protein ABC transporter CydC	1840	8.2009
O50423	Rv1167c	Probable transcriptional regulatory protein	1841	8.2009
I6X1J7	lspA	Lipoprotein signal peptidase	1842	8.1997
I6YDM8	P425_02633	Antitoxin VapB17	1843	8.19813
I6Y1N1	thyA	Thymidylate synthase	1844	8.19596
P95223	oplA	5-oxoprolinase OplA	1845	8.19579
I6YBL1	P425_01845	4-alpha-glucanotransferase	1846	8.19435
I6XY22	hemH	Ferrochelatase	1847	8.19418
I6XBA7	P425_01407	Uncharacterized protein	1848	8.19343
I6YAM7	P425_03055	Phenolpthiocerol synthesis type-I polyketide synthase PpsD	1849	8.19343
I6XDV8	P425_02334	Diacylglycerol kinase	1850	8.19324
I6WZK7	Rv0846c	Oxidoreductase	1851	8.19223
I6XFA6	lppU	Lipoprotein LppU	1852	8.19047
I6Y929	P425_00948	Metal cation transporter P-type ATPase CtpE	1853	8.19039
I6Y913	P425_00933	S-adenosylmethionine-dependent methyltransferase	1854	8.19036
I6XZP2	rpmG	50S ribosomal protein L33	1855	8.18949
P71662	Rv1393c	Cyclohexanone monooxygenase	1856	8.18862
O05773	Rv3094c	Uncharacterized protein	1857	8.18831
I6YBS7	P425_03455	Thymidine phosphorylase DeoA	1858	8.18679
I6XHZ8	glpK	Glycerol kinase	1859	8.18656
O53652	Rv0201c	Conserved protein	1860	8.1848
O05436	Rv3909	Conserved protein	1861	8.18466
I6Y267	cofC	2-phospho-L-lactate guanylyltransferase	1862	8.18435
I6Y150	P425_02692	GTP pyrophosphokinase RelA	1863	8.1839
I6XVM6	P425_00592	Uncharacterized protein	1864	8.18338
I6XI71	P425_03946	Uncharacterized protein	1865	8.18287
I6XIK3	rsmG	Ribosomal RNA small subunit methyltransferase G	1866	8.18287
I6WX99	P425_00041	UPF0301 protein P425_00041/RVBD_0038	1867	8.18227
I6X8M5	P425_00152	S-adenosylmethionine-dependent methyltransferase	1868	8.18224
O07237	Rv0310c	Conserved protein	1869	8.18024
L7N656	PE20	PE family protein PE20	1870	8.17955
O50431	fadH	NADPH dependent 2,4-dienoyl-CoA reductase FadH	1871	8.17895
I6XCT1	dtd	D-aminoacyl-tRNA deacylase	1872	8.17854
O33255	Rv2120c	Integral membrane protein	1873	8.17832
O53448	Rv1100	Conserved protein	1874	8.1782
O07172	Rv0122	Uncharacterized protein	1875	8.17808
I6YDT9	P425_02704	Antitoxin VapB40	1876	8.17745
I6YA00	msrB	Peptide methionine sulfoxide reductase MsrB	1877	8.17713
O33260	Rv2125	Uncharacterized protein	1878	8.17707
P96214	Rv3863	Alanine rich protein	1879	8.17661
I6XXP4	P425_01362	Secreted protein	1880	8.1754
O53504	Rv2170	GCN5-related N-acetyltransferase	1881	8.17534
I6XI88	P425_03966	UDP-galactofuranosyl transferase GlfT2	1882	8.17202
I6XW72;I6Y7E6	vapC	Ribonuclease VapC	1883	8.17088
I6X8E7	P425_03978	Acyltransferase PapA2	1884	8.1697
I6Y4W8	P425_00859	tRNA-dihydrouridine synthase	1885	8.16811
I6XGX7	P425_03479	Isocitrate dehydrogenase [NADP]	1886	8.1672
O33206	Rv1707	Probable conserved transmembrane protein	1887	8.16655
O33193	Rv1691	Uncharacterized protein	1888	8.16581
I6XE42	P425_02444	Phospholipase C1 PlcA	1889	8.16545
I6Y978	rnz	Ribonuclease Z	1890	8.16486
I6Y2S4	P425_03288	NADH dehydrogenase subunit L NuoL	1891	8.16256
O53466	Rv2020c	Uncharacterized protein	1892	8.16256
I6YC60	P425_02066	Uncharacterized protein	1893	8.1623
I6YFK4	P425_03370	Oxidoreductase	1894	8.16062
I6X1M4	P425_01623	Maltooligosyltrehalose synthase TreY	1895	8.15957
I6X3B8	pyrD	Dihydroorotate dehydrogenase (quinone)	1896	8.15954
I6YAS6	P425_01574	Uncharacterized protein	1897	8.15948
I6XZ43	P425_01903	Antitoxin VapB13	1898	8.15915
O33282	Rv2739c	Alanine rich transferase	1899	8.15794
O05866	ku	Non-homologous end joining protein Ku	1900	8.15776
I6YB40	P425_03211	Virulence-regulating transcriptional regulator VirS	1901	8.15773
I6Y178	P425_02722	PI synthase PgsA1	1902	8.15761
O05572	grcC2	Polyprenyl-diphosphate synthase GrcC2	1903	8.15734
O06560	narH	Probable respiratory nitrate reductase (Beta chain) NarH	1904	8.15579
I6YAI0	P425_03001	Phosphatidate cytidylyltransferase	1905	8.15576
I6YE74	P425_02833	UPF0678 fatty acid-binding protein-like protein RVBD_2717c	1906	8.15558
I6XBZ1	P425_01691	Dephospho-CoA kinase CoaE	1907	8.155
P72050	Rv3784	Possible dTDP-glucose 4,6-dehydratase	1908	8.15461
I6Y3J1	P425_00350	Aspartate aminotransferase AspC	1909	8.15406
I6XXU4	gmk	Guanylate kinase	1910	8.15342
L7N696	P425_03359	Anti-sigma factor RshA	1911	8.15165
O53385	Rv3335c	Integral membrane protein	1912	8.15137
I6WYU2	Rv0597c	ATPase	1913	8.15011
Q6MX15	Rv3077	Hydrolase	1914	8.14869
I6X0W7	P425_01355	ATP synthase C chain AtpE	1915	8.14743
O07732	lipJ	Lignin peroxidase LipJ	1916	8.14706
O07408	Rv0163	Acyl-CoA thioester hydrolase	1917	8.14693
P96274	Rv0428c	GCN5-related N-acetyltransferase	1918	8.14622
O07252	Rv0328	Possible transcriptional regulatory protein (Possibly TetR/AcrR-family)	1919	8.14613
P71805	Rv1377c	Putative transferase	1920	8.14579
O06800	Rv1767	Alkyl hydroperoxide reductase AhpD	1921	8.14566
O06799	Rv1766	Conserved protein	1922	8.14557
O06309	P425_00372	Integral membrane protein	1923	8.14554
I6X806	P425_03805	HAD hydrolase, family IB	1924	8.14429
I6XFQ0	RVBD_2931	Phenolpthiocerol synthesis type-I polyketide synthase PpsA	1925	8.14358
I6Y9D0	rsmA	Ribosomal RNA small subunit methyltransferase A	1926	8.14233
I6XZ51	ureB	Urease subunit beta	1927	8.14057
I6XDP8	P425_02258	Alpha-1,2-mannosyltransferase	1928	8.139
I6Y897	Rv0613c	Uncharacterized protein	1929	8.13884
O53915	Rv1667c	ABC macrolide transporter ATP-binding protein	1930	8.13742
O08446	Rv0324	Sulfurtransferase	1931	8.13713
I6X417	P425_02462	PhoH family protein PhoH1	1932	8.13491
I6YCQ7	Rv3675	Membrane protein	1933	8.13465
I6Y335	P425_03422	Maf-like protein RVBD_3282	1934	8.1344
P96267	Rv0421c	Uncharacterized protein	1935	8.13351
I6X3N7	P425_02315	Transmembrane protein	1936	8.13344
O07741	Rv1891	Conserved protein	1937	8.13178
O50402	echA18	Enoyl-CoA hydratase EchA18	1938	8.13171
I6Y524	P425_00927	Protein PhnB	1939	8.13094
P95233	Rv2337c	Uncharacterized protein	1940	8.13085
I6Y938	era	GTPase Era	1941	8.12908
I6XYA5	bioD	ATP-dependent dethiobiotin synthetase BioD	1942	8.12859
I6YBI0	P425_01802	Uncharacterized protein	1943	8.12736
P71795	Rv1516c	Probable sugar transferase	1944	8.12701
I6X8Z7	pcp	Pyrrolidone-carboxylate peptidase	1945	8.12529
I6XCN3	ureC	Urease subunit alpha	1946	8.12431
O53744	Rv0459	Uncharacterized protein	1947	8.12401
I6YCT7	P425_02284	Transmembrane protein	1948	8.12199
I6YCP0	Rv3651	Uncharacterized protein	1949	8.12107
O53432	Rv1084	Conserved protein	1950	8.12077
P96399	lipW	Esterase LipW	1951	8.11793
O53561	echA19	Enoyl-CoA hydratase EchA19	1952	8.11747
I6Y8F9	hisE	Phosphoribosyl-ATP pyrophosphatase	1953	8.11691
I6YGT7	Rv3632	Membrane protein	1954	8.11554
O33229	fadE20	Acyl-CoA dehydrogenase FadE20	1955	8.11444
I6XBG0	P425_01481	Diacylglycerol acyltransferase	1956	8.11361
I6Y6A9	P425_01399	Fatty acyl-AMP ligase MbtM	1957	8.11351
I6Y8I5	Rv0712	Conserved protein	1958	8.1124
I6Y6S9	P425_01590	Alcohol dehydrogenase Adh	1959	8.1113
O53680	Rv0274	Conserved protein	1960	8.11069
I6Y9T5	P425_02721	Phosphatidylinositol mannoside acyltransferase	1961	8.10718
I6Y1X4	P425_02991	Antitoxin VapB43	1962	8.1069
O08343	tatD	Deoxyribonuclease TatD	1963	8.1067
I6Y3S4	P425_03668	3-ketosteroid-9-alpha-hydroxylase oxygenase component KshA	1964	8.1065
I6Y6V9	P425_01624	Maltooligosyltrehalose synthase TreX	1965	8.10575
P96901	lhr	ATP-dependent helicase Lhr	1966	8.1052
I6XHD1	Rv3491	Uncharacterized protein	1967	8.10346
I6Y224	P425_03051	Fatty-acid-AMP ligase FadD26	1968	8.10271
I6X7Z3	Rv3645	Adenylate cyclase	1969	8.10199
P96235	Rv3843c	Probable conserved transmembrane protein	1970	8.10168
L7N670;I6YDP5	galE3	Probable UDP-glucose 4-epimerase GalE3 (Galactowaldenase) (UDP-galactose 4-epimerase) (Uridine diphosphate galactose 4-epimerase) (Uridine diphospho-galactose 4-epimerase)	1971	8.09944
O06541	echA11	Enoyl-CoA hydratase EchA11	1972	8.09944
P96271	ctpH	HAD ATPase, P-type, family IC CtpH	1973	8.09764
P71834	ptrBb	Probable protease II PtrBb [second part] (Oligopeptidase B)	1974	8.09625
O06392	Rv0526	Possible thioredoxin protein (Thiol-disulfide interchange protein)	1975	8.09573
I6Y3U2	P425_03687	Cytochrome P450 125 Cyp125	1976	8.09492
I6YGX2	ponA2	Bifunctional membrane-associated penicillin-binding protein 1A/1B PonA2	1977	8.0943
I6YAH0	dxr	1-deoxy-D-xylulose 5-phosphate reductoisomerase	1978	8.09262
I6XA72	P425_00993	Oxidoreductase	1979	8.09135
I6YCF5	fadE33	Acyl-CoA dehydrogenase FadE33	1980	8.09072
I6YEG6	P425_02938	CRISPR type III-a/mtube-associated protein csm2	1981	8.09005
O07426	P425_00189	RNA polymerase sigma factor	1982	8.08923
O33230	hflX	GTPase HflX	1983	8.08877
I6Y3D2	P425_03526	Antitoxin VapB46	1984	8.08863
I6Y8B0	vapC	Ribonuclease VapC	1985	8.08863
I6Y8X4	P425_00885	NarL family two-component system sensor histidine kinase	1986	8.08418
I6YB02	P425_03176	Ribonucleoside-diphosphate reductase subunit beta	1987	8.08411
O06237	lppL	Lipoprotein LppL	1988	8.08365
I6X5L0	P425_02989	Metalloprotease RseP	1989	8.08357
O07808	Rv3815c	1-acylglycerol-3-phosphate O-acyltransferase	1990	8.08343
O08377	Rv1534	Probable transcriptional regulator	1991	8.08329
O53378	P425_03468	Alternative RNA polymerase sigma factor SigJ	1992	8.08329
O69724	proV	Osmoprotectant transport ABC transporter ATP-binding protein ProV	1993	8.08325
I6XFG7	P425_02967	Magnesium chelatase	1994	8.08314
I6X2M6	P425_01974	Ferric uptake regulation protein FurA	1995	8.08088
I6XE99	P425_02517	Glucosyl-3-phosphoglycerate phosphatase GpgP	1996	8.08073
O69661	Rv3693	Membrane protein	1997	8.08045
I6YBI4	P425_01807	Transmembrane serine/threonine-protein kinase E PknE	1998	8.07791
[truncated: 868 more rows]
