# Supplementary material for: Comparative Proteomic Analysis of Mycobacterium tuberculosis Lineage 7 and Lineage 4 Strains Reveals Differentially Abundant Proteins Linked to Slow Growth and Virulence
Source: Front Microbiol. 2017 May 9;8:795. doi: 10.3389/fmicb.2017.00795 (PMC5423352; doi:10.3389/fmicb.2017.00795)
Supplement: Supplementary file 4 [file DataSheet4.xlsx]

## Sheet: Sheet1
Supplemental file 4: Pearson correlation coefficient value of biological replicates of lineage 7 (L728-L735) and lineage 4 (H37Rv)
Name	L728_R1	L728_R2	L728_R3	L735_R1	L735_R2	L735_R3	H37Rv_R1	H37Rv_R2	H37Rv_R3
L728_R1	NaN	0.895641	0.939108	0.764932	0.804999	0.800114	0.828253	0.754869	0.777933
L728_R2	0.895641	NaN	0.873916	0.798971	0.880637	0.807342	0.741538	0.799601	0.722952
L728_R3	0.939108	0.873916	NaN	0.730741	0.782196	0.769554	0.783817	0.725885	0.786187
L735_R1	0.764932	0.798971	0.730741	NaN	0.891012	0.832856	0.713781	0.733991	0.696603
L735_R2	0.804999	0.880637	0.782196	0.891012	NaN	0.869453	0.748431	0.810703	0.728897
L735_R3	0.800114	0.807342	0.769554	0.832856	0.869453	NaN	0.742556	0.752597	0.721761
H37Rv_R1	0.828253	0.741538	0.783817	0.713781	0.748431	0.742556	NaN	0.895844	0.936164
H37Rv_R2	0.754869	0.799601	0.725885	0.733991	0.810703	0.752597	0.895844	NaN	0.885153
H37Rv_R3	0.777933	0.722952	0.786187	0.696603	0.728897	0.721761	0.936164	0.885153	NaN
