# Supplementary material for: Comparative Proteomic Analysis of Mycobacterium tuberculosis Lineage 7 and Lineage 4 Strains Reveals Differentially Abundant Proteins Linked to Slow Growth and Virulence
Source: Front Microbiol. 2017 May 9;8:795. doi: 10.3389/fmicb.2017.00795 (PMC5423352; doi:10.3389/fmicb.2017.00795)
Supplement: Supplementary file 5 [file DataSheet5.xlsx]

## Sheet: Sheet1
Supplemental file 5: List of differential abundant proteins (n=125) in lineage 7 versus lineage 4					Normalized log 2 transformed Label Free Quantification (LFQ) intensities of biological replicates
Rv number	Gene symbol	UniProt IDs	Majority protein IDs	Protein Name	L728_R1	L728_R2	L728_R3	L735_R1	L735_R2	L735_R3	H37Rv_R1	H37Rv_R2	H37Rv_R3	Mol. weight [kDa]	negative log t-test p-value	t-test Difference	Test statistic	Fold change
Rv1883c	Rv1883c	O07748	O07748	Uncharacterized protein	27.6771	29.4696	28.1168	29.8397	29.6765	29.9712	22.8828	24.7939	22.1731	17.281	3.87145	5.84184	2.10417	57.3547
Rv2933	ppsC	I6X5S4	I6X5S4	Phenolpthiocerol synthesis type-I polyketide synthase PpsC	29.1577	28.7203	29.252	29.576	30.8931	29.7717	24.3043	25.5681	23.2515	230.62	4.14095	5.18714	1.9758	36.4321
Rv3323c	moaX	Q6MWY3	Q6MWY3	MoaD-MoaE fusion protein MoaX	27.8266	28.5015	27.5937	27.4843	25.714	24.4349	22.5552	21.4932	21.177	24.05	3.00951	5.18404	1.75433	36.3539
Rv2823c	Rv2823c	I6X5G4	I6X5G4	CRISPR-associated protein cas10/csm1, subtype III-a/mtube	29.6922	29.5873	29.3478	26.2442	26.6707	26.9247	23.5378	23.9568	21.4231	90.746	2.63165	5.10526	1.64827	34.422
Rv1915	aceAa	O07718	O07718	Isocitrate lyase AceAa	31.0144	29.8121	30.5402	28.861	28.9624	30.1984	25.4738	23.3657	26.1901	40.489	3.45933	4.8882	1.77315	29.6138
Rv1242	vapC33	I6X0R7	I6X0R7	Ribonuclease VapC	28.1703	30.3727	27.836	28.9836	30.0096	29.9927	24.1071	26.0038	23.3357	15.905	3.17519	4.7453	1.68327	26.8212
Rv1505c	Rv1505c	P71784	P71784	Sialic acid O-acetyltransferase NeuD	28.0105	29.579	27.3685	29.7723	29.5695	27.7184	25.1358	25.8574	22.2749	24.056	2.49883	4.247	1.43188	18.9878
Rv2334	cysK1	I6Y910	I6Y910	Cysteine synthase	27.1625	27.4737	26.748	26.1966	26.0015	26.6626	23.4815	22.2429	21.8579	32.752	4.38096	4.18006	1.69738	18.1269
Rv1844c	gnd1	Q79FJ2	Q79FJ2	6-phosphogluconate dehydrogenase, decarboxylating	28.5661	28.8535	28.1686	29.4343	28.7356	28.2369	24.4538	24.9585	24.1118	51.547	5.42806	4.15777	1.79205	17.849
Rv1916	aceAb	O07717	O07717	Isocitrate lyase AceAb	31.4122	30.0351	30.9909	29.3301	29.4997	30.6303	26.4561	25.9697	26.434	44.581	4.01258	4.02978	1.60627	16.3337
Rv3324c	moaC3	I6YBT7	I6YBT7	Cyclic pyranopterin monophosphate synthase accessory protein	27.6675	27.5111	26.4019	27.8008	26.8009	26.4822	21.7954	22.4666	25.148	18.555	2.89351	3.97407	1.4363	15.715
Rv0663	atsD	I6XVW9	I6XVW9	Arylsulfatase AtsD	29.1822	28.3511	28.7682	26.7106	28.0723	28.8479	24.6	23.1327	25.9851	86.127	2.7943	3.74943	1.36179	13.449
Rv2468c	Rv2468c	I6XED8	I6XED8	Uncharacterized protein	28.7592	30.6978	26.939	30.5251	30.788	30.2918	25.5064	26.7279	25.5861	17.288	2.24102	3.72666	1.2631	13.2384
Rv1679	fadE16	O53926	O53926	Acyl-CoA dehydrogenase FadE16	30.801	30.7601	30.3882	29.8584	29.8215	30.2029	26.9768	26.4789	26.5199	37.876	5.49216	3.6468	1.6032	12.5255
Rv1447c	zwf2	I6XBH9	I6XBH9	Glucose-6-phosphate 1-dehydrogenase	28.998	28.4994	28.4939	28.1471	27.4804	27.9573	24.8381	24.2708	24.87	57.342	4.85633	3.60304	1.54131	12.1513
Rv0491	regX3	I6Y7Y4	I6Y7Y4	Two-component system sensory transduction protein RegX3	26.3302	26.3255	26.1221	25.2618	25.7842	26.1266	21.1683	23.5417	22.4788	24.849	3.68553	3.59546	1.43156	12.0876
Rv3266c	rmlD	I6YBN2	I6YBN2	dTDP-4-dehydrorhamnose reductase RmlD	26.478	26.3997	26.6531	26.851	27.2551	27.094	22.5253	24.2375	22.9776	32.044	4.37822	3.54166	1.48039	11.6452
Rv3234c	tgs3	I6XGN9	I6XGN9	Triacylglycerol synthase Tgs3	26.8696	27.2817	27.2085	28.1718	27.3408	27.0574	23.2077	24.1222	24.1629	30.378	4.76607	3.4907	1.49332	11.241
Rv2821c	Rv2821c	I6XFD8	I6XFD8	CRISPR type III-a/mtube-associated ramp protein csm3	29.9156	29.2699	30.0089	26.7867	26.3931	28.2925	25.0712	24.2839	25.5093	25.773	2.06735	3.48961	1.17684	11.2325
Rv2820c	Rv2820c	I6Y1T1	I6Y1T1	CRISPR type III-a/mtube-associated ramp protein csm4	26.9274	27.8869	25.6809	24.3837	25.8735	25.4978	21.6402	23.6008	22.4559	32.301	2.42497	3.47607	1.23419	11.1276
Rv1912c	fadB5	O07721	O07721	Oxidoreductase	29.7598	28.6463	29.5845	29.3757	28.8323	28.417	26.5248	24.9998	25.3993	35.813	3.97831	3.46131	1.41714	11.0143
Rv3322c	Rv3322c	L7N687	L7N687	Methyltransferase	26.0923	26.513	25.7302	26.4847	25.9268	27.4523	23.6348	22.8625	22.262	21.614	3.92009	3.44677	1.40684	10.9039
Rv1678	Rv1678	O53925	O53925	Membrane protein	27.6393	27.7131	27.6613	28.6351	26.8695	27.2387	24.659	23.189	24.6982	31.637	3.73992	3.44408	1.38858	10.8836
Rv3213c	Rv3213c	O05853	O05853	Chromosome partitioning protein	28.698	27.8296	28.6047	28.1308	27.3585	29.2347	25.1354	24.6327	24.8625	28.575	4.1468	3.4325	1.42254	10.7966
Rv3303c	lpdA	I6XGU5	I6XGU5	NAD(P)H quinone reductase LpdA	27.0763	27.5458	26.9382	27.7436	27.4756	26.3226	23.08	24.2791	24.438	51.488	3.96289	3.25133	1.34467	9.52243
Rv2622	Rv2622	I6XES4	I6XES4	Methyltransferase	28.4151	27.5726	28.5495	28.8136	27.8291	29.4737	25.7188	24.6101	25.8391	29.542	3.40282	3.05296	1.22961	8.29913
Rv2194	qcrC	I6Y059	I6Y059	Ubiquinol-cytochrome C reductase QcrC	27.9804	26.0178	27.8075	26.6824	26.3275	28.0742	23.866	24.0961	24.4331	29.138	3.01168	3.01657	1.18055	8.09241
Rv0107c	ctpI	I6X8I9	I6X8I9	Cation-transporter P-type ATPase CtpI	29.2441	28.8364	28.3444	28.6435	28.5839	28.4916	25.995	26.5809	24.5561	169.6	3.60499	2.98004	1.2229	7.89008
Rv1446c	opcA	O06813	O06813	OXPP cycle protein OpcA	28.1227	27.812	27.4244	27.8766	26.9885	27.2604	24.3522	24.6185	24.9719	32.717	4.79236	2.93326	1.28592	7.63834
Rv3043c	ctaD	I6YAZ7	I6YAZ7	Cytochrome C oxidase polypeptide I CtaD	28.5039	27.1551	27.6525	28.4521	27.5505	27.8458	25.8832	24.5061	24.4054	63.672	3.51258	2.92841	1.19802	7.61271
Rv2002	fabG3	I6Y840	I6Y840	3-alpha-(Or 20-beta)-hydroxysteroid dehydrogenase FabG3	27.6342	28.3265	26.8258	26.9731	26.774	26.6172	24.1926	25.129	23.6499	27.029	3.22962	2.86795	1.15424	7.30027
Rv2196	qcrB	I6YCT0	I6YCT0	Ubiquinol-cytochrome C reductase QcrB	29.576	28.0968	28.8421	29.4743	28.2025	28.8071	26.2522	25.9149	25.7601	61.014	3.86348	2.85741	1.20018	7.24713
Rv0958	Rv0958	P71552	P71552	Magnesium chelatase	28.192	28.7128	27.8269	29.2199	29.5372	29.3986	25.9129	26.0197	25.9499	49.581	3.62893	2.8537	1.18184	7.22852
Rv2567	Rv2567	I6Y9P2	I6Y9P2	Alanine and leucine rich protein	27.5685	28.0521	27.8592	23.5335	26.7595	25.6197	23.9833	23.1285	24.1725	95.447	1.48444	2.804	0.917319	6.98374
Rv2824c	Rv2824c	I6YAC5	I6YAC5	CRISPR-associated endoribonuclease cas6	27.7446	27.4368	27.7655	27.2185	26.0218	26.6659	25.74	23.8974	23.3805	34.432	2.55933	2.80293	1.06932	6.97856
Rv3327	Rv3327	O53377;O07182	O53377	Probable transposase fusion protein	27.4691	27.6495	27.6519	25.3234	25.281	26.2002	23.2873	23.5228	24.6068	62.96	2.18232	2.79024	1.02166	6.91745
Rv3584	lpqE	I6Y3Y2	I6Y3Y2	Lipoprotein LpqE	29.1241	30.6168	28.2254	30.054	31.1141	31.5673	27.0264	28.6856	26.2695	18.818	1.79275	2.7898	0.966936	6.91534
Rv1552	frdA	I6YAW6	I6YAW6	Fumarate reductase FrdA	27.9175	27.6462	27.5809	24.6185	23.7071	24.4644	22.5232	23.4107	23.7163	63.762	1.30366	2.77236	0.874454	6.83225
Rv1884c	rpfC	I6XZ79	I6XZ79	Resuscitation-promoting factor RpfC	26.2409	27.2466	27.7163	25.2917	27.1403	28.1673	25.1978	24.0547	23.3367	18.046	2.20792	2.77079	1.01963	6.82482
Rv1680	Rv1680	O33182	O33182	Uncharacterized protein	30.8282	30.8846	30.2332	29.4237	29.5818	29.4127	27.3169	27.3241	27.2977	30.214	3.55777	2.74777	1.14017	6.71678
Rv2861c	mapB	I6YAG0	I6YAG0	Methionine aminopeptidase	26.4209	24.6164	26.9768	23.374	24.0228	23.3299	22.921	22.0278	21.1825	30.891	1.56097	2.74637	0.918656	6.71027
Rv2024c	Rv2024c	O53470	O53470	Uncharacterized protein	26.8653	26.0715	26.6753	23.9901	24.8126	25.3875	22.8423	23.6824	22.3652	57.273	2.14165	2.67043	0.984273	6.36619
Rv2935	ppsE	I6Y228	I6Y228	Phenolpthiocerol synthesis type-I polyketide synthase PpsE	29.8563	28.9086	28.608	29.8888	30.4696	30.2158	28.1725	27.5164	25.317	158.74	2.11797	2.65587	0.977445	6.30226
Rv1888c	Rv1888c	O07744	O07744	Possible transmembrane protein	28.3321	27.6402	28.1749	28.9066	27.71	28.91	25.2417	25.976	25.7894	21.638	3.75885	2.61	1.10526	6.10504
Rv1681	moeX	O33183	O33183	Molybdopterin biosynthesis protein MoeX	26.8423	26.8086	26.0019	25.2973	25.1607	24.1404	22.8425	23.1598	23.3073	35.37	2.34586	2.60534	0.989221	6.08535
Rv2247	accD6	I6XDV6	I6XDV6	Propionyl-CoA carboxylase beta chain 6 AccD6	26.5578	25.0785	25.1229	28.7207	28.312	28.0069	24.2736	23.9491	24.8665	50.135	1.48093	2.6034	0.872689	6.07717
Rv0758	phoR	P71815	P71815	OmpR family two-component system sensor histidine kinase	27.1275	28.1685	26.978	28.3268	28.4392	28.1794	24.4692	26.4997	24.9908	52.016	2.60866	2.54997	0.998642	5.85622
Rv2195	qcrA	I6XDR2	I6XDR2	Rieske iron-sulfur protein QcrA	29.9025	28.924	29.4491	29.6833	29.4477	29.6166	27.0617	26.7335	27.2424	46.922	5.02447	2.49135	1.12209	5.62304
Rv2535c	pepQ	I6YDN6	I6YDN6	Cytoplasmic peptidase PepQ	28.8704	28.0147	28.1734	27.2599	26.5303	28.0309	26.0862	24.4817	25.422	38.79	2.46808	2.48328	0.965349	5.59167
Rv1262c	Rv1262c	I6X0T4	I6X0T4	Uncharacterized protein	24.9529	26.9791	24.8665	27.3738	27.0075	25.9163	23.118	23.5966	24.4681	15.681	1.98596	2.45514	0.907158	5.48366
Rv0129c	fbpC	I6Y2U9	I6Y2U9	6-O-acylglucoside esterase/glucoside 6-O-acyltransferase FbpC	27.828	26.3831	27.3008	29.2544	28.9554	29.8916	26.5181	25.1656	25.7667	36.771	1.66861	2.45207	0.865969	5.47201
Rv3119	moaE1	I6X6B1	I6X6B1	Molybdenum cofactor biosynthesis protein E1 MoaE1	27.1381	26.496	26.5576	24.1865	24.6998	26.7563	22.7005	24.2101	23.7426	15.92	1.75566	2.42133	0.8699	5.35665
Rv2245	kasA	I6Y8T4	I6Y8T4	3-oxoacyl-[acyl-carrier-protein] synthase 1 KasA	30.5984	31.3249	29.9211	31.908	32.0535	31.5155	28.9174	29.4158	28.2063	43.316	2.49952	2.37375	0.934629	5.18287
Rv1109c	Rv1109c	I6Y5L9	I6Y5L9	Uncharacterized protein	28.4906	29.232	28.6084	29.2437	29.611	30.6316	27.2997	27.2946	26.2785	22.957	2.5844	2.34528	0.932787	5.08159
Rv1509	Rv1509	I6XBN5	I6XBN5	Uncharacterized protein	25.2774	24.3548	24.399	26.2111	24.5057	25.4007	23.0031	22.5645	22.7814	33.055	2.80356	2.24178	0.915499	4.7298
Rv1428c	Rv1428c	O06830	O06830	Uncharacterized protein	25.9057	25.6419	25.4726	26.1461	25.7483	26.3979	24.6557	23.4823	22.8382	29.912	3.05186	2.22667	0.926477	4.68052
Rv2200c	ctaC	I6XDR7	I6XDR7	Transmembrane cytochrome C oxidase subunit II CtaC	29.661	28.7827	29.4341	29.6937	29.812	30.0885	27.8717	27.0284	27.2589	40.479	3.67892	2.19232	0.947954	4.5704
Rv2702	ppgK	I6YE62	I6YE62	Polyphosphate glucokinase PpgK	27.7229	27.9426	28.3097	26.2295	27.303	27.7677	25.4648	25.0965	25.6431	27.429	2.71739	2.14443	0.877171	4.42118
Rv3559c	Rv3559c	I6YCF0	I6YCF0	3-oxoacyl-[acyl-carrier protein] reductase	25.2898	24.8925	25.0871	25.3956	25.5198	26.1658	23.5752	23.9062	22.3491	27.43	2.90315	2.11493	0.878829	4.33169
Rv2483c	plsC	I6YDI9	I6YDI9	HAD hydrolase, family IB	28.3522	28.7214	28.4118	28.0061	27.7992	29.5364	26.3151	26.7045	26.1181	61.787	3.02066	2.09195	0.877618	4.26324
Rv0068	Rv0068	O53613	O53613	Oxidoreductase	28.5022	28.2616	28.5316	28.7255	28.4693	28.6716	26.8417	26.6431	26.6319	32.398	6.20651	1.82141	0.864144	3.53426
Rv2285	Rv2285	I6XDY3	I6XDY3	Diacylglycerol acyltransferase	24.8919	25.2239	24.3231	24.8164	25.2989	25.0464	27.1625	26.774	26.9478	47.707	4.40318	-2.02803	-0.912413	-4.07848
Rv1661	pks7	P94996	P94996	Polyketide synthase Pks7	24.7603	24.0794	24.1392	23.4819	24.3568	25.1649	26.8121	26.5232	26.0857	221.04	3.14019	-2.14323	-0.902401	-4.4175
Rv0819	mshD	I6XWC6	I6XWC6	Mycothiol acetyltransferase	22.6458	23.709	23.0329	22.5342	21.8946	23.0176	25.5563	24.2243	25.2136	33.599	2.7579	-2.19239	-0.895911	-4.57062
Rv2158c	murE	I6X3E1	I6X3E1	UDP-N-acetylmuramoyl-L-alanyl-D-glutamate--2,6-diaminopimelate ligase	27.3421	27.2933	26.8447	26.9663	26.371	27.3248	29.2605	29.4811	28.9727	55.34	4.35566	-2.21438	-0.985352	-4.64082
Rv0575c	Rv0575c	O53772	O53772	Oxidoreductase	23.8834	23.6211	23.4471	22.6272	23.0371	25.6308	25.7748	25.9495	26.1461	43.398	2.05343	-2.24902	-0.856361	-4.7536
Rv2394	ggtB	P71750	P71750	Gamma-glutamyltranspeptidase GgtB	24.4059	24.5523	24.046	22.3631	24.3661	25.4093	26.6792	26.1169	26.5299	66.559	2.10807	-2.25152	-0.862382	-4.76184
Rv1211	Rv1211	O05312	O05312	Conserved protein	26.2922	24.7399	24.415	26.6771	24.7278	26.1061	28.5644	26.7804	27.9792	7.8099	1.92875	-2.28168	-0.852852	-4.86244
Rv2497c	bkdA	I6YDK3	I6YDK3	Branched-chain keto acid dehydrogenase E1 component alpha subunit BkdA	23.4463	24.0167	22.5759	25.1686	24.4423	23.8809	26.2342	26.1553	26.2767	40.615	2.48431	-2.3003	-0.910462	-4.9256
Rv2496c	bkdB	I6XEG1	I6XEG1	Branched-chain keto acid dehydrogenase E1 component beta subunit BkdB	23.1298	24.8559	24.8757	22.4636	25.5252	23.9341	26.578	26.6085	26.1904	38.064	1.88419	-2.32828	-0.860805	-5.02206
Rv0911	Rv0911	I6XA34	I6XA34	Conserved protein	23.5456	23.2513	24.0436	22.5633	23.5822	23.1108	25.9404	25.183	25.9646	27.626	3.60702	-2.34653	-1.0012	-5.08599
Rv2504c	scoA	I6Y9H7	I6Y9H7	Succinyl-CoA:3-ketoacid-CoA transferase alpha subunit ScoA	25.3849	24.6225	25.6126	22.745	24.0797	23.1437	26.5452	26.4521	26.9583	26.275	1.93506	-2.38712	-0.882699	-5.23112
Rv2780	ald	I6YEC9	I6YEC9	Alanine dehydrogenase	24.9517	23.5169	24.393	24.9132	25.6305	23.98	27.7224	26.9	26.4636	38.713	2.70533	-2.46444	-0.980426	-5.51913
Rv0119	fadD7	O07169	O07169	Fatty-acid-CoA ligase FadD7	25.9453	26.6188	25.0144	26.4363	25.9906	27.6407	28.6108	29.1281	28.5529	55.158	2.63778	-2.4896	-0.982577	-5.61622
Rv0968	Rv0968	I6WZX2	I6WZX2	Uncharacterized protein	25.3424	27.0271	25.9873	26.1374	27.6137	26.9726	28.6771	30.1669	28.1742	10.264	2.24786	-2.49264	-0.946436	-5.62807
Rv3302c	glpD2	I6Y352	I6Y352	Glycerol-3-phosphate dehydrogenase	25.6984	24.3376	23.5658	26.7613	27.0396	26.5257	28.4018	28.4462	27.7567	62.777	1.68145	-2.54687	-0.891234	-5.84365
Rv1620c	cydC	O06137	O06137	Probable component linked with the assembly of cytochrome transport transmembrane ATP-binding protein ABC transporter CydC	23.4196	25.1452	23.3279	25.4883	27.064	23.2173	27.5509	27.2112	26.8235	59.496	1.54669	-2.58482	-0.879469	-5.99941
Rv2157c	murF	I6YCL0	I6YCL0	UDP-N-acetylmuramoyl-tripeptide--D-alanyl-D-alanine ligase	25.4196	25.6133	24.5971	23.2399	23.5755	26.0738	27.2575	27.8062	26.961	51.632	2.09385	-2.58837	-0.956193	-6.01419
Rv3720	Rv3720	O69687	O69687	Cyclopropane-fatty-acyl-phospholipid synthase	25.8677	25.2513	26.253	27.8081	26.9144	27.3819	29.5524	29.3133	28.9914	46.852	2.61574	-2.70632	-1.04668	-6.52655
Rv3054c	Rv3054c	P95105	P95105	Uncharacterized protein	24.1754	23.7788	23.2073	23.9024	25.0002	27.7953	27.1338	27.8998	27.1798	19.094	1.55158	-2.76123	-0.920311	-6.77974
Rv0969	ctpV	I6Y5A3	I6Y5A3	Metal cation transporter P-type ATPase CtpV	27.4022	26.9322	27.0982	25.5786	26.2843	27.6111	30.0052	29.2151	29.5177	80.102	3.16729	-2.76155	-1.11436	-6.78124
Rv2047c	Rv2047c	I6XZN0	I6XZN0	Uncharacterized protein	22.849	24.5522	22.3539	22.4668	25.4782	24.4955	26.666	26.7733	25.9716	91.384	1.97942	-2.77102	-0.9897	-6.8259
Rv2590	fadD9	Q50631	Q50631	Fatty-acid-CoA ligase FadD9	25.7073	24.7876	25.5422	24.3775	28.0368	27.5641	29.5584	28.6336	28.328	127.33	1.75455	-2.83738	-0.972168	-7.14721
Rv2289	cdh	I6Y0D9	I6Y0D9	CDP-diacylglycerol pyrophosphatase	26.1571	25.5136	25.2436	27.353	26.0818	27.4718	29.9407	28.9561	28.6063	28.608	2.64617	-2.86421	-1.0966	-7.28137
Rv0343	iniC	I6XV19	I6XV19	Isoniazid inducible protein IniC	23.732	23.4509	24.9972	23.7308	23.3717	25.3932	27.5709	26.1646	27.4619	53.018	2.79539	-2.95318	-1.13888	-7.74454
Rv1925	fadD31	I6Y7V6	I6Y7V6	Acyl-CoA ligase FadD31	27.5537	27.6056	27.0877	27.7935	26.9961	28.238	30.8971	30.5799	30.1441	66.309	4.57438	-2.99459	-1.29657	-7.97006
Rv3881c	espB	I6YHD6	I6YHD6	Secreted ESX-1 substrate protein B EspB	25.3731	23.8735	26.3562	22.086	24.0024	23.9639	27.6496	26.5191	27.8134	47.593	1.90858	-3.05149	-1.04776	-8.29068
Rv1179c	Rv1179c	O50435	O50435	Uncharacterized protein	27.0135	27.6015	26.7123	22.9377	25.8438	25.4742	28.9594	29.4343	28.8301	100.67	1.7915	-3.14408	-1.04863	-8.84021
Rv1743	pknE	I6YBI4	I6YBI4	Transmembrane serine/threonine-protein kinase E PknE	23.5273	21.5345	23.585	22.8677	23.151	23.2382	26.284	25.7886	26.3716	60.512	3.58343	-3.16414	-1.28228	-8.96398
Rv1286	cysN	I6YA54	I6YA54	Bifunctional enzyme CysN/CysC	22.1674	22.2365	23.6135	22.5448	19.9965	23.9381	26.3582	25.0089	25.5517	67.838	2.11492	-3.22348	-1.12251	-9.34037
Rv2137c	Rv2137c	O06238	O06238	Uncharacterized protein	23.9345	24.0616	24.7446	22.6326	23.413	23.9685	25.9175	27.5161	27.6881	14.965	3.16771	-3.24807	-1.26764	-9.50094
Rv3136	PPE51	I6YBA9	I6YBA9	PPE family protein PPE51	24.5677	23.3019	22.5527	24.6352	24.0572	25.7921	27.4661	27.6545	27.3638	37.979	2.77305	-3.34366	-1.24872	-10.1518
Rv1980c	mpt64	I6YC43	I6YC43	Immunogenic protein MPT64	24.8243	23.7426	23.0348	22.0724	23.5397	24.8232	28.0016	25.9676	27.1653	24.855	2.57269	-3.372	-1.22926	-10.3532
Rv0221	Rv0221	I6Y346	I6Y346	Diacylglycerol acyltransferase	22.7471	26.8574	24.7454	22.0459	25.016	22.5181	27.3545	27.247	27.4893	51.861	1.71899	-3.37527	-1.08399	-10.3767
Rv0643c	mmaA3	I6XVV3	I6XVV3	Methoxy mycolic acid synthase 3 MmaA3	22.7705	21.819	22.1524	24.5403	22.6066	23.7288	26.7964	26.6633	25.6805	33.262	2.94273	-3.44379	-1.29879	-10.8814
Rv1175c	fadH	O50431	O50431	NADPH dependent 2,4-dienoyl-CoA reductase FadH	21.5339	20.6216	22.0259	22.8837	21.8039	21.8394	26.5596	25.1938	24.4164	72.901	3.26966	-3.60519	-1.38663	-12.1694
Rv1621c	cydD	O06138	O06138	Probable component linked with the assembly of cytochrome transport transmembrane ATP-binding protein ABC transporter CydD	22.3045	23.1562	23.3852	23.2263	22.3807	23.4973	26.738	27.3513	25.9286	54.797	4.36117	-3.68096	-1.52719	-12.8256
Rv0291	mycP3	O53695	O53695	Membrane-anchored mycosin MycP3	22.3861	22.2662	22.7983	24.5928	24.8541	24.5484	26.6366	28.5694	26.7503	46.127	2.55208	-3.74446	-1.32198	-13.4028
Rv2605c	tesB2	I6X4S7	I6X4S7	Acyl-CoA thioesterase II TesB2	22.916	22.0748	23.1461	23.0842	23.6986	22.7298	26.6584	27.1795	26.52	31.568	4.97488	-3.8444	-1.63886	-14.3641
Rv2391	sirA	I6YDA2	I6YDA2	Ferredoxin-dependent sulfite reductase SirA	26.1764	25.926	24.8787	21.2471	24.7717	23.452	28.5966	28.2642	27.9816	62.997	2.01572	-3.87216	-1.24987	-14.6432
Rv1316c	ogt	I6Y683	I6Y683	Methylated-DNA--protein-cysteine methyltransferase	24.0792	24.6902	24.1999	23.3814	24.1275	25.9762	28.5186	28.6772	27.8858	17.858	3.76489	-3.95148	-1.55203	-15.4708
Rv3825c	pks2	I6X8F1	I6X8F1	Polyketide synthase Pks2	26.3543	25.3957	25.6982	23.804	28.2571	27.2187	30.7182	30.0208	30.3569	225.77	2.58298	-4.24392	-1.44786	-18.9473
Rv0282	eccA3	I6Y3E7	I6Y3E7	ESX-3 secretion system protein EccA3	25.9568	26.418	24.4013	29.0419	27.9724	27.957	31.5427	31.6115	30.491	68.106	2.34766	-4.25721	-1.40284	-19.1226
Rv0676c	mmpL5	I6XVY5	I6XVY5	Transmembrane transporter MmpL5	23.0167	21.807	22.8166	22.1839	23.6662	24.2124	28.1978	26.2477	27.2806	104.78	3.51519	-4.29155	-1.61909	-19.5833
Rv1161	narG	I6Y9T4	I6Y9T4	Respiratory nitrate reductase alpha chain NarG	23.824	23.3578	22.2488	23.1652	23.4501	25.0926	28.4538	28.0381	27.3581	136.95	3.84198	-4.42689	-1.70616	-21.5093
Rv0284	eccC3	I6X8X9	I6X8X9	ESX-3 secretion system protein EccC3	28.1479	27.2736	26.1403	27.7014	27.9957	28.1839	32.6624	32.3186	31.7585	145.17	4.4941	-4.67271	-1.87137	-25.505
Rv0290	eccD3	I6Y7G0	I6Y7G0	ESX-3 secretion system protein EccD3	24.6347	21.6819	24.8154	26.7786	24.8006	25.7625	30.0484	28.6398	29.5972	47.943	2.51917	-4.68284	-1.53241	-25.6847
Rv1181	pks4	I6Y9V4	I6Y9V4	Polyketide beta-ketoacyl synthase Pks4	28.1199	27.1602	27.1527	28.0702	30.7017	30.5609	33.9092	33.079	33.074	220.46	2.72204	-4.72648	-1.58697	-26.4736
Rv1623c	cydA	L7N662	L7N662	Integral membrane cytochrome D ubiquinol oxidase CydA	26.1905	25.1828	26.0371	26.0043	25.5029	26.6922	30.9056	30.4513	30.7421	53.826	5.75161	-4.76469	-2.04612	-27.1841
Rv1488	Rv1488	I6X1D9	I6X1D9	Exported protein	27.0128	25.4508	27.7897	24.7865	25.0906	26.8251	31.2744	30.2469	31.4851	41.282	3.39928	-4.84291	-1.75023	-28.6986
Rv0934	pstS1	I6XA55	I6XA55	Phosphate-binding protein PstS	26.8797	28.277	26.8656	25.7924	28.3829	28.1038	32.2746	32.9509	31.7902	38.243	3.87614	-4.95495	-1.86463	-31.0162
Rv0933	pstB	I6XWL3	I6XWL3	Phosphate import ATP-binding protein PstB	24.7217	22.0931	23.9029	22.4655	19.2651	23.0288	28.032	27.3282	27.6991	29.996	2.55351	-5.10691	-1.62917	-34.4614
Rv1196	PPE18	L7N675	L7N675	PPE family protein PPE18	23.3738	22.5685	23.7212	22.2537	24.4704	26.2847	29.5978	28.3681	28.7417	39.158	3.11134	-5.1238	-1.76273	-34.8672
Rv0283	eccB3	I6XUX6	I6XUX6	ESX-3 secretion system protein EccB3	24.586	25.0648	23.9812	23.6471	25.822	25.9785	30.355	29.9537	29.9499	55.942	4.40032	-5.23957	-2.03402	-37.7805
Rv3299c	atsB	O65931	O65931	Arylsulfatase AtsB	23.1209	24.2957	22.6326	22.2823	20.6778	23.2646	28.1432	27.7715	28.13	105.68	3.78632	-5.30259	-1.94451	-39.4674
Rv1288	Rv1288	I6Y657	I6Y657	Mycolyltransferase II	21.1863	21.5726	20.6323	21.4845	21.0849	24.3949	27.092	26.9691	27.0737	49.618	3.5139	-5.31901	-1.89508	-39.9192
Rv1397c	vapC10	I6X153	I6X153	Ribonuclease VapC	22.1567	21.0973	21.9851	23.2228	22.6335	19.6195	27.4521	27.8232	27.3267	14.952	3.8561	-5.74818	-2.07653	-53.7495
Rv0292	eccE3	I6Y3F4	I6Y3F4	ESX-3 secretion system protein EccE3	24.1791	20.5192	22.9416	25.387	23.4133	22.3431	29.4649	28.4832	28.8639	35.932	3.1597	-5.80682	-1.93021	-55.9792
Rv0889c	citA	I6Y908	I6Y908	Citrate synthase II CitA	20.8387	23.1056	20.7281	21.1165	20.4192	22.2559	28.6633	29.4812	27.8014	40.146	4.76543	-7.23801	-2.6807	-150.959
Rv2161c	Rv2161c	O06216	O06216	Conserved protein	22.4948	23.8211	21.848	23.6034	24.3645	22.1255	30.1159	30.6447	30.2401	30.768	5.13564	-7.29069	-2.78226	-156.573
Rv0036c	Rv0036c	I6X8C7	I6X8C7	Uncharacterized protein	21.2616	18.9574	20.4926	21.7511	22.5891	22.1419	28.5732	28.6849	28.343	27.546	4.46177	-7.33472	-2.6299	-161.425
Rv2952	Rv2952	I6XFR4	I6XFR4	Methyltransferase	23.1663	20.3771	21.246	23.6674	18.413	21.2358	29.3833	28.3829	28.3666	30.651	3.40474	-7.35999	-2.32672	-164.277
Rv2187	fadD15	I6YCS0	I6YCS0	Long-chain-fatty-acid-CoA ligase FadD15	22.3801	22.6112	24.0384	21.7668	22.8416	22.3793	30.3172	30.0646	29.7999	64.034	6.02563	-7.39101	-2.99871	-167.848
Rv2159c	Rv2159c	O06218	O06218	Alkyl hydroperoxide reductase AhpD	25.4034	27.3136	24.6405	27.1057	26.2858	26.8538	33.4998	33.8633	33.7999	36.376	5.14152	-7.45386	-2.83091	-175.322
Rv0932c	pstS2	I6Y569	I6Y569	Phosphate-binding protein PstS	24.5065	20.0446	22.8297	23.2886	19.8169	19.0669	29.7247	29.8144	29.335	37.864	3.27285	-8.03253	-2.40846	-261.838
