# Supplementary material for: Comparative Proteomic Analysis of Mycobacterium tuberculosis Lineage 7 and Lineage 4 Strains Reveals Differentially Abundant Proteins Linked to Slow Growth and Virulence
Source: Front Microbiol. 2017 May 9;8:795. doi: 10.3389/fmicb.2017.00795 (PMC5423352; doi:10.3389/fmicb.2017.00795)
Supplement: Supplementary file 6 [file DataSheet6.xlsx]

## Sheet: Sheet1
Supplemantary file 6: KEGG enrichment analysis
KEGG name (Enrichment Factor)	Fold change	Protein IDs	Gene	Protein name
ABC transporters (2.88)	-261.838	I6Y569	pstS2	Phosphate-binding protein
	-34.4614	I6XWL3	pstB	Phosphate import ATP-binding protein
	-31.0162	I6XA55	pstS1	Phosphate-binding protein
	-12.8256	O06138	cydD	Probable component linked with the assembly of cytochrome transport transmembrane ATP-binding protein ABC transporter
	-5.99941	O06137	cydC	Probable component linked with the assembly of cytochrome transport transmembrane ATP-binding protein ABC transporter
Citrate cycle (TCA cycle) (2.99)	-150.959	I6Y908	citA	Citrate synthase II CitA
	-5.02206	I6XEG1	bkdB	Branched-chain keto acid dehydrogenase E1 component beta subunit BkdB
	-4.9256	I6YDK3	bkdA	Branched-chain keto acid dehydrogenase E1 component alpha subunit BkdA
	6.83225	I6YAW6	frdA	Fumarate reductase FrdA
	9.52243	I6XGU5	lpdA	NAD(P)H quinone reductase LpdA
Glutathione metabolism (4.67)	-4.76184	P71750	ggtB	Gamma-glutamyltranspeptidase
	12.1513	I6XBH9	zwf	Glucose-6-phosphate 1-dehydrogenase
	17.849	Q79FJ2	gnd1	6-phosphogluconate dehydrogenase, decarboxylating
Glycerophospholipid metabolism (3.89)	-7.28137	I6Y0D9	cdh	CDP-diacylglycerol pyrophosphatase
	-5.84365	I6Y352	P425_03442	Glycerol-3-phosphate dehydrogenase
Glyoxylate and dicarboxylate metabolism (2.97)	-150.959	I6Y908	citA	Citrate synthase II CitA OS
	6.07717	I6XDV6	accD6	Propionyl-CoA carboxylase beta chain 6 AccD6
	16.3337	O07717	aceAb	Isocitrate lyase AceAb
	29.6138	O07718	aceAa	Isocitrate lyase AceAa
Oxidative phosphorylation (2.22)	-27.1841	L7N662	cydA	Integral membrane cytochrome D ubiquinol oxidase
	4.5704	I6XDR7	ctaC	Transmembrane cytochrome C oxidase subunit II
	6.83225	I6YAW6	frdA	Fumarate reductase FrdA
	7.24713	I6YCT0	qcrB	Ubiquinol-cytochrome C reductase
	7.61271	I6YAZ7	ctaD	Cytochrome C oxidase polypeptide I
Sphingolipid metabolism (10.38)	-39.4674	O65931	atsB	Arylsulfatase AtsB
	13.449	I6XVW9	atsD	Arylsulfatase AtsD
Steroid hormone biosynthesis (7.78)	-39.4674	O65931	atsB	Arylsulfatase AtsB
	7.30027	I6Y840	fabG3	3-alpha-(Or 20-beta)-hydroxysteroid dehydrogenase FabG3
	13.449	I6XVW9	atsD	Arylsulfatase AtsD
Sulfur relay system (5.19)	5.35665	I6X6B1	moaE1	Molybdenum cofactor biosynthesis protein E1 MoaE1
	15.715	I6YBT7	moaC	Cyclic pyranopterin monophosphate synthase accessory protein
	36.3539	Q6MWY3	moaX	MoaD-MoaE fusion protein MoaX
Taurine and hypotaurine metabolism (7.78)	-5.51913	I6YEC9	alD	Alanine dehydrogenase
	-4.76184	P71750	ggtB	Gamma-glutamyltranspeptidase
Two-component system (2.36)	-261.838	I6Y569	psts2	Phosphate-binding protein PstS
	-31.0162	I6XA55	psts1	Phosphate-binding protein PstS
	-21.5093	I6Y9T4	narG	Respiratory nitrate reductase alpha chain
	6.83225	I6YAW6	frdA	Fumarate reductase FrdA
	12.0876	I6Y7Y4	regX3	Two-component system sensory transduction protein RegX3
