# Supplementary material for: Comparative Proteomic Analysis of Mycobacterium tuberculosis Lineage 7 and Lineage 4 Strains Reveals Differentially Abundant Proteins Linked to Slow Growth and Virulence
Source: Front Microbiol. 2017 May 9;8:795. doi: 10.3389/fmicb.2017.00795 (PMC5423352; doi:10.3389/fmicb.2017.00795)
Supplement: Supplementary file 7 [file DataSheet7.xlsx]

## Sheet: Sheet5
Supplemental file 7: Functional category of significantly abundant proteins according to Tuberculist database
Protein name	Protein IDs	Gene symbol	Rv number	Fold change
Cell wall and cell processes
Membrane protein	O53925	Rv1678	Rv1678	10.8836
Chromosome partitioning protein	O05853	Rv3213c	Rv3213c	10.7966
Cation-transporter P-type ATPase CtpI	I6X8I9	ctpI	Rv0107c	7.89008
Probable transposase fusion protein	O53377	Rv3327	Rv3327	6.91745
Lipoprotein LpqE	I6Y3Y2	lpqE	Rv3584	6.91534
Resuscitation-promoting factor RpfC	I6XZ79	rpfC	Rv1884c	6.82482
Uncharacterized protein	O33182	Rv1680	Rv1680	6.71678
Possible transmembrane protein	O07744	Rv1888c	Rv1888c	6.10504
UDP-N-acetylmuramoyl-L-alanyl-D-glutamate--2,6-diaminopimelate ligase	I6X3E1	murE	Rv2158c	-4.64082
Uncharacterized protein	I6WZX2	Rv0968	Rv0968	-5.62807
UDP-N-acetylmuramoyl-tripeptide--D-alanyl-D-alanine ligase	I6YCL0	murF	Rv2157c	-6.01419
Metal cation transporter P-type ATPase CtpV	I6Y5A3	ctpV	Rv0969	-6.78124
Isoniazid inducible protein IniC	I6XV19	iniC	Rv0343	-7.74454
Secreted ESX-1 substrate protein B EspB	I6YHD6	espB	Rv3881c	-8.29068
Uncharacterized protein	O06238	Rv2137c	Rv2137c	-9.50094
PPE family protein PPE51	I6YBA9	PPE51	Rv3136	-10.1518
Immunogenic protein MPT64	I6YC43	mpt64	Rv1980c	-10.3532
ESX-3 secretion system protein EccA3	I6Y3E7	eccA3	Rv0282	-19.1226
Transmembrane transporter MmpL5	I6XVY5	mmpL5	Rv0676c	-19.5833
ESX-3 secretion system protein EccC3	I6X8X9	eccC3	Rv0284	-25.505
ESX-3 secretion system protein EccD3	I6Y7G0	eccD3	Rv0290	-25.6847
Exported protein	I6X1D9	Rv1488	Rv1488	-28.6986
Phosphate-binding protein PstS	I6XA55	pstS1	Rv0934	-31.0162
Phosphate import ATP-binding protein PstB	I6XWL3	pstB	Rv0933	-34.4614
PPE family protein PPE18	L7N675	PPE18	Rv1196	-34.8672
ESX-3 secretion system protein EccB3	I6XUX6	eccB3	Rv0283	-37.7805
Mycolyltransferase II	I6Y657	Rv1288	Rv1288	-39.9192
ESX-3 secretion system protein EccE3	I6Y3F4	eccE3	Rv0292	-55.9792
Uncharacterized protein	I6X8C7	Rv0036c	Rv0036c	-161.425
Alkyl hydroperoxide reductase AhpD	O06218	Rv2159c	Rv2159c	-175.322
Phosphate-binding protein PstS	I6Y569	pstS2	Rv0932c	-261.838
Conserved hypotheticals
Uncharacterized protein	O07748	Rv1883c	Rv1883c	57.3547
CRISPR-associated protein cas10/csm1, subtype III-a/mtube	I6X5G4	Rv2823c	Rv2823c	34.422
Sialic acid O-acetyltransferase NeuD	P71784	Rv1505c	Rv1505c	18.9878
Alanine and leucine rich protein	I6Y9P2	Rv2567	Rv2567	6.98374
Uncharacterized protein	O53470	Rv2024c	Rv2024c	6.36619
Conserved protein	O05312	Rv1211	Rv1211	-4.86244
Uncharacterized protein	P95105	Rv3054c	Rv3054c	-6.77974
Uncharacterized protein	O50435	Rv1179c	Rv1179c	-8.84021
Information pathways
Uncharacterized protein	I6Y5L9	Rv1109c	Rv1109c	5.08159
Methylated-DNA--protein-cysteine methyltransferase	I6Y683	ogt	Rv1316c	-15.4708
Intermediary metabolism and respiration
MoaD-MoaE fusion protein MoaX	Q6MWY3	moaX	Rv3323c	36.3539
Isocitrate lyase AceAa	O07718	aceAa	Rv1915	29.6138
Cysteine synthase	I6Y910	cysK1	Rv2334	18.1269
6-phosphogluconate dehydrogenase, decarboxylating	Q79FJ2	gnd1	Rv1844c	17.849
Isocitrate lyase AceAb	O07717	aceAb	Rv1916	16.3337
Cyclic pyranopterin monophosphate synthase accessory protein	I6YBT7	moaC3	Rv3324c	15.715
Arylsulfatase AtsD	I6XVW9	atsD	Rv0663	13.449
Uncharacterized protein	I6XED8	Rv2468c	Rv2468c	13.2384
Glucose-6-phosphate 1-dehydrogenase	I6XBH9	zwf2	Rv1447c	12.1513
dTDP-4-dehydrorhamnose reductase RmlD	I6YBN2	rmlD	Rv3266c	11.6452
Methyltransferase	L7N687	Rv3322c	Rv3322c	10.9039
NAD(P)H quinone reductase LpdA	I6XGU5	lpdA	Rv3303c	9.52243
Methyltransferase	I6XES4	Rv2622	Rv2622	8.29913
Ubiquinol-cytochrome C reductase QcrC	I6Y059	qcrC	Rv2194	8.09241
OXPP cycle protein OpcA	O06813	opcA	Rv1446c	7.63834
Cytochrome C oxidase polypeptide I CtaD	I6YAZ7	ctaD	Rv3043c	7.61271
Ubiquinol-cytochrome C reductase QcrB	I6YCT0	qcrB	Rv2196	7.24713
Magnesium chelatase	P71552	Rv0958	Rv0958	7.22852
Fumarate reductase FrdA	I6YAW6	frdA	Rv1552	6.83225
Methionine aminopeptidase	I6YAG0	mapB	Rv2861c	6.71027
Molybdopterin biosynthesis protein MoeX	O33183	moeX	Rv1681	6.08535
Rieske iron-sulfur protein QcrA	I6XDR2	qcrA	Rv2195	5.62304
Cytoplasmic peptidase PepQ	I6YDN6	pepQ	Rv2535c	5.59167
Uncharacterized protein	I6X0T4	Rv1262c	Rv1262c	5.48366
Molybdenum cofactor biosynthesis protein E1 MoaE1	I6X6B1	moaE1	Rv3119	5.35665
Uncharacterized protein	O06830	Rv1428c	Rv1428c	4.68052
Transmembrane cytochrome C oxidase subunit II CtaC	I6XDR7	ctaC	Rv2200c	4.5704
Polyphosphate glucokinase PpgK	I6YE62	ppgK	Rv2702	4.42118
3-oxoacyl-[acyl-carrier protein] reductase	I6YCF0	Rv3559c	Rv3559c	4.33169
Oxidoreductase	O53613	Rv0068	Rv0068	3.53426
Mycothiol acetyltransferase	I6XWC6	mshD	Rv0819	-4.57062
Oxidoreductase	O53772	Rv0575c	Rv0575c	-4.7536
Gamma-glutamyltranspeptidase GgtB	P71750	ggtB	Rv2394	-4.76184
Branched-chain keto acid dehydrogenase E1 component alpha subunit BkdA	I6YDK3	bkdA	Rv2497c	-4.9256
Branched-chain keto acid dehydrogenase E1 component beta subunit BkdB	I6XEG1	bkdB	Rv2496c	-5.02206
Conserved protein	I6XA34	Rv0911	Rv0911	-5.08599
Alanine dehydrogenase	I6YEC9	ald	Rv2780	-5.51913
Glycerol-3-phosphate dehydrogenase	I6Y352	glpD2	Rv3302c	-5.84365
Probable component linked with the assembly of cytochrome transport transmembrane ATP-binding protein ABC transporter CydC	O06137	cydC	Rv1620c	-5.99941
Uncharacterized protein	I6XZN0	Rv2047c	Rv2047c	-6.8259
Bifunctional enzyme CysN/CysC	I6YA54	cysN	Rv1286	-9.34037
Probable component linked with the assembly of cytochrome transport transmembrane ATP-binding protein ABC transporter CydD	O06138	cydD	Rv1621c	-12.8256
Membrane-anchored mycosin MycP3	O53695	mycP3	Rv0291	-13.4028
Ferredoxin-dependent sulfite reductase SirA	I6YDA2	sirA	Rv2391	-14.6432
Respiratory nitrate reductase alpha chain NarG	I6Y9T4	narG	Rv1161	-21.5093
Integral membrane cytochrome D ubiquinol oxidase CydA	L7N662	cydA	Rv1623c	-27.1841
Arylsulfatase AtsB	O65931	atsB	Rv3299c	-39.4674
Citrate synthase II CitA	I6Y908	citA	Rv0889c	-150.959
Conserved protein	O06216	Rv2161c	Rv2161c	-156.573
Methyltransferase	I6XFR4	Rv2952	Rv2952	-164.277
Lipid metabolism
Phenolpthiocerol synthesis type-I polyketide synthase PpsC	I6X5S4	ppsC	Rv2933	36.4321
Acyl-CoA dehydrogenase FadE16	O53926	fadE16	Rv1679	12.5255
Triacylglycerol synthase Tgs3	I6XGN9	tgs3	Rv3234c	11.241
Oxidoreductase	O07721	fadB5	Rv1912c	11.0143
3-alpha-(Or 20-beta)-hydroxysteroid dehydrogenase FabG3	I6Y840	fabG3	Rv2002	7.30027
Phenolpthiocerol synthesis type-I polyketide synthase PpsE	I6Y228	ppsE	Rv2935	6.30226
Propionyl-CoA carboxylase beta chain 6 AccD6	I6XDV6	accD6	Rv2247	6.07717
6-O-acylglucoside esterase/glucoside 6-O-acyltransferase FbpC	I6Y2U9	fbpC	Rv0129c	5.47201
3-oxoacyl-[acyl-carrier-protein] synthase 1 KasA	I6Y8T4	kasA	Rv2245	5.18287
HAD hydrolase, family IB	I6YDI9	plsC	Rv2483c	4.26324
Diacylglycerol acyltransferase	I6XDY3	Rv2285	Rv2285	-4.07848
Polyketide synthase Pks7	P94996	pks7	Rv1661	-4.4175
Succinyl-CoA:3-ketoacid-CoA transferase alpha subunit ScoA	I6Y9H7	scoA	Rv2504c	-5.23112
Fatty-acid-CoA ligase FadD7	O07169	fadD7	Rv0119	-5.61622
Cyclopropane-fatty-acyl-phospholipid synthase	O69687	Rv3720	Rv3720	-6.52655
Fatty-acid-CoA ligase FadD9	Q50631	fadD9	Rv2590	-7.14721
CDP-diacylglycerol pyrophosphatase	I6Y0D9	cdh	Rv2289	-7.28137
Acyl-CoA ligase FadD31	I6Y7V6	fadD31	Rv1925	-7.97006
Diacylglycerol acyltransferase	I6Y346	Rv0221	Rv0221	-10.3767
Methoxy mycolic acid synthase 3 MmaA3	I6XVV3	mmaA3	Rv0643c	-10.8814
NADPH dependent 2,4-dienoyl-CoA reductase FadH	O50431	fadH	Rv1175c	-12.1694
Acyl-CoA thioesterase II TesB2	I6X4S7	tesB2	Rv2605c	-14.3641
Polyketide synthase Pks2	I6X8F1	pks2	Rv3825c	-18.9473
Polyketide beta-ketoacyl synthase Pks4	I6Y9V4	pks4	Rv1181	-26.4736
Long-chain-fatty-acid-CoA ligase FadD15	I6YCS0	fadD15	Rv2187	-167.848
Two-component system sensory transduction protein RegX3	I6Y7Y4	regX3	Rv0491	12.0876
OmpR family two-component system sensor histidine kinase	P71815	phoR	Rv0758	5.85622
Transmembrane serine/threonine-protein kinase E PknE	I6YBI4	pknE	Rv1743	-8.96398
Uncharacterized protein	I6XBN5	Rv1509	Rv1509	4.7298
Virulence, detoxification, adaptation
Ribonuclease VapC	I6X0R7	vapC33	Rv1242	26.8212
CRISPR type III-a/mtube-associated ramp protein csm3	I6XFD8	Rv2821c	Rv2821c	11.2325
CRISPR type III-a/mtube-associated ramp protein csm4	I6Y1T1	Rv2820c	Rv2820c	11.1276
CRISPR-associated endoribonuclease cas6	I6YAC5	Rv2824c	Rv2824c	6.97856
Ribonuclease VapC	I6X153	vapC10	Rv1397c	-53.7495
Unknown
Uncharacterized protein	I6XBN5	Rv1509	Rv1509	4.7298
